# Supplementary material for: Anti-Toxoplasma gondii efficacy of beta, beta-dimethylacrylshikonin and isobutyrylshikonin in vitro and in vivo
Source: Parasit Vectors. 2025 Jun 9;18:217. doi: 10.1186/s13071-025-06865-1 (PMC12150545; doi:10.1186/s13071-025-06865-1)
Supplement: Supplementary file 6 — Additional file 6: Table S1. Details and KEGG pathway annotations of the metabolites identified in DMAS vs control and IBS vs control in ESI+ mode. ID is the serial number of metabolites. MS1 and MS2 indicate the primary and secondary mass spectroscope, respectively. Type is the matching type and ppm is the abbreviation for part per million. The different KEGG pathways were annotated in the last column. [file 13071_2025_6865_MOESM6_ESM.xlsx]

## Sheet: DMAS vs Control ESI+
#ID	MS2 name	MS2 score	MS1 name	MS1 ppm	Type	m/z	RT (s)	QC1pos	QC2pos	QC3pos	QC4pos	QC5pos	Control1pos	Control2pos	Control3pos	Control4pos	Control5pos	Control6pos	DMAS1pos	DMAS2pos	DMAS3pos	DMAS4pos	DMAS5pos	DMAS6pos	Fold change	log2FC	p value	VIP	Regulated	KEGG pathway annotation
meta_1			1-Pyrroline;1-Pyrrolinium;Isobutyronitrile;1-Pyrroline;3,4-Dihydro-2H-pyrrole	-18.0896163713192;-18.0896163713192;-17.3767481732289;-17.3767481732289	MS1 mz matched	70.0646	290.596	0.000558672	0.000674176	0.00069482	0.000684988	0.000729451	0.000640615	0.000478534	0.000603606	0.000619296	0.000506372	0.000537179	0.00095383	0.00084052	0.000765976	0.000915583	0.000740045	0.000793485	1.47963	0.565237	0.00013804	1.35848	up	--
meta_2	2-Amino-2-methyl-1,3-propanediol	0.7245			MS2 forward	70.0644	315.726	0.000122087	0.00012503	5.9e-05	0.000125653	0.000128849	0.000103486	0.000127171	0.000130172	0.000121471	0.000120724	5.14e-05	0.000114789	4.94e-05	0.000121425	0.000135822	7.79e-05	0.000115852	0.940123	-0.0890788	0.723242	0.172818	unchanged	--
meta_3					Unmapped	79.0212	52.103	0.00766865	0.00864141	0.00879362	0.00891222	0.00918826	0.00225997	0.00224826	0.00242732	0.00239463	0.00226432	0.00244365	0.00358461	0.00356911	0.0030343	0.00396513	0.00304319	0.00357006	1.47928	0.564898	0.000419083	1.40494	up	--
meta_4					Unmapped	80.0485	47.338	0.000139192	0.000107013	0.000137551	9.06e-05	9.53e-05	0.000145457	0.000146504	0.000135509	0.000136573	0.000129528	0.000134553	0.000139166	0.000144301	0.00011786	0.000140662	0.000148996	0.000132742	0.994688	-0.00768364	0.891792	0.0724	unchanged	--
meta_5	Glutaraldehyde	0.9353			MS2 forward	83.0481	280.647	1.52e-05	1.61e-05	1.46e-05	1.1e-05	1.29e-05	1.12e-05	1.09e-05	8.48e-06	1.01e-05	1.05e-05	1.08e-05	1.75e-05	1.47e-05	1.53e-05	1.89e-05	1.79e-05	1.63e-05	1.61949	0.695536	2.58e-05	1.42827	up	--
meta_6					Unmapped	85.0272	286.22	4.31e-05	4.8e-05	4.48e-05	4.31e-05	4.52e-05	4.99e-05	4.56e-05	4.62e-05	4.66e-05	4.53e-05	4.75e-05	5.31e-05	4.59e-05	4.97e-05	5.19e-05	4.65e-05	4.51e-05	1.03929	0.0556003	0.26679	0.544634	unchanged	--
meta_7					Unmapped	86.0961	239.331	0.00182102	0.00178425	0.00183395	0.00177435	0.00185134	0.00139741	0.00149197	0.00156876	0.00150994	0.00164486	0.00162568	0.00129094	0.00141766	0.00134635	0.00139023	0.00129676	0.00135178	0.876076	-0.190872	0.00235906	1.24281	down	--
meta_8					Unmapped	86.0952	455.829	7.53e-05	9.94e-05	8.18e-05	7.09e-05	7.35e-05	8.49e-05	8.66e-05	8.5e-05	9.15e-05	8.63e-05	8.6e-05	7.59e-05	7.19e-05	6.26e-05	7.83e-05	7.59e-05	7.51e-05	0.844867	-0.243204	0.00112115	1.31748	down	--
meta_9			Isoprene;2-Methyl-1,3-butadiene	-17.6308	MS1 mz matched	86.0957	253.774	0.00166812	0.00171194	0.00161741	0.00157218	0.00158285	0.00152902	0.00148791	0.00165649	0.00154931	0.00157312	0.00173359	0.00131814	0.00139228	0.00131305	0.00137905	0.00125091	0.00138374	0.843405	-0.245702	0.000385723	1.33573	down	--
meta_10	4-Hydroxybutanoic acid lactone	0.9785			MS2 forward	87.0432	349.62	0.000103258	0.000100386	0.000104392	9.86e-05	9.82e-05	0.000179047	0.000188761	0.000193269	0.000191108	0.000190559	0.000195823	9.18e-05	8.88e-05	8.35e-05	9.4e-05	9.56e-05	8.37e-05	0.472013	-1.0831	2.95e-11	1.51976	down	--
meta_11			3-Isoxazolidinone;2-Aminoacrylic acid;Dehydroalanine;2-Aminoacrylate;2-Aminoprop-2-enoate;2-Oxazolidinone;Aminoacrylate;(Z)-3-Aminoacrylate;2-Iminopropanoate	15.759600517911;15.759600517911;16.0860373196507;16.0860373196507;16.0860373196507;16.0860373196507	MS1 mz matched	88.0383	378.136	3.17e-05	3.34e-05	2.99e-05	3e-05	2.88e-05	2.59e-05	2.6e-05	3.14e-05	2.99e-05	6.56e-05	2.64e-05	1.97e-05	2.17e-05	2.06e-05	5.56e-05	4.71e-05	2.06e-05	0.902718	-0.147653	0.723434	0.173387	unchanged	--
meta_12	L-Alanine	0.9999			MS2 forward	90.0545	323.244	0.000221531	0.000235196	0.000260185	0.000257949	0.000290995	0.000262987	0.000222506	0.000295857	0.000283811	0.000234817	0.00026095	0.000320338	0.000320526	0.000284953	0.000318289	0.000248119	0.000274151	1.13162	0.178389	0.0690618	0.828419	unchanged	--
meta_13					Unmapped	91.053	280.794	4.44e-05	4.65e-05	4.65e-05	4.33e-05	4.61e-05	4.08e-05	4.33e-05	4.23e-05	4.42e-05	4.41e-05	4.77e-05	4.17e-05	3.88e-05	3.89e-05	4.29e-05	3.68e-05	3.92e-05	0.908875	-0.137846	0.0125573	1.05502	down	--
meta_14	Phenol	0.8316			MS2 forward	95.0479	280.794	1.73e-05	1.77e-05	1.78e-05	1.59e-05	1.71e-05	1.42e-05	1.59e-05	1.68e-05	1.56e-05	1.68e-05	1.63e-05	1.44e-05	1.28e-05	1.31e-05	1.49e-05	1.37e-05	1.4e-05	0.86829	-0.203752	0.00243605	1.20695	down	Tyrosine metabolism(ko00350);;Protein digestion and absorption(ko04974);;Microbial metabolism in diverse environments(ko01120);;Benzoate degradation(ko00362);;Degradation of aromatic compounds(ko01220);;Aminobenzoate degradation(ko00627);;Catecholamine transferase inhibitors(ko07216);;Chlorocyclohexane and chlorobenzene degradation(ko00361)
meta_15					Unmapped	95.0843	38.556	5.09e-05	6.29e-05	5.58e-05	6.77e-05	5.71e-05	5.5e-05	5.23e-05	7.06e-05	7.61e-05	6.34e-05	6.74e-05	5.12e-05	4.82e-05	7.32e-05	9.2e-05	5.97e-05	8.26e-05	1.05777	0.0810203	0.661687	0.22391	unchanged	--
meta_16	DL-Homocysteine	0.9337			MS2 reverse	100.02	203.499	4.86e-05	5.89e-05	5.46e-05	5.93e-05	5.86e-05	2.65e-05	2.44e-05	2.33e-05	1.92e-05	2.32e-05	2.95e-05	8.74e-05	7.34e-05	7.5e-05	7.48e-05	6.08e-05	7.34e-05	3.04517	1.60652	4.75e-06	1.48667	up	Sulfur metabolism(ko00920);;Metabolic pathways(ko01100);;Antifolate resistance(ko01523);;NOD-like receptor signaling pathway(ko04621);;Cysteine and methionine metabolism(ko00270);;Biosynthesis of amino acids(ko01230);;Biosynthesis of secondary metabolites(ko01110)
meta_17			L-3-Aminodihydro-2(3H)-furanone;1-Aminocyclopropanecarboxylic acid;(S)-2-Azetidinecarboxylic acid;1-Aminocyclopropane-1-carboxylate;1-Aminocyclopropane-1-carboxylic acid;Homoserine lactone;2-Aminobutan-4-olide;Diacetylmonoxime;2,3-Butanedione monoxime;L-Azetidine 2-carboxylic acid;Azetidyl-2-carboxylic acid;(S)-(-)-Azetidine-2-carboxylic acid;3-Oxobutamide;Acetoacetamide;AAA;2-Aminobut-2-enoate;(…	22.9743031651504;22.9743031651504;22.9743031651504;22.7615274765392;22.7615274765392;22.7615274765392;22.7615274765392;22.7615274765392;22.7615274765392;22.7615274765392;22.7615274765392;22.7615274765392	MS1 mz matched	102.054	372.939	0.000262099	0.000265454	0.00027173	0.000250416	0.000267237	0.000275145	0.000258927	0.000260113	0.000291725	0.000271719	0.000277814	0.000277977	0.000255495	0.000264277	0.000286109	0.000255167	0.000256974	0.975882	-0.0352221	0.389726	0.415005	unchanged	--
meta_18	Ethanolamine	0.75			MS2 forward	103.085	269.147	1.74e-05	1.97e-05	1.96e-05	1.92e-05	1.95e-05	9.13e-06	7.48e-06	6.31e-06	7.48e-06	6.14e-06	8.47e-06	3.46e-05	3.26e-05	3e-05	4.18e-05	3.04e-05	3.55e-05	4.55102	2.18619	1.05e-05	1.49255	up	Metabolic pathways(ko01100);;Glycerophospholipid metabolism(ko00564);;Retrograde endocannabinoid signaling(ko04723)
meta_19	(R)-3-Hydroxybutyric acid	0.9199			MS2 reverse	104.048	211.864	7.59e-06	9.08e-06	8.95e-06	7.62e-06	9.23e-06	7.72e-06	7.91e-06	8.85e-06	8.35e-06	8.19e-06	7.56e-06	4.9e-06	8.45e-06	7.41e-06	8.21e-06	7.27e-06	6.97e-06	0.889664	-0.168668	0.152831	0.695223	unchanged	--
meta_20	4-Aminobutyric acid	0.9398			MS2 forward	104.07	348.766	7.35e-05	6.97e-05	7.74e-05	7.12e-05	7.27e-05	0.000168945	0.000164154	0.000161309	0.000164544	0.00017359	0.00016567	5.17e-05	4.8e-05	4.42e-05	5.03e-05	5.82e-05	4.3e-05	0.295854	-1.75704	6.05e-12	1.5231	down	Alanine, aspartate and glutamate metabolism(ko00250);;GABAergic synapse(ko04727);;cAMP signaling pathway(ko04024);;Quorum sensing(ko02024);;Microbial metabolism in diverse environments(ko01120);;Metabolic pathways(ko01100);;Morphine addiction(ko05032);;beta-Alanine metabolism(ko00410);;Retrograde endocannabinoid signaling(ko04723);;Taste transduction(ko04742);;Arginine and proline metabolism(ko00…
meta_21					Unmapped	104.106	308.396	0.00108357	0.00188239	0.0011941	0.0010525	0.00111115	0.00108664	0.00118488	0.00171747	0.0011152	0.00119624	0.00175562	0.00112358	0.00064388	0.00163035	0.00114216	0.00164805	0.00105643	0.899257	-0.153194	0.514711	0.31628	unchanged	--
meta_22	Choline	0.6149			MS2 forward	104.106	362.467	0.000751278	0.000776541	0.000762504	0.000742515	0.00078647	0.000784108	0.000700517	0.000681382	0.000566338	0.000719684	0.000767353	0.00128239	0.00188872	0.00106799	0.00115835	0.00176147	0.00109633	1.95651	0.96828	0.00515898	1.24673	up	Bile secretion(ko04976);;ABC transporters(ko02010);;Choline metabolism in cancer(ko05231);;Glycerophospholipid metabolism(ko00564);;Glycine, serine and threonine metabolism(ko00260);;Cholinergic synapse(ko04725);;Metabolic pathways(ko01100)
meta_23					Unmapped	104.107	246.955	0.0836157	0.0502041	0.0524372	0.0872393	0.0532913	0.0856855	0.0843869	0.0930241	0.0928353	0.052019	0.0508952	0.0631004	0.0918258	0.0854108	0.0578336	0.0867996	0.0877238	1.03018	0.0428966	0.822085	0.108694	unchanged	--
meta_24			Neurine;	22.1727094218517;	MS1 mz matched	104.107	286.054	0.00101142	0.00115121	0.00120421	0.00113628	0.00123	0.00125709	0.00105771	0.00127813	0.00119383	0.00111611	0.00114043	0.00135845	0.00128181	0.00101302	0.00130785	0.00111377	0.00124348	1.03906	0.0552745	0.490434	0.337504	unchanged	--
meta_25					Unmapped	104.107	224.509	0.0404125	0.0335765	0.0320139	0.0375434	0.0338975	0.0168535	0.0378668	0.0406396	0.0229121	0.0322087	0.0310398	0.0153207	0.011019	0.0243863	0.000458235	0.034596	0.0263682	0.617828	-0.694723	0.0941191	0.777674	unchanged	--
meta_26					Unmapped	104.992	330.837	0.00414112	0.00444468	0.00432997	0.00428266	0.00452557	0.00444696	0.00422377	0.00436772	0.00475845	0.00449214	0.00446756	0.00441725	0.00428316	0.00404121	0.00450288	0.00414521	0.0039568	0.947299	-0.0781081	0.065625	0.838024	unchanged	--
meta_27			2-Methyl-1-butanethiol;3-Methyl-2-butanethiol;1-Pentanethiol;(卤)-2-Pentanethiol;Isopentyl mercaptan;	21.8505624458236;21.8505624458236;21.8505624458236;21.8505624458236;21.8505624458236;	MS1 mz matched	105.068	36.008	0.000403564	0.000417856	0.00040803	0.000368396	0.000413436	0.000365736	0.000413903	0.000371933	0.000387753	0.000388345	0.000358877	0.000425735	0.000424946	0.00039065	0.000453455	0.000398882	0.000412083	1.09587	0.132072	0.0139317	1.04794	up	--
meta_28	L-Serine	0.9758			MS2 forward	106.048	369.48	4.14e-05	4.3e-05	3.96e-05	3.87e-05	4.41e-05	3.93e-05	4.15e-05	4.1e-05	4.77e-05	4.01e-05	3.92e-05	3.35e-05	3.83e-05	3.16e-05	4.01e-05	3.21e-05	3.19e-05	0.834038	-0.261815	0.00620366	1.12834	down	Metabolic pathways(ko01100);;Sulfur metabolism(ko00920);;Methane metabolism(ko00680);;Sphingolipid signaling pathway(ko04071);;Monobactam biosynthesis(ko00261);;Vancomycin resistance(ko01502);;Cyanoamino acid metabolism(ko00460);;Biosynthesis of plant secondary metabolites(ko01060);;Biosynthesis of secondary metabolites(ko01110);;Biosynthesis of antibiotics(ko01130);;Mineral absorption(ko04978);;…
meta_29	Diethanolamine	0.9006			MS2 forward	106.085	287.996	2.76e-05	3.12e-05	2.96e-05	2.74e-05	2.73e-05	3.07e-05	2.77e-05	2.53e-05	2.89e-05	2.81e-05	2.7e-05	3.33e-05	3.2e-05	3.6e-05	3.34e-05	3.17e-05	3.3e-05	1.18947	0.250314	0.000297146	1.32392	up	Glycerophospholipid metabolism(ko00564)
meta_30			Taurine;Taurine;2-Aminoethanesulfonic acid;Aminoethylsulfonic acid	-5.3097771079084;-5.59934151750975	MS1 mz matched	108.01	276.604	0.000104414	0.000111202	0.000110164	0.000109655	0.000113195	0.000117481	0.00011701	0.000120504	0.000110446	0.000121781	0.000123454	0.000110105	0.000111402	0.000100075	0.000113132	0.000107113	0.000109601	0.916631	-0.125587	0.00412394	1.16081	down	--
meta_31			1,2-Benzoquinone;Quinone;4-Vinylcyclohexene;4-Vinyl-1-cyclohexene	1.85022776296758;1.85022776296758;10.1763374250895	MS1 mz matched	109.1	39.238	0.000195862	0.000215995	0.000217788	0.000210156	0.00022328	0.000221878	0.000203875	0.000288384	0.000338948	0.000283886	0.000260604	0.000214457	0.000221357	0.000329183	0.000412247	0.000318987	0.00036934	1.16775	0.223735	0.272648	0.536736	unchanged	--
meta_32			p-Benzosemiquinone;4-Hydroxyphenoxy radical;o-Benzosemiquinone;2-Hydroxyphenoxy radical	-18.3437434076745;-18.3437434076745	MS1 mz matched	110.033	153.252	9.27e-05	9.11e-05	9.07e-05	9.19e-05	9.05e-05	0.000114654	0.000112627	0.000106875	0.000111282	0.000112788	0.000114793	5.32e-05	5.25e-05	5.17e-05	5.88e-05	5.5e-05	5.43e-05	0.483605	-1.0481	7.9e-12	1.52168	down	--
meta_33					Unmapped	111.043	280.647	3.35e-05	3.64e-05	3.51e-05	3.27e-05	3.47e-05	2.56e-05	2.28e-05	2.59e-05	2.9e-05	2.45e-05	2.62e-05	4.39e-05	4.26e-05	4e-05	4.22e-05	4.01e-05	3.87e-05	1.60702	0.684392	1.01e-07	1.48679	up	--
meta_34	Cytosine	0.964			MS2 forward	112.049	418.442	2.09e-05	1.97e-05	2.14e-05	1.9e-05	1.73e-05	1.9e-05	1.63e-05	1.95e-05	2.31e-05	1.84e-05	2.27e-05	3.15e-05	2.45e-05	2.55e-05	2.59e-05	2.41e-05	2.82e-05	1.34268	0.425115	0.00143215	1.23713	up	Metabolic pathways(ko01100);;Pyrimidine metabolism(ko00240)
meta_35			Flucytosine;4-Guanidinobutal;(R)-Piperazine-2-carboxamide;(S)-Piperazine-2-carboxamide	-11.6195751108155;6.197217139629;6.197217139629;6.197217139629	MS1 mz matched	112.085	239.643	2.23e-05	2.09e-05	2.03e-05	2.29e-05	2.43e-05	1.99e-05	2.07e-05	2.13e-05	1.94e-05	2.15e-05	2.01e-05	1.6e-05	2.25e-05	1.72e-05	2.12e-05	1.97e-05	1.95e-05	0.944553	-0.0822957	0.319567	0.494921	unchanged	--
meta_36	Uracil	0.9981			MS2 forward	113.033	83.785	0.000653254	0.000687932	0.000700763	0.000670856	0.000709365	0.000842765	0.000785145	0.000838447	0.00083475	0.000846488	0.000515219	0.000367195	0.000360795	0.000350734	0.000397324	0.000339535	0.000370186	0.468766	-1.09306	0.000488722	1.41314	down	Pantothenate and CoA biosynthesis(ko00770);;Pyrimidine metabolism(ko00240);;Metabolic pathways(ko01100);;beta-Alanine metabolism(ko00410)
meta_37	Pyrrolidine	0.8959			MS2 reverse	113.106	178.53	8.32e-05	8.62e-05	9.5e-05	9.42e-05	9.03e-05	7.04e-05	5.17e-05	4.41e-05	4.89e-05	4.75e-05	5.39e-05	0.000227409	0.000203508	0.000162727	0.000157881	0.000151716	0.00011862	3.22841	1.69083	0.000512521	1.39676	up	--
meta_38	Creatinine	0.9998			MS2 forward	114.065	153.184	0.000246043	0.000246868	0.000237349	0.000238737	0.000240876	0.000219699	0.000211534	0.000202677	0.000203434	0.000220462	0.000219012	0.00024483	0.000262574	0.000238127	0.000246329	0.000251807	0.000234637	1.1578	0.21139	9.76e-05	1.36635	up	Metabolic pathways(ko01100);;Arginine and proline metabolism(ko00330)
meta_39			Iminodiacetic acid;D-Aspartic acid;L-Aspartic acid;L-Aspartate;L-Aspartic acid;2-Aminosuccinic acid;L-Asp;D-Aspartate;D-Aspartic acid;Aspartate;Aspartic acid;Iminodiacetate	-3.81621701100004;-3.81621701100004;-3.81621701100004;-3.75833881415523;-3.75833881415523;-3.75833881415523;-3.75833881415523	MS1 mz matched	116.033	378.171	3.7e-05	3.63e-05	3.63e-05	3.74e-05	3.46e-05	3.08e-05	3.17e-05	3.6e-05	3.33e-05	3.56e-05	3.18e-05	2.34e-05	2.48e-05	2.44e-05	2.89e-05	2.25e-05	2.35e-05	0.740349	-0.433723	4.81e-05	1.38309	down	--
meta_40	L-Proline	1			MS2 forward	116.07	290.596	0.00130177	0.00156863	0.00165033	0.00167965	0.00176494	0.00147615	0.00107784	0.00146311	0.00152066	0.00114543	0.0012957	0.00239736	0.00209793	0.0018652	0.00227036	0.00177026	0.00189398	1.54095	0.623824	0.000271741	1.33407	up	Novobiocin biosynthesis(ko00401);;Metabolic pathways(ko01100);;Biosynthesis of amino acids(ko01230);;Central carbon metabolism in cancer(ko05230);;Arginine and proline metabolism(ko00330);;Prodigiosin biosynthesis(ko00333);;Staurosporine biosynthesis(ko00404);;Protein digestion and absorption(ko04974);;Mineral absorption(ko04978);;ABC transporters(ko02010);;Aminoacyl-tRNA biosynthesis(ko00970);;B…
meta_41	Methyl acetoacetate	0.9958			MS2 reverse	117.056	211.898	0.000100887	0.000102749	0.000109049	0.000101481	0.000109383	9.88e-05	9.84e-05	0.000113459	0.000106625	0.00010938	0.000112343	9.59e-05	9.77e-05	0.000106358	0.000105152	9.5e-05	9.99e-05	0.938816	-0.0910856	0.0805247	0.800769	unchanged	--
meta_42	Glycine	0.992			MS2 reverse	117.065	312.042	3.36e-05	3.76e-05	3.37e-05	3.06e-05	3.31e-05	2.34e-05	1.95e-05	1.67e-05	2.15e-05	2.02e-05	2.14e-05	5.38e-05	4.74e-05	4.8e-05	5.25e-05	4.66e-05	4.66e-05	2.40255	1.26456	2.38e-08	1.50454	up	Neuroactive ligand-receptor interaction(ko04080);;Phosphonate and phosphinate metabolism(ko00440);;Lysine degradation(ko00310);;Methane metabolism(ko00680);;Glutathione metabolism(ko00480);;Metabolic pathways(ko01100);;Porphyrin and chlorophyll metabolism(ko00860);;Mineral absorption(ko04978);;Synaptic vesicle cycle(ko04721);;Biosynthesis of antibiotics(ko01130);;Biosynthesis of plant secondary m…
meta_43	Acetylglycine	0.7972			MS2 forward	118.048	367.426	4e-06	5.05e-06	3.74e-06	3.45e-06	4.13e-06	1.17e-06	1.87e-06	1.58e-06	3.76e-06	1.49e-06	2.07e-06	5.04e-06	6.88e-06	8.19e-06	7.16e-06	7.68e-06	6.05e-06	3.4322	1.77913	1.39e-05	1.42398	up	--
meta_44	L-Valine	0.9415			MS2 forward	118.085	280.647	0.00098318	0.00161747	0.00161912	0.000965205	0.00160716	0.000921719	0.000871609	0.00146596	0.0015061	0.00151466	0.000971976	0.000867533	0.000811337	0.000807221	0.000896035	0.000809127	0.000827905	0.692105	-0.530937	0.0342319	1.02462	down	Cyanoamino acid metabolism(ko00460);;Mineral absorption(ko04978);;Valine, leucine and isoleucine biosynthesis(ko00290);;Biosynthesis of secondary metabolites(ko01110);;Biosynthesis of plant secondary metabolites(ko01060);;Biosynthesis of antibiotics(ko01130);;Metabolic pathways(ko01100);;Aminoacyl-tRNA biosynthesis(ko00970);;Glucosinolate biosynthesis(ko00966);;ABC transporters(ko02010);;Protein …
meta_45			Allopurinol;Hypoxanthine;Hypoxanthine;Purine-6-ol	3.59604054101167;3.59604054101167;3.67543011712255	MS1 mz matched	119.034	152.566	0.000285318	0.000294989	0.000301629	0.000291522	0.000302667	0.000382385	0.000241323	0.000217033	0.000376387	0.000225274	0.000235201	0.000116612	0.000169081	0.000115629	0.000125687	0.000166163	0.000115813	0.482226	-1.05222	0.00478147	1.23505	down	--
meta_46	2-Methyl-3-hydroxybutyric acid	0.7219			MS2 forward	119.072	211.898	0.000206755	0.000215794	0.000215652	0.000197019	0.000207786	0.00019893	0.000212961	0.000212685	0.000205525	0.000223496	0.000220547	0.000204776	0.000199482	0.00020065	0.000209661	0.000196995	0.000210493	0.959119	-0.0602187	0.0812198	0.809345	unchanged	--
meta_47			Trimethylammonioacetate;	-21.9059193842309;	MS1 mz matched	119.084	35.431	0.000294935	0.000319055	0.000324821	0.000299851	0.000318689	0.000318422	0.000337764	0.000312895	0.000339627	0.000333221	0.000307007	0.000291475	0.000300835	0.000289347	0.000337713	0.000272641	0.000301281	0.920139	-0.120076	0.0370764	0.938097	unchanged	--
meta_48	L-Threonine	0.9935			MS2 forward	120.064	328.851	1.41e-05	1.81e-05	1.78e-05	1.88e-05	1.65e-05	1.68e-05	1.31e-05	1.75e-05	2.28e-05	1.41e-05	1.3e-05	1.6e-05	1.91e-05	1.58e-05	2.09e-05	1.34e-05	1.8e-05	1.06045	0.0846745	0.613742	0.250438	unchanged	--
meta_49	Tyramine	0.9031			MS2 forward	120.08	229.823	0.0046258	0.00453836	0.00475249	0.00455541	0.0046022	0.00388305	0.00397074	0.00412509	0.00415806	0.00406852	0.00416885	0.00427209	0.00353461	0.00340265	0.00375594	0.00339705	0.00341728	0.893548	-0.162382	0.0258237	1.03855	down	Methane metabolism(ko00680);;Biosynthesis of alkaloids derived from shikimate pathway(ko01063);;Neuroactive ligand-receptor interaction(ko04080);;Biosynthesis of secondary metabolites(ko01110);;Biosynthesis of plant secondary metabolites(ko01060);;Isoquinoline alkaloid biosynthesis(ko00950);;Protein digestion and absorption(ko04974);;Tyrosine metabolism(ko00350)
meta_50					Unmapped	122.07	323.187	9.34e-05	0.000103124	0.000105236	8.41e-05	8.75e-05	0.000107503	0.000100254	9.61e-05	0.000111343	0.000117031	9.35e-05	9.26e-05	7.72e-05	7.61e-05	7.85e-05	6.65e-05	6.35e-05	0.726123	-0.461714	0.000499818	1.29728	down	--
meta_51	Nicotinamide	0.9987			MS2 forward	123.054	62.321	0.0049926	0.00520977	0.00533992	0.00494485	0.00536866	0.00718104	0.00661647	0.00691672	0.00694843	0.00677044	0.00721313	0.00688938	0.0067433	0.00653661	0.00724305	0.00690469	0.00678518	0.986937	-0.0189695	0.514325	0.317532	unchanged	--
meta_52	Picolinic acid	0.6585			MS2 forward	124.038	439.458	0.000505012	0.000486491	0.000833894	0.000506587	0.00047544	0.000548136	0.000567632	0.000604315	0.000590867	0.000595684	0.000556352	0.000334359	0.000359361	0.00059441	0.000386916	0.000323583	0.000335788	0.674105	-0.568954	0.00585529	1.23387	down	Metabolic pathways(ko01100);;Tryptophan metabolism(ko00380)
meta_53	Nicotinate	0.9899			MS2 forward	124.038	417.166	0.000166485	0.000183608	0.000190072	0.000178012	0.000170982	0.000181219	0.000166992	0.00017475	0.000191997	0.000174466	0.00019156	0.000189494	0.000161634	0.000186792	0.000165009	0.000153846	0.000172427	0.952097	-0.0708192	0.255584	0.54529	unchanged	--
meta_54			5-Aminopentanal;Pentamide;Valeramide;2-Methylpropal O-methyloxime;Isobutyraldoxime O-methyl ether;4-Methylaminobutal;5-Aminopental;3-Methylbutyraldehyde oxime;(E)-2-Methylbutal oxime;(Z)-2-Methylbutal oxime	19.1523759867886;18.7962300697342;18.7962300697342;18.7962300697342;18.7962300697342;18.7962300697342;18.7962300697342;18.7962300697342	MS1 mz matched	124.074	102.885	0.000170555	0.000202097	0.000174714	0.000172867	0.000168369	0.000184136	0.000169249	0.000173935	0.000175703	0.000185446	0.000184258	0.000169867	0.000155736	0.000150467	0.000161113	0.000140747	0.00014938	0.86444	-0.210163	0.000961116	1.28152	down	--
meta_55			Phosphonoacetaldehyde;2-Phosphonoacetaldehyde;2-Oxoethylphosphote	-12.0975	MS1 mz matched	124.998	455.189	0.000126022	0.000131001	0.000124798	0.000124197	0.000119065	0.000140255	0.00014377	0.000139749	0.000140312	0.000136376	0.000127452	0.00010938	0.000114423	0.000108303	0.000137678	0.000116569	0.000108392	0.83915	-0.252999	0.00309612	1.23094	down	--
meta_56					Unmapped	125.041	196.259	3.66e-05	3.87e-05	3.75e-05	3.6e-05	3.82e-05	5e-05	4.91e-05	5.62e-05	5.42e-05	5.81e-05	6.15e-05	2.22e-05	1.92e-05	2.2e-05	2.18e-05	2.26e-05	2.53e-05	0.404356	-1.3063	1.86e-06	1.49586	down	--
meta_57	Taurine	0.9958			MS2 forward	126.021	337.242	6.75e-05	6.73e-05	5.93e-05	5.21e-05	5.06e-05	4.34e-05	4.32e-05	3.4e-05	5.08e-05	4.87e-05	4.06e-05	9.1e-05	7.34e-05	9.8e-05	9.03e-05	8.33e-05	7.23e-05	1.94954	0.963134	2.82e-05	1.43178	up	Neuroactive ligand-receptor interaction(ko04080);;ABC transporters(ko02010);;Metabolic pathways(ko01100);;Primary bile acid biosynthesis(ko00120);;Sulfur metabolism(ko00920);;Taurine and hypotaurine metabolism(ko00430)
meta_58			5-Methylfuran-2-carboxylic acid;Methyl 2-furoate;1,3,5-Trihydroxybenzene;5-Hydroxymethyl-2-furancarboxaldehyde;(Z)-Tamarindienal;Maltol;4-Hydroxy-2H-pyran-3-carboxaldehyde;1,2,3-Trihydroxybenzene;1,2,3-Trihydroxybenzene;Pyrogallol;Pyrogallic acid;1,2,3-Benzenetriol;Phloroglucinol;1,3,5-Benzenetriol;1,3,5-Trihydroxybenzene;Triacetate lactone;4-Hydroxy-6-methyl-2-pyrone;Benzene-1,2,4-triol;Hydroxyh…	10.3616793325761;10.3616793325761;10.3616793325761;10.3616793325761;10.3616793325761;10.3616793325761;10.3616793325761;10.3616793325761;10.3148652283554;10.3148652283554;10.3148652283554;10.3148652283554;10.3148652283554;10.3148652283554;10.3148652283554	MS1 mz matched	127.037	448.762	1.4e-05	1.36e-05	1.35e-05	1.28e-05	1.26e-05	1.7e-05	1.62e-05	1.6e-05	1.61e-05	1.78e-05	1.82e-05	1.31e-05	1.4e-05	1.48e-05	1.43e-05	1.36e-05	2.07e-05	0.895472	-0.15928	0.196448	0.634586	unchanged	--
meta_59	Larixinic Acid	0.6983			MS2 reverse	127.037	287.996	2.22e-05	2.45e-05	2.59e-05	2.48e-05	2.43e-05	2.56e-05	2.34e-05	2.45e-05	2.67e-05	2.33e-05	2.65e-05	2.6e-05	2.4e-05	2.28e-05	2.43e-05	2.28e-05	2.2e-05	0.946453	-0.0793965	0.14224	0.687248	unchanged	--
meta_60					Unmapped	127.097	199.829	0.000407747	0.000441646	0.000474509	0.000515578	0.000471354	0.000487964	0.000429031	0.000515139	0.000460397	0.000473263	0.000432897	0.000469981	0.000414784	0.000421256	0.000501641	0.000352067	0.000379131	0.90716	-0.140572	0.138519	0.702008	unchanged	--
meta_61					Unmapped	128.952	334.394	0.00229007	0.00251162	0.00255085	0.00253698	0.00276954	0.0019654	0.00173502	0.00253368	0.00263458	0.00182244	0.00266584	0.00272118	0.00243355	0.00231861	0.00266445	0.00228311	0.00237623	1.10782	0.147726	0.250776	0.566202	unchanged	--
meta_62	Adipic acid	0.7528			MS2 reverse	129.053	406.22	2.39e-05	2.6e-05	2.47e-05	2.4e-05	2.59e-05	1.96e-05	1.79e-05	2.08e-05	2.21e-05	1.86e-05	2.23e-05	3e-05	2.94e-05	2.95e-05	3.25e-05	2.71e-05	2.58e-05	1.43523	0.52128	3.74e-05	1.40188	up	Caprolactam degradation(ko00930);;Degradation of aromatic compounds(ko01220);;Microbial metabolism in diverse environments(ko01120);;Metabolic pathways(ko01100)
meta_63					Unmapped	130.086	492.808	0.000310135	0.000249101	0.000308551	0.00030008	0.000281468	0.000239969	0.0002555	0.000324886	0.00027349	0.000284688	0.000266295	0.000239971	0.000267261	0.000234141	0.000283104	0.000234584	0.000265661	0.92698	-0.109389	0.20345	0.605604	unchanged	--
meta_64	.beta.-Homoproline	0.9995			MS2 forward	130.085	289.077	2.8e-06	3.15e-06	2.69e-06	2.49e-06	2.78e-06	4.13e-06	2.9e-06	3.89e-06	3.4e-06	3.63e-06	3.41e-06	4.68e-06	4.81e-06	3.44e-06	3.75e-06	3.89e-06	8.85e-06	1.37658	0.461094	0.165276	0.688872	unchanged	--
meta_65			Flucytosine;4-Guanidinobutal;(R)-Piperazine-2-carboxamide;(S)-Piperazine-2-carboxamide	-11.6195751108155;6.197217139629;6.197217139629;6.197217139629	MS1 mz matched	130.096	239.782	3.58e-05	3.55e-05	3.46e-05	4.17e-05	3.75e-05	3.35e-05	3.6e-05	3.34e-05	2.99e-05	3.38e-05	3.42e-05	2.63e-05	3.49e-05	3.17e-05	3.47e-05	2.86e-05	3.16e-05	0.934434	-0.0978354	0.204829	0.607682	unchanged	--
meta_66	Itaconic acid	0.813			MS2 reverse	131.033	373.182	1.06e-05	1.28e-05	1.23e-05	1.14e-05	1.15e-05	1.14e-05	1.17e-05	1.3e-05	1.34e-05	1.26e-05	1.15e-05	1.36e-05	1.25e-05	1.19e-05	1.35e-05	1.26e-05	1e-05	1.00779	0.011198	0.883278	0.0726127	unchanged	--
meta_67	Phenyllactic acid	0.7001			MS2 forward	131.047	229.823	7.04e-05	6.41e-05	6.87e-05	6.61e-05	7.25e-05	6.22e-05	6.3e-05	6.32e-05	6.44e-05	6.09e-05	6.94e-05	6.83e-05	5.99e-05	4.96e-05	6.09e-05	5.88e-05	5.25e-05	0.913404	-0.130675	0.103243	0.781014	unchanged	--
meta_68	N-Acetylputrescine	0.9808			MS2 forward	131.116	309.015	5.71e-05	6.06e-05	5.76e-05	5.49e-05	6.07e-05	6.53e-05	6.03e-05	6.14e-05	6.09e-05	6.08e-05	6.69e-05	8.82e-05	8.87e-05	8.55e-05	9.02e-05	8.77e-05	8.37e-05	1.3941	0.479334	1.81e-08	1.50067	up	Arginine and proline metabolism(ko00330);;Metabolic pathways(ko01100)
meta_69	Creatine	0.9777			MS2 forward	132.079	231.22	1.36e-05	1.53e-05	1.53e-05	1.31e-05	1.64e-05	1.4e-05	1.2e-05	1.52e-05	1.24e-05	1.12e-05	1.72e-05	1.76e-05	1.25e-05	1.23e-05	1.38e-05	1.05e-05	1.25e-05	0.966502	-0.0491554	0.740949	0.162094	unchanged	--
meta_70	L-Leucine	0.877			MS2 forward	132.101	239.102	0.00249665	0.00232995	0.00236999	0.00225211	0.00232462	0.00188923	0.00191623	0.00195017	0.00193383	0.00205827	0.00228145	0.00164342	0.00178543	0.00165384	0.0017841	0.0016663	0.0017301	0.853191	-0.22906	0.00301486	1.2455	down	Central carbon metabolism in cancer(ko05230);;Biosynthesis of amino acids(ko01230);;2-Oxocarboxylic acid metabolism(ko01210);;Metabolic pathways(ko01100);;Valine, leucine and isoleucine degradation(ko00280);;Biosynthesis of secondary metabolites(ko01110);;Biosynthesis of plant secondary metabolites(ko01060);;Valine, leucine and isoleucine biosynthesis(ko00290);;Glucosinolate biosynthesis(ko00966)…
meta_71	L-Isoleucine	0.8163			MS2 forward	132.101	253.801	0.00171355	0.00178473	0.00167526	0.0015413	0.00162018	0.00155521	0.00154219	0.00154177	0.00163844	0.00163316	0.00178793	0.00143723	0.00141361	0.00135399	0.00144822	0.00127874	0.00141164	0.860262	-0.217152	0.000997476	1.27688	down	Cyanoamino acid metabolism(ko00460);;Biosynthesis of antibiotics(ko01130);;Biosynthesis of secondary metabolites(ko01110);;Valine, leucine and isoleucine biosynthesis(ko00290);;Biosynthesis of plant secondary metabolites(ko01060);;Mineral absorption(ko04978);;Metabolic pathways(ko01100);;Biosynthesis of alkaloids derived from ornithine, lysine and nicotinic acid(ko01064);;ABC transporters(ko02010…
meta_72			5,6-Dihydro-5-fluorouracil;5,6-Dihydro-5-fluorouracil;5-Fluorodihydrouracil	-24.215822987364;-24.1734105359786	MS1 mz matched	133.03	262.165	0.000385579	0.000406108	0.00041226	0.000365683	0.000391128	0.00033675	0.000336852	0.000364931	0.000354528	0.000364182	0.000371012	0.000269945	0.000272163	0.000267367	0.000306953	0.000268234	0.000293714	0.788615	-0.342606	9.67e-06	1.42451	down	--
meta_73	L-Asparagine	0.9828			MS2 forward	133.059	370.119	7.81e-06	9.04e-06	9.19e-06	7.89e-06	9.53e-06	1.03e-05	6.91e-06	6.19e-06	6.35e-06	6.12e-06	6.34e-06	6.01e-06	5.69e-06	5.76e-06	5.25e-06	4.59e-06	4.62e-06	0.756765	-0.402083	0.0478624	0.934848	unchanged	--
meta_74					Unmapped	134.018	326.484	0.00087159	0.000865463	0.000807317	0.000714731	0.000679835	0.000849846	0.00088805	0.000793386	0.00085979	0.000934404	0.000881232	0.000738328	0.00070532	0.000749789	0.00078969	0.000800045	0.000752248	0.871072	-0.199136	0.00104147	1.26704	down	--
meta_75	D-Aspartic acid	0.9909			MS2 forward	134.043	422.528	9.23e-06	9.57e-06	1.01e-05	9.17e-06	9.35e-06	7.86e-06	8.35e-06	7.59e-06	8.72e-06	8.76e-06	6.77e-06	8.71e-06	8e-06	8.9e-06	9.69e-06	8.69e-06	8.79e-06	1.09837	0.135367	0.0692564	0.835343	unchanged	--
meta_76			2-Amino-3-phosphonopropionic acid;Pyridoxine;Pyridoxol;L-Noradreline;Noradreline;Norepinephrine;Arterenol;4-[(1R)-2-Amino-1-hydroxyethyl]-1,2-benzenediol	11.2377427277184;6.5060307946979;6.5060307946979	MS1 mz matched	134.059	102.587	0.00118163	0.00120603	0.00122262	0.00111157	0.00120312	0.001211	0.00119649	0.00121226	0.00126724	0.00121281	0.00125348	0.00100793	0.00105784	0.000994302	0.00107137	0.000975547	0.000973812	0.826952	-0.274124	3.44e-06	1.45971	down	--
meta_77	Glycerol	0.818			MS2 reverse	134.08	314.875	6.09e-06	7.1e-06	6.34e-06	5.23e-06	6.51e-06	7.7e-06	6.9e-06	7.57e-06	7.05e-06	7.24e-06	8.38e-06	6.09e-06	4.32e-06	5.94e-06	5.91e-06	5.59e-06	5.71e-06	0.748215	-0.418474	0.000304934	1.32076	down	Galactose metabolism(ko00052);;ABC transporters(ko02010);;Retrograde endocannabinoid signaling(ko04723);;Glycerolipid metabolism(ko00561);;Regulation of lipolysis in adipocytes(ko04923);;Metabolic pathways(ko01100);;Pentose and glucuronate interconversions(ko00040)
meta_78					Unmapped	134.116	267.945	3.35e-05	3.59e-05	3.68e-05	3.52e-05	3.71e-05	4.33e-05	4.18e-05	4.31e-05	4.5e-05	4.24e-05	4.27e-05	4.48e-05	4.43e-05	4.25e-05	4.44e-05	4.21e-05	4.36e-05	1.01363	0.0195329	0.371121	0.433353	unchanged	--
meta_79			1,2-Diamino-4-nitrobenzene;1,4-Diamino-2-nitrobenzene	-18.2942207250502;-18.2942207250502	MS1 mz matched	136.047	325.847	0.000173663	0.000217556	0.000205243	0.000196737	0.000212853	0.000177627	0.000155989	0.000165199	0.000185212	0.000159142	0.000167608	0.000268905	0.00025356	0.000255295	0.000286043	0.000250218	0.000257178	1.55445	0.636402	1.79e-07	1.48547	up	--
meta_80	Adenine	0.9977			MS2 forward	136.06	204.81	0.000165614	0.000195743	0.000182178	0.000158142	0.00023541	0.000290806	0.000197168	0.000134959	0.000230734	0.000206204	0.000208467	0.000270716	0.000200969	0.000241028	0.000243563	0.000305541	0.000273618	1.21059	0.275708	0.111898	0.741595	unchanged	--
meta_81	Dopamine	0.9358			MS2 forward	136.074	280.647	0.000359609	0.000381627	0.000377767	0.000346424	0.00036216	0.000328739	0.000329817	0.000348802	0.000343182	0.000368841	0.000370929	0.000293176	0.000281337	0.000283684	0.000318918	0.000288021	0.000303665	0.84619	-0.240946	0.000265314	1.33069	down	Biosynthesis of plant secondary metabolites(ko01060);;Biosynthesis of secondary metabolites(ko01110);;Synaptic vesicle cycle(ko04721);;Amphetamine addiction(ko05031);;Tyrosine metabolism(ko00350);;Cocaine addiction(ko05030);;Neuroactive ligand-receptor interaction(ko04080);;Morphine addiction(ko05032);;Metabolic pathways(ko01100);;Alcoholism(ko05034);;Prolactin signaling pathway(ko04917);;Isoquin…
meta_82					Unmapped	136.939	297.416	0.00353391	0.00372563	0.00371271	0.00357367	0.00361935	0.00325527	0.00323544	0.00331834	0.00334724	0.00342065	0.00346532	0.00417681	0.00411102	0.00391001	0.00414425	0.0038335	0.00389926	1.2012	0.264482	9.89e-06	1.44959	up	--
meta_83					Unmapped	137.014	211.898	3.27e-05	3.71e-05	3.51e-05	3.24e-05	3.34e-05	3.09e-05	3.43e-05	3.51e-05	3.12e-05	3.61e-05	3.47e-05	3.36e-05	3.17e-05	3.19e-05	3.63e-05	3.13e-05	3.38e-05	0.98138	-0.0271167	0.601056	0.25367	unchanged	--
meta_84	Hypoxanthine	0.9917			MS2 forward	137.045	153.289	0.00951403	0.00974216	0.00948911	0.00908737	0.00944718	0.0117077	0.0113096	0.0112071	0.0108859	0.0121325	0.0127942	0.00536275	0.00544952	0.00544275	0.00587104	0.005629	0.00538517	0.473182	-1.07953	1.21e-06	1.50959	down	Purine metabolism(ko00230);;Metabolic pathways(ko01100)
meta_85	Urocanic acid	0.989			MS2 forward	139.049	269.385	6.63e-06	7.7e-06	7.66e-06	6.83e-06	7.28e-06	8.91e-06	7.32e-06	7.77e-06	7.75e-06	7.48e-06	8.88e-06	7.59e-06	7.79e-06	1.32e-05	6.83e-06	6.6e-06	6.64e-06	1.01087	0.0155907	0.938237	0.0423763	unchanged	--
meta_86					Unmapped	139.096	119.474	5.12e-05	5.9e-05	5.67e-05	5.65e-05	5.53e-05	4.78e-05	5.29e-05	5.19e-05	4.66e-05	5.43e-05	4.99e-05	4.92e-05	5.18e-05	4.97e-05	4.63e-05	4.54e-05	4.94e-05	0.96233	-0.0553957	0.251194	0.551516	unchanged	--
meta_87			trans-4-Carboxymethylenebut-2-en-4-olide;cis-4-Carboxymethylenebut-2-en-4-olide;cis-4-Carboxymethylenebut-2-en-4-olide;4-Carboxymethylenebut-2-en-4-olide;trans-4-Carboxymethylenebut-2-en-4-olide;5-Formyl-2-furoate;5-Formyl-2-furancarboxylate;5-Formylfuran-2-carboxylate	-16.9972409573941;-16.9972409573941;-17.2929269842109;-17.2929269842109;-17.2929269842109	MS1 mz matched	141.009	211.898	5.67e-05	5.87e-05	5.53e-05	5.26e-05	5.57e-05	5.3e-05	5.64e-05	5.73e-05	5.97e-05	6.08e-05	5.97e-05	5.14e-05	5.32e-05	5.47e-05	5.71e-05	5.38e-05	5.26e-05	0.930212	-0.104368	0.0195202	1.01874	down	--
meta_88			Carbamoyl phosphate;Ethanolamine phosphate;O-Phosphorylethanolamine;Phosphoethanolamine;O-Phosphoethanolamine;1-Hydroxy-2-aminoethylphosphote	-13.4732757575791;-7.80036179501993;-7.80036179501993	MS1 mz matched	142.025	439.159	0.000170005	0.000163468	0.000162429	0.000148932	0.000165284	0.00016823	0.000168663	0.000177102	0.000178948	0.000170219	0.000188119	0.000214655	0.000205479	0.000201224	0.000215703	0.000196776	0.000206085	1.17944	0.238101	3.03e-05	1.39923	up	--
meta_89	4-Hexen-1-ol, (E)-	0.8518			MS2 forward	142.121	200.439	6.58e-05	6.78e-05	6.72e-05	6.39e-05	7.43e-05	7.68e-05	7.5e-05	7.4e-05	7.16e-05	7.59e-05	8.03e-05	6.36e-05	6.02e-05	6.2e-05	6.64e-05	5.9e-05	6.34e-05	0.825823	-0.276095	1.01e-05	1.42307	down	--
meta_90	Succinic semialdehyde	0.7208			MS2 reverse	144.064	205.08	0.000374139	0.000396083	0.000390697	0.000361405	0.000378412	0.000244646	0.000321836	0.000316698	0.000319658	0.000338874	0.000329835	0.000313605	0.000369199	0.000311705	1.2e-05	0.000356616	0.000281373	0.878698	-0.18656	0.524283	0.324778	unchanged	--
meta_91			Benzenediazonium;Benzenediazonium ion	-12.3671	MS1 mz matched	144.079	231.586	3.34e-05	3.39e-05	3.14e-05	3.62e-05	3.29e-05	2.93e-05	3.19e-05	3.21e-05	3.11e-05	3.14e-05	2.88e-05	3.36e-05	3.07e-05	2.72e-05	3.2e-05	3.02e-05	2.71e-05	0.979515	-0.0298598	0.61774	0.250512	unchanged	--
meta_92					Unmapped	144.983	332.674	0.00034243	0.000388148	0.000404457	0.000381474	0.000416945	0.000427886	0.000373167	0.000391366	0.000407613	0.000381172	0.000406825	0.000418167	0.000385553	0.00034785	0.000413737	0.000356979	0.000371067	0.960354	-0.0583615	0.302989	0.499451	unchanged	--
meta_93	Erythritol	0.8202			MS2 reverse	145.048	286.686	6.35e-05	7.38e-05	7.24e-05	6.79e-05	7.02e-05	7.71e-05	6.91e-05	7.35e-05	7.98e-05	7.6e-05	7.89e-05	7.9e-05	7.51e-05	7.14e-05	8.02e-05	7.2e-05	6.84e-05	0.982314	-0.0257441	0.601015	0.256042	unchanged	--
meta_94			5-Methylquinoxaline;2-Aminoquinoline;	-9.68079487381835;-9.68079487381835;	MS1 mz matched	145.067	206.638	2.45e-05	2.62e-05	2.89e-05	2.48e-05	2.65e-05	1.66e-05	1.9e-05	2.34e-05	2.09e-05	2.27e-05	1.96e-05	2.34e-05	2.63e-05	2.18e-05	2.19e-05	2.41e-05	2.12e-05	1.13653	0.18464	0.0570567	0.862112	unchanged	--
meta_95	4-Guanidinobutyric acid	0.8959			MS2 forward	145.083	232.12	2.8e-06	2.18e-06	3.17e-06	2.14e-06	2.97e-06	2.9e-06	2.85e-06	3.89e-06	2.79e-06	5.38e-06	2.5e-06	3.26e-06	2.58e-06	3.11e-06	4.08e-06	2.49e-06	2.61e-06	0.892833	-0.163537	0.49426	0.336048	unchanged	--
meta_96					Unmapped	145.665	352.7	9.82e-06	9.06e-06	8.53e-06	8.52e-06	8.77e-06	1.04e-05	9.81e-06	9.32e-06	1.05e-05	9.76e-06	8.46e-06	1.18e-05	1.16e-05	1.05e-05	1.2e-05	1.11e-05	8.67e-06	1.12741	0.173015	0.0681177	0.842146	unchanged	--
meta_97					Unmapped	146.025	202.69	0.000348836	0.000394355	0.000401439	0.000376408	0.000389646	0.000189133	0.000175512	0.000154624	1e-06	0.000177758	0.000186243	0.000550083	0.000477136	0.000491152	0.00052474	0.00041194	0.000480533	3.31977	1.73108	6.73e-06	1.45188	up	--
meta_98	DL-O-tyrosine	0.7269			MS2 forward	146.058	231.683	7.08e-05	8.18e-05	7.92e-05	7.09e-05	6.44e-05	6.16e-05	6.66e-05	6.9e-05	6.56e-05	7.14e-05	6.48e-05	6.97e-05	6.09e-05	6.76e-05	7.24e-05	5.9e-05	6.19e-05	0.98096	-0.0277344	0.638908	0.228563	unchanged	--
meta_99	(3-Carboxypropyl)trimethylammonium cation	0.9177			MS2 forward	146.117	352.666	0.00250654	0.00267811	0.00260727	0.0024283	0.002499	0.00291898	0.00288611	0.00272807	0.00295932	0.00292973	0.00320834	0.00346056	0.00315169	0.0032213	0.00358488	0.00328555	0.0032494	1.13175	0.178555	0.00183513	1.22232	up	--
meta_100	Acetylcholine	0.9877			MS2 forward	146.116	160.484	1.47e-05	1.69e-05	1.55e-05	1.53e-05	1.61e-05	1.9e-05	1.67e-05	1.25e-05	1.42e-05	1.46e-05	1.38e-05	1.63e-05	2.31e-05	1.58e-05	1.55e-05	1.98e-05	1.43e-05	1.1541	0.206767	0.193338	0.616459	unchanged	--
meta_101	Coumarin	0.7741			MS2 forward	147.043	280.794	5.43e-05	5.65e-05	5.47e-05	5.22e-05	5.22e-05	5.03e-05	5.39e-05	5.4e-05	5.22e-05	5.77e-05	5.78e-05	4.47e-05	4.05e-05	4.2e-05	4.29e-05	4.2e-05	4.43e-05	0.786745	-0.346032	3.97e-05	1.43012	down	Phenylpropanoid biosynthesis(ko00940);;Biosynthesis of secondary metabolites(ko01110)
meta_102	Crotonic acid	0.9685			MS2 reverse	147.063	280.647	6.99e-05	7.75e-05	7.69e-05	7.09e-05	7.36e-05	5.69e-05	4.9e-05	5.35e-05	5.78e-05	4.98e-05	5.37e-05	9.17e-05	9.08e-05	8.54e-05	9.5e-05	8.5e-05	8.63e-05	1.6657	0.73613	2.12e-08	1.49905	up	--
meta_103	L-Glutamine	0.9829			MS2 forward	147.075	349	0.000108935	0.000112485	0.000100179	0.000127274	0.000110147	4.63e-05	4.19e-05	4.46e-05	7.32e-05	4.98e-05	4.97e-05	0.000203098	0.000177131	0.000187224	0.000210168	0.000138549	0.000152121	3.49714	1.80617	2.79e-05	1.46038	up	D-Glutamine and D-glutamate metabolism(ko00471);;Metabolic pathways(ko01100);;Mineral absorption(ko04978);;Biosynthesis of plant secondary metabolites(ko01060);;GABAergic synapse(ko04727);;Biosynthesis of amino acids(ko01230);;Two-component system(ko02020);;Arginine biosynthesis(ko00220);;Central carbon metabolism in cancer(ko05230);;Alanine, aspartate and glutamate metabolism(ko00250);;Pyrimidin…
meta_104	L-Lysine	0.998			MS2 forward	147.112	492.808	0.000417972	0.000330526	0.000413688	0.000392334	0.000378407	0.000331548	0.000344237	0.000435624	0.000379234	0.000385656	0.000367821	0.000327825	0.000351546	0.000326694	0.000393759	0.000322313	0.000370006	0.932278	-0.101169	0.213031	0.591068	unchanged	--
meta_105	L-Pipecolic acid	0.9956			MS2 reverse	147.111	288.019	9.18e-06	1.09e-05	1.01e-05	9.85e-06	1.08e-05	8.74e-06	9.4e-06	4.83e-05	1.04e-05	4.48e-05	9.73e-06	9.15e-06	1.04e-05	2.81e-05	8.83e-06	9.91e-06	1.53e-05	0.621882	-0.685286	0.359247	0.453498	unchanged	--
meta_106			(S)-b-aminoisobutyric acid;3-Aminoisobutanoic acid;Butyl nitrite;2-Aminoisobutyric acid;Gamma-Aminobutyric acid;Dimethylglycine;(R)-b-aminoisobutyric acid;D-Alpha-aminobutyric acid;O-Acetylethanolamine;L-Alpha-aminobutyric acid;N-Ethylglycine;Unknown;3-Aminobutanoic acid;4-Aminobutanoate;4-Aminobutanoic acid;4-Aminobutyrate;4-Aminobutyric acid;gamma-Aminobutyric acid;GABA;N,N-Dimethylglycine;Dime…	6.51541154131964;6.51541154131964;6.51541154131964;6.51541154131964;6.51541154131964;6.51541154131964;6.51541154131964;6.51541154131964;6.51541154131964;6.51541154131964;6.51541154131964;6.51541154131964;6.51541154131964;6.79194242756457;6.79194242756457;6.79194242756457;6.79194242756457;6.79194242756457;6.79194242756457;6.79194242756457;6.79194242756457;6.79194242756457;6.79194242756457;6.791942…	MS1 mz matched	148.041	344.665	7.98e-05	8.92e-05	8.56e-05	7.97e-05	8.07e-05	7.6e-05	6.31e-05	5.75e-05	6.1e-05	6.36e-05	6.06e-05	7.88e-05	6.19e-05	7.25e-05	7.49e-05	6.46e-05	6.85e-05	1.1031	0.141568	0.106054	0.748325	unchanged	--
meta_107	N-formylanthranilic acid	0.8818			MS2 reverse	148.041	182.427	3.87e-05	3.71e-05	3.83e-05	3.84e-05	3.89e-05	6.7e-06	8.18e-06	6.01e-06	4.85e-06	5.58e-06	7.67e-06	0.000104576	6.47e-05	8.61e-05	0.000107555	5.82e-05	8.11e-05	12.884	3.68751	0.000223299	1.44842	up	--
meta_108	L-Glutamate	0.998			MS2 forward	148.06	372.925	0.00264987	0.00287783	0.00285869	0.00267067	0.00271436	0.00295982	0.00282588	0.00267986	0.00284712	0.00297891	0.00281827	0.00295776	0.00280839	0.00284021	0.003123	0.00273682	0.0027513	1.00629	0.00904618	0.815509	0.117585	unchanged	--
meta_109			3-Phosphonatooxypyruvate;Phosphohydroxypyruvic acid;3,4-Dihydroxymandelate;3,4-Dihydroxymandelic acid;Dihydroxymandelic acid;3-O-Methylgallate;3-O-Methylgallic acid	-18.4741041961166;-18.4741041961166;4.34694724761154;4.34694724761154	MS1 mz matched	149.021	28.9515	0.00102754	0.00106189	0.000808168	0.000985984	0.00100582	0.000917636	0.000725525	0.00077477	0.00078167	0.000821738	0.000923221	0.00108243	0.00103698	0.00109544	0.00118992	0.00104219	0.000940304	1.29177	0.369354	0.000452476	1.30118	up	--
meta_110	DL-3-Phenyllactic acid	0.8806			MS2 forward	149.058	229.823	9.13e-05	9.54e-05	0.00010465	9.76e-05	0.000101075	8.16e-05	9.11e-05	9.07e-05	9.05e-05	9.17e-05	9.71e-05	8.27e-05	6.98e-05	7.17e-05	8.79e-05	7.15e-05	6.96e-05	0.835385	-0.259487	0.00377222	1.18959	down	Tropane, piperidine and pyridine alkaloid biosynthesis(ko00960);;Biosynthesis of secondary metabolites(ko01110)
meta_111	L-Methionine	0.9851			MS2 forward	150.062	231.862	1.1e-05	1.29e-05	1.04e-05	1.08e-05	8.52e-06	9.36e-06	7.79e-06	7.74e-06	8.3e-06	9.65e-06	9.07e-06	8.86e-06	4.37e-06	5.08e-06	6.87e-06	6.19e-06	7.77e-06	0.754193	-0.406994	0.025484	1.01321	down	Antifolate resistance(ko01523);;Biosynthesis of plant hormones(ko01070);;Glucosinolate biosynthesis(ko00966);;Aminoacyl-tRNA biosynthesis(ko00970);;Mineral absorption(ko04978);;Protein digestion and absorption(ko04974);;Cysteine and methionine metabolism(ko00270);;Biosynthesis of secondary metabolites(ko01110);;Biosynthesis of plant secondary metabolites(ko01060);;2-Oxocarboxylic acid metabolism(…
meta_112	N6-Methyladenine	0.7263			MS2 forward	150.076	117.956	7.5e-05	7.85e-05	7.97e-05	7.28e-05	7.55e-05	0.000173996	0.000147674	0.00015509	0.000144951	0.000154489	0.000158413	1.17e-05	1.03e-05	1.1e-05	1.12e-05	1.11e-05	9.91e-06	0.0697722	-3.8412	3.46e-07	1.52112	down	--
meta_113	Triethanolamine	0.9565			MS2 forward	150.111	140.859	5.18e-05	5.69e-05	5.62e-05	5.38e-05	5.67e-05	4.93e-05	5.1e-05	6.99e-05	6.56e-05	5.51e-05	4.87e-05	7.07e-05	9.01e-05	7.05e-05	6.01e-05	5.79e-05	6.66e-05	1.22533	0.29317	0.0590055	0.855975	unchanged	--
meta_114	2-Hydroxyadenine	0.9701			MS2 forward	152.055	240.752	9.83e-05	9.88e-05	0.000101107	9.63e-05	9.43e-05	9.41e-05	9.35e-05	9.04e-05	9.33e-05	0.000102498	0.000103795	7.18e-05	7.43e-05	7.44e-05	7.89e-05	6.62e-05	7.42e-05	0.761425	-0.393227	1.56e-05	1.42247	down	--
meta_115	Xanthine	0.9927			MS2 forward	153.039	191.609	1.41e-05	1.61e-05	1.52e-05	1.52e-05	1.33e-05	1.34e-05	1.55e-05	1.48e-05	1.45e-05	1.55e-05	1.53e-05	1e-05	8.76e-06	8.67e-06	9.14e-06	9.1e-06	1.02e-05	0.627717	-0.671814	2.21e-07	1.48456	down	Biosynthesis of secondary metabolites(ko01110);;Microbial metabolism in diverse environments(ko01120);;Biosynthesis of plant secondary metabolites(ko01060);;Purine metabolism(ko00230);;Metabolic pathways(ko01100);;Caffeine metabolism(ko00232);;Biosynthesis of alkaloids derived from histidine and purine(ko01065)
meta_116	2-Methoxybenzoic acid	0.7733			MS2 reverse	153.058	240.429	4.95e-06	5.73e-06	5.92e-06	5.24e-06	5.92e-06	3.73e-06	6.92e-06	8.13e-06	4.22e-06	5.07e-06	5.62e-06	3.8e-06	4.51e-06	3.61e-06	4.86e-06	2.7e-06	4.6e-06	0.714834	-0.484321	0.0699946	0.850316	unchanged	--
meta_117	2-Phenylacetamide	0.9898			MS2 reverse	153.1	218.269	1.13e-06	1.44e-06	1.42e-06	1.91e-06	1.62e-06	5.18e-06	1.35e-06	1e-05	7.42e-06	1.67e-06	1.62e-06	4.79e-06	1.25e-06	4.69e-06	4.96e-06	1.65e-05	5.63e-06	1.3859	0.470823	0.515902	0.317949	unchanged	--
meta_118					Unmapped	153.994	135.46	2.78e-05	2.91e-05	2.89e-05	2.84e-05	3.14e-05	2.85e-05	2.84e-05	3.4e-05	3.01e-05	3.13e-05	3.26e-05	2.24e-05	2.73e-05	2.04e-05	1.97e-05	2.53e-05	2.01e-05	0.731751	-0.450575	0.0005183	1.30885	down	--
meta_119			Mesalazine;3-Aminosalicylic acid;3-Hydroxyanthranilic acid;Aminosalicylic Acid;2-Nitro-p-cresol;6-Methoxy-pyridine-3-carboxylic acid;3-Hydroxyanthranilate;3-Hydroxyanthranilic acid;3-Hydroxy-2-methylpyridine-5-carboxylate;4-Aminosalicylate;4-Aminosalicylic acid;(5R)-Carbapen-2-em-3-carboxylate;1-Carbapen-2-em-3-carboxylic acid;(5R)-Carbapenem-3-carboxylic acid;(5R)-Carbapenem-3-carboxylate;(5R)-7…	-6.88827847623991;-6.88827847623991;-6.88827847623991;-6.88827847623991;-6.88827847623991;-6.88827847623991;-6.93336365160378;-6.93336365160378;-6.93336365160378;-6.93336365160378;-6.93336365160378;-6.93336365160378;-6.93336365160378;-6.93336365160378;-6.93336365160378;-6.93336365160378	MS1 mz matched	154.042	213.736	0.00707156	0.00703376	0.00714553	0.00688574	0.00727565	0.00651907	0.00702157	0.00717509	0.00723461	0.00744102	0.00769352	0.00709435	0.0071019	0.00707603	0.00706729	0.00668534	0.00709203	0.977534	-0.0327811	0.391946	0.421262	unchanged	--
meta_120					Unmapped	154.041	236.91	0.00129571	0.00154635	0.00152707	0.00148651	0.00153522	0.00179511	0.00160997	0.00160436	0.00181075	0.00160736	0.0016227	0.00194684	0.00170069	0.00167744	0.00194205	0.00164857	0.00159821	1.04612	0.0650525	0.327345	0.476788	unchanged	--
meta_121			1,2-Diamino-4-nitrobenzene;1,4-Diamino-2-nitrobenzene	-18.2942207250502;-18.2942207250502	MS1 mz matched	154.057	325.847	0.000140616	0.000152097	0.000157983	0.000153643	0.000165147	0.000133409	0.000117966	0.000127228	0.000136305	0.000121595	0.00012726	0.000216563	0.000199376	0.000195499	0.000215302	0.000195194	0.000197198	1.59622	0.674655	1.08e-07	1.49597	up	--
meta_122	Ornithine	0.9998			MS2 reverse	155.08	177.926	5.17e-06	6.97e-06	6.13e-06	6.07e-06	7.08e-06	4.59e-06	2.87e-06	1.73e-06	1.81e-06	1.39e-06	2.37e-06	1.49e-05	1.01e-05	4.35e-06	3.21e-06	2.54e-06	2.38e-06	2.54091	1.34535	0.132766	0.740088	unchanged	--
meta_123			Diethylphosphate;Diethylphosphoric acid;O,O-Diethylphosphoric acid	23.9731605468245;23.9731605468245	MS1 mz matched	155.105	39.281	0.000304533	0.000315831	0.00039111	0.000343116	0.000366354	0.000354617	0.000304697	0.000453635	0.000594601	0.000407015	0.000429761	0.000270244	0.000286664	0.000537544	0.000601591	0.000463548	0.000610717	1.08882	0.122762	0.623427	0.247916	unchanged	--
meta_124	L-Histidine	0.9751			MS2 forward	156.075	425.026	0.000109874	6.9e-05	7.18e-05	7.55e-05	6.53e-05	0.000112062	4.5e-05	7.7e-05	7.4e-05	7.32e-05	7.41e-05	6.48e-05	5.95e-05	9.21e-05	0.000110432	5.92e-05	5.95e-05	0.978672	-0.031103	0.899181	0.0586521	unchanged	--
meta_125			Mandelonitrile;2-Methyl-4,5-benzoxazole;5-Hydroxyindole;4-Hydroxybenzeneacetonitrile;(卤)-2-Hydroxy-2-phenylacetonitrile;Indoxyl;Mandelonitrile;Benzaldehyde cyanohydrin;(R)-Mandelonitrile;Hydroxyindole;4-Hydroxyindole;(S)-Mandelonitrile;(S)-Benzaldehyde cyanohydrin;4-Hydroxyphenylacetonitrile;4-Hydroxybenzyl cyanide;Indoxyl;1H-Indol-3-ol;Indolin-2-one	5.25733529703431;5.25733529703431;5.25733529703431;5.25733529703431;5.25733529703431;5.25733529703431;5.25733529703431;5.25733529703431;5.25733529703431;5.25733529703431;5.25733529703431;5.25733529703431	MS1 mz matched	156.137	34.716	0.000156711	0.000169405	0.00016175	0.000160975	0.000147064	0.000139224	0.000140986	0.000143888	0.000141467	0.000151967	0.000153734	0.000184962	0.000157231	0.000159362	0.000176146	0.000154939	0.000156148	1.13489	0.182547	0.0105245	1.12313	up	--
meta_126			2-Phosphonatoglycolate;Phosphoglycolic acid;4-Chloro-3,5-dimethylphenol;Chloroxylenol	14.1510068814681;14.1510068814681;-4.43492516375636	MS1 mz matched	157.034	53.33	2.25e-05	2.14e-05	2.2e-05	2.19e-05	2.29e-05	3.67e-06	3.04e-06	3.93e-06	2.89e-06	3.02e-06	3.61e-06	6.2e-06	6.31e-06	6.04e-06	7.36e-06	4.7e-06	6.8e-06	1.85549	0.891802	0.000167768	1.39688	up	--
meta_127	L-Citrulline	0.8976			MS2 forward	158.091	483.603	4.28e-05	3.5e-05	3.91e-05	4.43e-05	4.3e-05	3.47e-05	3.91e-05	4.05e-05	3.8e-05	4.01e-05	3.87e-05	3.39e-05	3.57e-05	3.33e-05	3.92e-05	2.95e-05	3.66e-05	0.901633	-0.149387	0.0437591	0.912448	unchanged	--
meta_128	Phenelzine	0.8916			MS2 reverse	159.09	232.633	4.91e-05	5.51e-05	5.75e-05	5.12e-05	4.78e-05	4.27e-05	4.24e-05	4.78e-05	4.48e-05	5.1e-05	4.84e-05	5.7e-05	4.41e-05	3.67e-05	4.49e-05	4.27e-05	3.97e-05	0.956511	-0.0641472	0.545961	0.302101	unchanged	--
meta_129					Unmapped	160.041	128.513	0.000406698	0.000433301	0.000480588	0.000412634	0.000438014	0.000298935	0.000304509	0.000306121	0.000312409	0.000324394	0.000466419	0.000513456	0.000410643	0.000641886	0.000535836	0.000534831	0.000531718	1.57412	0.654545	0.000742441	1.27953	up	--
meta_130					Unmapped	160.041	275.155	6.03e-05	6.44e-05	6.14e-05	5.82e-05	6.24e-05	6.26e-05	6.63e-05	6.48e-05	6.48e-05	7.12e-05	6.75e-05	5.18e-05	5.38e-05	5.14e-05	5.12e-05	4.95e-05	5.51e-05	0.787296	-0.345023	5.65e-06	1.45157	down	--
meta_131	Cyclohexylamine	0.9852			MS2 reverse	160.132	359.885	3.82e-05	4.36e-05	3.98e-05	4.03e-05	3.92e-05	4.86e-05	5.11e-05	5.03e-05	5.07e-05	4.99e-05	5.21e-05	4.43e-05	4e-05	4.74e-05	4.6e-05	4.52e-05	4.45e-05	0.883496	-0.178705	0.00129947	1.29997	down	Microbial metabolism in diverse environments(ko01120);;Caprolactam degradation(ko00930)
meta_132	N6-Methyl-L-lysine	0.9959			MS2 forward	161.127	504.357	1.08e-05	7.1e-06	9.15e-06	1.13e-05	9.29e-06	6.21e-06	7.73e-06	9.81e-06	6.79e-06	7.34e-06	7.31e-06	5.81e-06	8.15e-06	7.65e-06	1.03e-05	5.57e-06	7.77e-06	1.00223	0.00321292	0.98504	0.0141111	unchanged	--
meta_133			Fenchyl acetate;Dihydrocarveol acetate;Allyl 3-cyclohexylpropionate;cis-3-Hexenyl cis-3-hexenoate;alpha-Terpineol acetate;Isopulegol acetate;Yuzu lactone;Geranyl acetate;(Z)-4-Hydroxy-6-dodecenoic acid lactone;cis-3-Hexenyl trans-2-hexenoate;(3R,3aR,7aS)-3-Butylhexahydro-1(3H)-isobenzofuranone;Ethyl 2Z,4E-decadienoic acid;cis-3-Hexenyl trans-4-hexenoate;p-Menth-1-en-9-ol acetate;(S)-Santolina ace…	18.7110306976673;18.7110306976673;18.7110306976673;18.7110306976673;18.7110306976673;18.7110306976673;18.7110306976673;18.7110306976673;18.7110306976673;18.7110306976673;18.7110306976673;18.7110306976673;18.7110306976673;18.7110306976673;18.7110306976673;18.7110306976673;18.7110306976673;18.7110306976673;18.7110306976673;18.7110306976673;18.7110306976673;18.7110306976673;18.8634707869031;18.86347…	MS1 mz matched	161.131	35.985	7.7e-05	8.95e-05	8.17e-05	8.71e-05	8.5e-05	9.55e-05	8.78e-05	9.19e-05	0.000102834	0.000101078	0.000100353	0.000102449	8.23e-05	9.35e-05	0.00011778	9.36e-05	0.000105063	1.02632	0.0374831	0.658223	0.224502	unchanged	--
meta_134	1-Aminocyclopropanecarboxylic acid	1			MS2 reverse	162.074	355.154	5e-05	3.83e-05	4.18e-05	4.82e-05	3.61e-05	2.96e-05	2.38e-05	3.73e-05	3.17e-05	2.31e-05	2.03e-05	4.04e-05	5.08e-05	4.31e-05	4.69e-05	3.86e-05	3.44e-05	1.53381	0.617119	0.00197454	1.21604	up	--
meta_135	Pyruvaldehyde	1			MS2 reverse	162.074	287.54	1.92e-05	2.05e-05	1.92e-05	1.99e-05	2.01e-05	2.05e-05	1.79e-05	1.92e-05	2.1e-05	1.96e-05	2e-05	2.3e-05	1.98e-05	1.87e-05	2.12e-05	1.93e-05	1.87e-05	1.0212	0.0302591	0.622555	0.242567	unchanged	--
meta_136	L-Carnitine	0.8988			MS2 forward	162.111	342.568	7.54e-05	8.14e-05	8.02e-05	7.82e-05	7.51e-05	1.85e-05	4.74e-05	4.26e-05	8.59e-05	8.35e-05	4.55e-05	9.98e-05	8.77e-05	9.36e-05	9.71e-05	8.92e-05	5.59e-05	1.61831	0.694484	0.0275243	0.985526	unchanged	--
meta_137			L-Allothreonine;L-Homoserine;L-Threonine;Hydroxyethyl glycine;L-Threonine;2-Amino-3-hydroxybutyric acid;L-Homoserine;2-Amino-4-hydroxybutyric acid;D-Threonine;D-2-Amino-3-hydroxybutyric acid;2-Methylserine;4-Amino-3-hydroxybutanoate;4-Amino-3-hydroxybutanoic acid;gamma-Amino-beta-hydroxybutyric acid;GABOB;L-Allothreonine;L-allo-Threonine;(-)-erythro-(2R,3R)-Dihydroxybutylamide;DBA;D-Allothreonine…	-10.4419481305152;-10.4419481305152;-10.4419481305152;-10.4419481305152;-10.0791041691979;-10.0791041691979;-10.0791041691979;-10.0791041691979;-10.0791041691979;-10.0791041691979;-10.0791041691979;-10.0791041691979	MS1 mz matched	164.028	329.461	0.000739284	0.000734568	0.000729337	0.000722785	0.000760251	0.000676919	0.000690143	0.000734953	0.000746178	0.000708811	0.000760097	0.00069571	0.000695684	0.000651815	0.00074963	0.000674244	0.000697009	0.964558	-0.0520607	0.206046	0.597361	unchanged	--
meta_138					Unmapped	165.009	211.898	1.76e-05	1.67e-05	1.8e-05	1.54e-05	1.64e-05	1.79e-05	1.59e-05	1.9e-05	1.61e-05	1.85e-05	1.9e-05	1.59e-05	1.4e-05	1.59e-05	1.65e-05	1.76e-05	1.45e-05	0.885925	-0.174744	0.0274736	0.964429	unchanged	--
meta_139	trans-2-Hydroxycinnamic acid	0.7148			MS2 forward	165.054	280.647	0.000338425	0.000364827	0.000358577	0.000342122	0.000344356	0.000325868	0.000334559	0.000357718	0.00034153	0.000375727	0.000370126	0.000270884	0.000263218	0.000256911	0.000286258	0.000263149	0.000264378	0.762183	-0.391791	2.79e-05	1.4413	down	Biosynthesis of secondary metabolites(ko01110);;Microbial metabolism in diverse environments(ko01120);;Phenylpropanoid biosynthesis(ko00940);;Phenylalanine metabolism(ko00360)
meta_140	DL-Methionine sulfoxide	0.9783			MS2 forward	166.057	279.059	3.55e-05	3.79e-05	3.69e-05	3.34e-05	3.55e-05	3.36e-05	3.4e-05	3.74e-05	3.5e-05	3.89e-05	3.75e-05	2.93e-05	3.01e-05	2.85e-05	3.15e-05	2.88e-05	3.1e-05	0.82838	-0.271636	0.000320899	1.35497	down	--
meta_141	L-Phenylalanine	0.9922			MS2 forward	166.085	229.823	0.00245733	0.0025645	0.00267336	0.00252044	0.00259547	0.00229442	0.00219064	0.00226742	0.00230163	0.00228305	0.00231435	0.00233394	0.00198848	0.00191144	0.00213348	0.00191388	0.00179697	0.884751	-0.176656	0.0195194	1.09583	down	2-Oxocarboxylic acid metabolism(ko01210);;Tropane, piperidine and pyridine alkaloid biosynthesis(ko00960);;Central carbon metabolism in cancer(ko05230);;Biosynthesis of alkaloids derived from shikimate pathway(ko01063);;Biosynthesis of amino acids(ko01230);;Phenylpropanoid biosynthesis(ko00940);;Phenylalanine metabolism(ko00360);;Biosynthesis of phenylpropanoids(ko01061);;Biosynthesis of alkaloid…
meta_142					Unmapped	166.949	293.226	8.13e-05	7.23e-05	6.45e-05	5.79e-05	6.25e-05	5.79e-05	7.61e-05	5.63e-05	6e-05	7.73e-05	7.15e-05	5.05e-05	5.3e-05	5.84e-05	5.91e-05	6.56e-05	6.44e-05	0.879379	-0.185444	0.116778	0.737799	unchanged	--
meta_143					Unmapped	167.091	119.578	0.000885253	0.000968696	0.000978903	0.000961192	0.000947915	0.000862357	0.000859979	0.000886344	0.000842854	0.000850866	0.000872243	0.00085476	0.000865618	0.000799524	0.000877904	0.000815028	0.000804978	0.969692	-0.0444011	0.128672	0.730395	unchanged	--
meta_144			2,6-Pyridinedicarboxylic acid;Quinolinic acid;Quinolite;Pyridine-2,3-dicarboxylate;Quinolinic acid;2,3-Pyridinedicarboxylic acid;o-Nitrobenzoate;2-Nitrobenzoic acid;4-Nitrobenzoic acid;p-Nitrobenzoic acid	6.83922461244383;6.83922461244383;6.58596267919413;6.58596267919413;6.58596267919413	MS1 mz matched	168.031	337.186	1.57e-05	1.5e-05	1.37e-05	1.17e-05	1e-05	9.51e-06	1.03e-05	7.33e-06	1.24e-05	1.07e-05	8.97e-06	2.01e-05	1.59e-05	2.03e-05	1.8e-05	1.89e-05	1.67e-05	1.85689	0.892885	8.16e-06	1.42852	up	--
meta_145	Pyridoxal (Vitamin B6)	0.9719			MS2 forward	168.064	91.737	5.76e-05	5.51e-05	6.03e-05	5.29e-05	4.93e-05	5.77e-05	5.48e-05	5.07e-05	6.07e-05	5.36e-05	6.23e-05	8.29e-05	8.59e-05	9.38e-05	0.00010111	8.03e-05	8.61e-05	1.55984	0.641397	2.4e-05	1.43834	up	--
meta_146	beta-Hydroxybutyrate	0.9487			MS2 reverse	168.064	195.332	5.93e-05	6.94e-05	6.83e-05	6.09e-05	6.58e-05	2.49e-06	2.45e-06	1.77e-06	1.5e-06	3.15e-06	2.39e-06	4.27e-06	4.79e-06	4.64e-06	3.49e-06	3.5e-06	2.9e-06	1.71559	0.778706	0.00200712	1.22156	up	cAMP signaling pathway(ko04024);;Synthesis and degradation of ketone bodies(ko00072);;Butanoate metabolism(ko00650);;Metabolic pathways(ko01100)
meta_147	Imidazoleacetic acid	0.9985			MS2 reverse	168.075	355.217	1.59e-05	1.55e-05	1.5e-05	1.43e-05	1.42e-05	2.24e-05	2.59e-05	2.6e-05	2.53e-05	2.58e-05	2.49e-05	1.41e-05	1.65e-05	1.35e-05	1.83e-05	1.72e-05	1.55e-05	0.631712	-0.662662	3.17e-06	1.45493	down	Histidine metabolism(ko00340)
meta_148	L-Arabinose	1			MS2 reverse	168.09	231.551	1.95e-05	2.1e-05	1.93e-05	1.91e-05	2.18e-05	1.85e-05	1.6e-05	2.02e-05	2.2e-05	1.98e-05	1.89e-05	1.85e-05	1.46e-05	1.44e-05	1.66e-05	1.27e-05	1.49e-05	0.79363	-0.333461	0.00626299	1.12484	down	Metabolic pathways(ko01100);;Pentose and glucuronate interconversions(ko00040);;Amino sugar and nucleotide sugar metabolism(ko00520);;Ascorbate and aldarate metabolism(ko00053);;ABC transporters(ko02010)
meta_149	Phosphoenolpyruvate	0.9702			MS2 forward	168.988	433.122	1.32e-05	1.13e-05	1.18e-05	1.13e-05	1.17e-05	1.36e-05	1.35e-05	1.3e-05	1.38e-05	1.5e-05	1.45e-05	9.76e-06	1.02e-05	1.05e-05	9.13e-06	9.31e-06	9.71e-06	0.70247	-0.509491	1.17e-06	1.47014	down	Carbon fixation pathways in prokaryotes(ko00720);;Carbon metabolism(ko01200);;Microbial metabolism in diverse environments(ko01120);;Proximal tubule bicarbonate reclamation(ko04964);;Biosynthesis of phenylpropanoids(ko01061);;Phosphotransferase system (PTS)(ko02060);;Citrate cycle (TCA cycle)(ko00020);;Biosynthesis of amino acids(ko01230);;Biosynthesis of alkaloids derived from shikimate pathway(…
meta_150			O-Acetylserine;D-Glutamic acid;DL-Glutamate;L-4-Hydroxyglutamate semialdehyde;3-(Carboxymethylamino)propanoic acid;N-Methyl-D-aspartic acid;L-Glutamic acid;N-Acetylserine;L-Glutamate;L-Glutamic acid;L-Glutaminic acid;Glutamate;D-Glutamate;D-Glutamic acid;D-Glutaminic acid;D-2-Aminoglutaric acid;Glutamate;Glutaminic acid;2-Aminoglutaric acid;O-Acetyl-L-serine;O3-Acetyl-L-serine;L-threo-3-Methylasp…	-14.6736053295444;-14.6736053295444;-14.6736053295444;-14.6736053295444;-14.6736053295444;-14.6736053295444;-14.6736053295444;-14.6736053295444;-14.9605720923869;-14.9605720923869;-14.9605720923869;-14.9605720923869;-14.9605720923869;-14.9605720923869;-14.9605720923869;-14.9605720923869;-14.9605720923869;-14.9605720923869	MS1 mz matched	170.041	373.401	5.6e-05	5.74e-05	5.92e-05	5.41e-05	6.07e-05	6.13e-05	5.74e-05	5.72e-05	6.16e-05	6.45e-05	6.65e-05	5.95e-05	5.43e-05	5.29e-05	5.87e-05	5.3e-05	5.24e-05	0.897464	-0.156074	0.0104512	1.07891	down	--
meta_151	Indoleacrylic acid	0.8974			MS2 reverse	170.058	232.153	1.6e-05	1.7e-05	1.63e-05	1.52e-05	1.32e-05	1.34e-05	1.46e-05	1.53e-05	1.64e-05	1.55e-05	1.54e-05	1.47e-05	1.31e-05	1.34e-05	1.83e-05	1.44e-05	1.47e-05	0.978204	-0.0317926	0.71667	0.176451	unchanged	--
meta_152	Pyridoxine	0.987			MS2 forward	170.081	102.72	0.00855744	0.00927952	0.00920578	0.00872444	0.0089457	0.00886822	0.0085045	0.00917132	0.00935811	0.00913144	0.00978851	0.00792955	0.00804226	0.00733874	0.00814736	0.00718995	0.00752923	0.842308	-0.24758	0.000138653	1.34944	down	Vitamin B6 metabolism(ko00750);;Metabolic pathways(ko01100);;Microbial metabolism in diverse environments(ko01120)
meta_153	3-Methyl-L-histidine	0.6833			MS2 forward	170.091	276.567	3.04e-06	2.81e-06	2.25e-06	4.01e-06	4.06e-06	4.95e-06	4.44e-06	1.07e-05	1.19e-05	1.13e-05	1.17e-05	7.85e-06	6.95e-06	1.19e-05	9.5e-06	7.66e-06	7.29e-06	0.929279	-0.105816	0.699764	0.187122	unchanged	--
meta_154			Phosphodimethylethanolamine;Phosphodimethylethanolamine	-0.943730372148295;-0.943730372148295	MS1 mz matched	170.116	37.315	0.000112382	0.000109504	0.000109896	0.000111103	0.000116331	0.000122632	0.000123274	0.000131535	0.00012465	0.000129851	0.0001272	9.67e-05	9.87e-05	8.16e-05	9.66e-05	9.47e-05	9.32e-05	0.739634	-0.435116	3.19e-06	1.47121	down	--
meta_155			N-Heptanoylglycine;Polyethylene glycol;8-Amino-7-oxononoate;8-Amino-7-oxononoic acid;7-Keto-8-aminopelargonic acid;KAPA;(E)-2-Butenyl-4-methyl-threonine;2-Butenyl-4-methylthreonine	-4.50724774794347;-4.50724774794347;-4.27531305978884;-4.27531305978884	MS1 mz matched	170.116	200.439	0.0003084	0.000328674	0.000342129	0.000309598	0.000336546	0.000380005	0.000367567	0.000379167	0.000379965	0.000378792	0.000373457	0.000309452	0.000311189	0.000305808	0.000321917	0.000281665	0.000296509	0.808579	-0.30654	1.45e-05	1.47606	down	--
meta_156			Cysteic acid;L-Cysteate;L-Cysteic acid;3-Sulfoalanine;2-Amino-3-sulfopropionic acid	-22.1653385041251;-24.529961621249	MS1 mz matched	170.152	34.6855	0.000162868	0.000177869	0.000129318	0.000184624	0.000135409	0.000125764	0.000132467	0.000122141	0.000125048	0.000130714	0.000132006	0.000145606	0.000158438	0.000172612	0.000185105	0.000176351	0.000171768	1.31471	0.394745	0.000564579	1.3837	up	--
meta_157	D-Pipecolinic acid	0.9975			MS2 forward	171.111	242.412	2.21e-05	2.67e-05	2.55e-05	2.57e-05	3.05e-05	8.49e-06	1.48e-05	9.83e-06	4.09e-06	1.03e-05	1.12e-05	1.54e-05	2.98e-05	1.48e-05	1.12e-05	1.54e-05	1.25e-05	1.68325	0.751253	0.0649605	0.858403	unchanged	--
meta_158					Unmapped	172.005	135.515	1.86e-05	1.95e-05	1.96e-05	1.79e-05	2.02e-05	2.03e-05	1.95e-05	2.25e-05	2.01e-05	2.04e-05	2.29e-05	1.39e-05	1.81e-05	1.55e-05	1.28e-05	1.72e-05	1.25e-05	0.715637	-0.4827	0.000571189	1.31847	down	--
meta_159			(S)-4-Hydroxymandelonitrile;NAPQI;5,6-Dihydroxyindole;4-Hydroxymandelonitrile;2,3-Dihydroxyindole;Dihydroxyindole;2-Formylaminobenzaldehyde;(S)-4-Hydroxymandelonitrile;5,6-Dihydroxyindole;DHI;Gentiadine;3-Hydroxyindolin-2-one;1,3-Dihydro-3-hydroxy-2H-indol-2-one;Dioxindole	-4.55223460586979;-4.55223460586979;-4.55223460586979;-4.69648307216291;-4.69648307216291;-4.69648307216291;-4.69648307216291;-4.69648307216291;-4.69648307216291;-4.69648307216291	MS1 mz matched	172.039	262.165	2.12e-05	2.31e-05	2.44e-05	2.32e-05	2.37e-05	2.32e-05	2.28e-05	2.29e-05	2.35e-05	2.4e-05	2.55e-05	1.93e-05	1.7e-05	1.74e-05	2.14e-05	1.67e-05	1.82e-05	0.774699	-0.368293	0.000202329	1.36949	down	--
meta_160			Gabapentin;	6.25971766829408;	MS1 mz matched	172.132	39.339	0.000648939	0.000727529	0.000738163	0.000727853	0.0007698	0.000828092	0.000724719	0.00086988	0.000972654	0.000886823	0.000918008	0.000652384	0.000635841	0.000907306	0.00104075	0.000901987	0.00106479	1.00055	0.000800024	0.99555	0.00789744	unchanged	--
meta_161	Glycerol 3-phosphate	0.9993			MS2 forward	173.02	407.52	0.00110676	0.00112879	0.00107225	0.0010021	0.00112178	0.000811819	0.000695211	0.000706637	0.000931487	0.000749553	0.000828568	0.00168425	0.00158766	0.00152976	0.00159986	0.00151126	0.00158881	2.01165	1.00838	2.69e-08	1.50457	up	--
meta_162					Unmapped	173.028	336.526	4.21e-05	3.99e-05	4.08e-05	3.98e-05	4.39e-05	3.85e-05	3.68e-05	4.02e-05	4.18e-05	4.13e-05	4.36e-05	4.45e-05	4.49e-05	4.12e-05	4.51e-05	4.04e-05	4.6e-05	1.08155	0.113106	0.0356159	0.932061	unchanged	--
meta_163			2-Bromophenol;Bromobenzene-3,4-oxide;Bromobenzene-2,3-oxide;4-Bromophenol;Bromobenzene-3,4-oxide;Bromobenzene-3,4-epoxide;Bromobenzene-2,3-oxide;Bromobenzene-2,3-epoxide;2-Bromophenol;o-Bromophenol	15.7837544145656;15.7837544145656;15.7837544145656;14.049696169001;14.049696169001;14.049696169001;14.049696169001	MS1 mz matched	174.01	325.847	3.23e-05	2.7e-05	2.87e-05	2.69e-05	3.06e-05	2.99e-05	3.06e-05	2.72e-05	2.84e-05	3.46e-05	3.08e-05	2.8e-05	2.72e-05	2.8e-05	2.88e-05	2.57e-05	3.09e-05	0.928732	-0.106665	0.120509	0.728187	unchanged	--
meta_164			Guanine;8-Hydroxyadenine;2-Hydroxyadenine;Guanine;2-Amino-6-hydroxypurine	-9.33336980178442;-9.33336980178442;-9.33336980178442;-9.26849097043505	MS1 mz matched	174.037	202.889	4.54e-05	5.02e-05	4.88e-05	4.59e-05	5.07e-05	5.79e-05	5.36e-05	5.35e-05	6.05e-05	5.76e-05	5.91e-05	3.82e-05	3.55e-05	3.83e-05	4.09e-05	3.45e-05	3.49e-05	0.649641	-0.622284	1.91e-07	1.48201	down	--
meta_165					Unmapped	174.184	143.325	9.29e-06	9.17e-06	8.33e-06	8.71e-06	1.01e-05	8.59e-06	9.23e-06	9.6e-06	8.28e-06	9.82e-06	1.08e-05	9.58e-06	9.88e-06	1.44e-05	1.13e-05	8.98e-06	1e-05	1.13949	0.188394	0.180363	0.655306	unchanged	--
meta_166	N2-Acetyl-L-ornithine	0.8238			MS2 reverse	175.106	366.911	2.57e-05	2.99e-05	2.76e-05	2.59e-05	2.71e-05	4.2e-05	3.33e-05	1.46e-05	1.73e-05	1.96e-05	1.73e-05	3.64e-05	3.2e-05	1.19e-05	7.9e-06	1.25e-05	6.29e-06	0.742286	-0.429954	0.394786	0.418919	unchanged	--
meta_167	L-Arginine	0.9987			MS2 forward	175.118	483.705	0.0018551	0.00165744	0.00182516	0.00208457	0.00171275	0.00172703	0.00176032	0.00191709	0.00160188	0.00186867	0.00171827	0.00163371	0.00170405	0.00153514	0.00187456	0.00148975	0.00170921	0.938938	-0.0908978	0.171552	0.644558	unchanged	--
meta_168			1,2-Diamino-4-nitrobenzene;1,4-Diamino-2-nitrobenzene	-18.2942207250502;-18.2942207250502	MS1 mz matched	176.04	325.847	0.000327413	0.000321877	0.000312346	0.000282623	0.000285646	0.000251633	0.000262332	0.000241378	0.000284586	0.000252268	0.000273762	0.000355442	0.000354151	0.000366879	0.000371052	0.000372394	0.000372631	1.40013	0.485563	9.42e-07	1.4913	up	--
meta_169					Unmapped	176.036	426.967	2.06e-05	2.12e-05	2.11e-05	1.92e-05	2.1e-05	1.68e-05	1.5e-05	1.38e-05	2.02e-05	1.5e-05	1.64e-05	2.81e-05	2.95e-05	2.71e-05	3.06e-05	2.73e-05	2.81e-05	1.75564	0.811995	2.75e-06	1.47249	up	--
meta_170	N-Acetyl-L-aspartic acid	0.868			MS2 reverse	176.054	369.476	2e-06	2.14e-06	2.21e-06	2.25e-06	2.93e-06	1.87e-06	1.93e-06	2.04e-06	2.33e-06	1.46e-06	1.76e-06	3.4e-06	3.82e-06	1.95e-06	2.49e-06	2.16e-06	2.51e-06	1.43548	0.521533	0.0391587	0.960741	unchanged	--
meta_171	Phenylacetylglycine	0.996			MS2 reverse	176.069	128.415	0.000228136	0.000260461	0.000234715	0.00030923	0.000234476	0.000173037	0.000201562	0.00016159	0.000157569	0.000229687	0.00019027	0.000280903	0.000242552	0.000285753	0.000313753	0.000294054	0.000295587	1.53774	0.620809	5.59e-05	1.38385	up	Phenylalanine metabolism(ko00360)
meta_172					Unmapped	176.875	298.736	0.00188827	0.00204677	0.00215404	0.00213925	0.00238066	0.00195316	0.00191138	0.00211823	0.00213516	0.0019396	0.00209778	0.0024291	0.00239428	0.00215499	0.00239562	0.0020058	0.00216827	1.11458	0.1565	0.0216066	1.02137	up	--
meta_173					Unmapped	177.11	49.3105	5.9e-05	6e-05	6.19e-05	5.96e-05	5.96e-05	4.83e-05	5.21e-05	5.37e-05	5.01e-05	4.9e-05	5.17e-05	5.45e-05	5.56e-05	5.69e-05	5.47e-05	5.66e-05	5.51e-05	1.09355	0.129016	0.00115246	1.3043	up	--
meta_174	Acetyl-DL-Valine	0.9866			MS2 reverse	177.122	483.705	9.37e-06	9.3e-06	1.13e-05	1.08e-05	9.66e-06	9.58e-06	1.02e-05	1.03e-05	9.86e-06	1.03e-05	1e-05	9.5e-06	1.03e-05	8.42e-06	9.9e-06	8.67e-06	9.61e-06	0.935503	-0.0961863	0.0855033	0.823517	unchanged	--
meta_175	N-Methylhydantoin	0.9854			MS2 reverse	178.057	356.633	3.03e-05	2.43e-05	3.25e-05	2.63e-05	2.43e-05	2.41e-05	2.75e-05	3.26e-05	2.98e-05	2.87e-05	3.64e-05	1.38e-05	2.44e-05	2.05e-05	2.45e-05	1.88e-05	2.11e-05	0.68712	-0.541367	0.00289064	1.18576	down	Arginine and proline metabolism(ko00330);;Metabolic pathways(ko01100)
meta_176			Glycyl-Cysteine;Cysteinylglycine;Cysteinyl-Glycine;Cys-Gly;L-Cysteinylglycine	-9.01252004449468;-9.01252004449468;-9.01252004449468;-8.94006555789254	MS1 mz matched	179.04	162.107	0.000455701	0.000475075	0.000449668	0.000463503	0.000502045	0.000415357	0.000404229	0.000407103	0.000425292	0.000414342	0.000409131	0.000414572	0.000428277	0.000397329	0.000290904	0.000335218	0.000339771	0.891178	-0.166214	0.0967204	0.826369	unchanged	--
meta_177			Glycyl-Cysteine;Cysteinylglycine;Cysteinyl-Glycine;Cys-Gly;L-Cysteinylglycine	-8.3385187946994;-8.3385187946994;-8.3385187946994;-8.26606425926241	MS1 mz matched	179.04	175.043	0.000774914	0.000849248	0.000939995	0.000846562	0.00088499	0.000815389	0.000837037	0.000895587	0.00089092	0.000853928	0.000887223	0.00127887	0.000871854	0.000778842	0.00100356	0.000857564	0.00121266	1.15893	0.212793	0.162337	0.696774	unchanged	--
meta_178					Unmapped	179.178	35.228	0.000104639	9.79e-05	0.000100724	9.06e-05	0.00010857	0.00010435	9.15e-05	9.31e-05	9.15e-05	0.000101694	0.0001	0.000123681	0.000102036	0.000113416	0.000119987	0.000101738	0.000101256	1.13764	0.18604	0.0224324	1.02013	up	--
meta_179			7-Aminomethyl-7-carbaguanine;7-Aminomethyl-7-carbaguanine;7-Aminomethyl-7-deazaguanine	23.8881116921755;23.9433953518495	MS1 mz matched	180.085	287.996	0.000198108	0.000218799	0.000215644	0.000199995	0.000213456	0.000229952	0.000201059	0.000218796	0.000238377	0.000211007	0.000235552	0.000222321	0.000197947	0.00019326	0.000218373	0.000195363	0.000194626	0.91545	-0.127447	0.0417194	0.907281	unchanged	--
meta_180	Trigonelline	0.6286			MS2 reverse	180.086	417.195	7.89e-06	7.03e-06	7.21e-06	6.05e-06	9.39e-06	3.59e-06	8.24e-07	4.76e-06	4.83e-06	4.53e-06	1.04e-05	4.07e-06	2.41e-06	3.21e-06	2.94e-06	3.02e-06	1.77e-05	1.14968	0.201237	0.799488	0.12826	unchanged	--
meta_181			2-Benzoxazolol;2-Hydroxymethylserine;4-Hydroxy-L-threonine;Hydroxythreonine	6.66074107406267;17.7621733797037;17.7621733797037	MS1 mz matched	180.1	41.9625	2.95e-05	3.39e-05	3.68e-05	4.55e-05	3.98e-05	2.33e-05	1.96e-05	2.61e-05	2.05e-05	2.03e-05	2.38e-05	4.17e-05	3.56e-05	3.74e-05	5.2e-05	3.89e-05	3.18e-05	1.7778	0.830097	0.000999785	1.34045	up	--
meta_182					Unmapped	181.107	120.644	6.89e-05	7.1e-05	7.81e-05	6.83e-05	7.46e-05	6.29e-05	6.27e-05	6.61e-05	6.02e-05	6.3e-05	6.36e-05	7.52e-05	6.47e-05	6.6e-05	6.57e-05	6.64e-05	6.51e-05	1.06464	0.090369	0.0570152	0.887963	unchanged	--
meta_183	L-Tyrosine	0.957			MS2 forward	182.08	280.647	0.000967591	0.000994885	0.00101362	0.000935904	0.000959842	0.000856279	0.000837105	0.000906979	0.000893263	0.000929682	0.000979659	0.000793162	0.000780097	0.000782343	0.00085751	0.000771467	0.000808726	0.887162	-0.172731	0.00304267	1.20999	down	Melanogenesis(ko04916);;Cyanoamino acid metabolism(ko00460);;Amphetamine addiction(ko05031);;Tyrosine metabolism(ko00350);;Metabolic pathways(ko01100);;Alcoholism(ko05034);;Phenylalanine, tyrosine and tryptophan biosynthesis(ko00400);;Phenylalanine metabolism(ko00360);;Phenylpropanoid biosynthesis(ko00940);;Glucosinolate biosynthesis(ko00966);;Prolactin signaling pathway(ko04917);;Parkinson's dis…
meta_184	Phenylethylamine	0.6237			MS2 reverse	182.116	41.334	9.35e-05	9.44e-05	0.000105436	0.000103789	0.000111007	0.000154641	0.000119896	6.07e-05	2.68e-05	7.65e-05	7e-05	0.000156537	9.92e-05	3.2e-05	1.02e-05	2.97e-05	8.15e-06	0.660533	-0.598297	0.369719	0.440774	unchanged	--
meta_185			Beta-Tyrosine;L-Threo-3-Phenylserine;Meta-Tyrosine;4-Hydroxy-4-(3-pyridyl)-butanoic acid;o-Tyrosine;L-Tyrosine;4,6,7-Trihydroxy-1,2,3,4-tetrahydroisoquinoline;L-Tyrosine;(S)-3-(p-Hydroxyphenyl)alanine;(S)-2-Amino-3-(p-hydroxyphenyl)propionic acid;Tyrosine;Tyrosine;3-(p-Hydroxyphenyl)alanine;2-Amino-3-(p-hydroxyphenyl)propionic acid;L-threo-3-Phenylserine;3-Amino-3-(4-hydroxyphenyl)propanoate;beta…	0.858774149570019;0.858774149570019;0.858774149570019;0.858774149570019;0.858774149570019;0.858774149570019;0.858774149570019;0.858774149570019;0.858774149570019;0.858774149570019;0.858774149570019;0.858774149570019;0.858774149570019;0.858774149570019;0.858774149570019	MS1 mz matched	182.189	140.547	5.61e-06	7.07e-06	6.94e-06	5.82e-06	5.99e-06	2.95e-06	3.74e-06	3.88e-06	3.63e-06	3.89e-06	4.84e-06	6.06e-06	7.08e-06	5.09e-06	8.22e-06	6.12e-06	1.68e-05	2.15163	1.10543	0.0546616	0.940985	unchanged	--
meta_186			Stipitatate;Stipitatic acid;3,6-Dihydroxy-5-oxo-1,3,6-cycloheptatriene-1-carboxylic acid;4-Hydroxyphthalate;3,5-Dihydroxyphenylglyoxylate;2-(3,5-Dihydroxyphenyl)-2-oxoacetate;2-Hydroxyisophthalic acid;2-Hydroxy-1,3-benzenedicarboxylic acid;4-Hydroxyisophthalate;4-Hydroxy-1,3-benzenedicarboxylate	-14.2191993802438;-14.2191993802438;-14.2191993802438;-14.2191993802438;-14.2191993802438	MS1 mz matched	183.019	211.898	3.41e-05	3.77e-05	3.41e-05	3.46e-05	3.72e-05	3.39e-05	3.55e-05	3.54e-05	3.57e-05	3.99e-05	3.79e-05	3.57e-05	3.44e-05	3.85e-05	3.83e-05	3.31e-05	3.42e-05	0.981111	-0.0275114	0.599979	0.252533	unchanged	--
meta_187			Harman;Harman;Azobenzene	2.39833837534512;2.38900202329347;2.38900202329347	MS1 mz matched	183.085	387.89	3.35e-05	3.38e-05	3.12e-05	3.04e-05	3.25e-05	2.61e-05	2.51e-05	2.51e-05	2.33e-05	2.69e-05	2.71e-05	3.96e-05	2.92e-05	3.61e-05	3.95e-05	3.64e-05	3.77e-05	1.42328	0.509223	0.000515688	1.37441	up	--
meta_188	D-Sorbitol	0.9227			MS2 forward	183.085	280.647	0.000569846	0.000617259	0.000612441	0.000555357	0.000602794	0.000449554	0.000399827	0.000421035	0.000461296	0.0004151	0.000447818	0.000687035	0.000667948	0.000646612	0.000711652	0.000649042	0.000662398	1.55116	0.633348	1.09e-08	1.50189	up	Metabolic pathways(ko01100);;Phosphotransferase system (PTS)(ko02060);;Galactose metabolism(ko00052);;ABC transporters(ko02010);;Fructose and mannose metabolism(ko00051)
meta_189					Unmapped	183.501	455.834	4.09e-05	4.68e-05	3.94e-05	4.02e-05	3.94e-05	4.77e-05	4.18e-05	4.99e-05	5.06e-05	4.61e-05	3.89e-05	3.96e-05	3.67e-05	3.95e-05	4.73e-05	4.25e-05	3.58e-05	0.877356	-0.188765	0.0521647	0.873008	unchanged	--
meta_190	Phosphorylcholine	0.9934			MS2 forward	184.073	455.456	0.0135878	0.0137885	0.0134953	0.0126007	0.0135003	0.0145072	0.0150708	0.0148552	0.0159082	0.0154645	0.0145703	0.0134911	0.0122661	0.0118205	0.0136969	0.0125387	0.011593	0.83436	-0.261257	0.000267012	1.351	down	Choline metabolism in cancer(ko05231);;Metabolic pathways(ko01100);;Glycerophospholipid metabolism(ko00564)
meta_191	Atrolactic acid	0.6546			MS2 reverse	184.093	330.927	1.35e-05	1.36e-05	1.47e-05	1.33e-05	1.45e-05	1.77e-05	1.51e-05	1.19e-05	1.66e-05	1.28e-05	1.82e-05	1.67e-05	1.77e-05	1.83e-05	2.16e-05	1.79e-05	1.7e-05	1.18458	0.244378	0.0538705	0.88041	unchanged	--
meta_192			N-(5-Methyl-3-oxohexyl)alanine;Capryloylglycine;N-Acetylaminooctanoic acid;Valproylglycine;	7.48993866697275;7.48993866697275;7.48993866697275;7.48993866697275;	MS1 mz matched	184.131	179.492	2.09e-05	2.08e-05	2.08e-05	2.41e-05	2.55e-05	3.64e-05	2.92e-05	2.85e-05	3.08e-05	2.77e-05	2.91e-05	2.52e-05	2e-05	2.03e-05	2.49e-05	1.61e-05	1.77e-05	0.683737	-0.548486	0.00076707	1.27568	down	--
meta_193			2,6-Diamino-4-hydroxy-5-N-methylformamidopyrimidine;2,6-Diamino-4-hydroxy-5-(N-methyl)formamidopyrimidine	-0.455319706466586;-0.455319706466586	MS1 mz matched	184.168	34.705	0.000202223	0.000207873	0.00020139	0.000189129	0.000204273	0.00020077	0.000203648	0.00012043	0.000119027	0.000214376	0.000212555	0.000214401	0.000202588	0.000196304	0.000202165	0.000197655	0.000193065	1.12642	0.171744	0.284517	0.537878	unchanged	--
meta_194	Pelletierine	0.9764			MS2 reverse	186.086	289.297	1.42e-05	1.88e-05	2.1e-05	2.19e-05	2.47e-05	2.43e-05	1.95e-05	2.59e-05	2.52e-05	2.03e-05	2.34e-05	2.74e-05	3.86e-05	2.56e-05	2.54e-05	2.84e-05	2.05e-05	1.19656	0.258898	0.135283	0.71844	unchanged	--
meta_195	Jasmine lactone	0.6447			MS2 forward	186.147	38.554	0.000301599	0.000341163	0.000343787	0.000338225	0.000363217	0.000319382	0.000311914	0.000376509	0.000419886	0.000374259	0.000357379	0.000337906	0.000349143	0.000395871	0.000446825	0.00040496	0.000420482	1.0907	0.12526	0.197787	0.614946	unchanged	--
meta_196					Unmapped	186.22	134.343	5.45e-05	5.44e-05	6.34e-05	5.59e-05	6.03e-05	6.45e-05	6.04e-05	5.01e-05	4.94e-05	4.89e-05	4.93e-05	5.73e-05	4.67e-05	4.27e-05	4.86e-05	4.8e-05	4.36e-05	0.889155	-0.169493	0.1231	0.724946	unchanged	--
meta_197			Pseudoecgonine;Ecgonine;Otonecine;(1R,4beta,7abeta)-2,3,5,7a-Tetrahydro-1,7a-dihydroxy-7-(hydroxymethyl)-4-methyl-1H-pyrrolizin-4-ium;Ecgonine;Pseudoecgonine;N-Isovaleryl-L-homoserine lactone	-1.02364589625862;-1.02364589625862;-1.02364589625862;-1.02364589625862;-1.02364589625862;-1.02364589625862	MS1 mz matched	186.22	111.394	0.000125618	0.000134923	0.000144001	0.000124008	0.000134637	0.000146721	0.000132192	0.00012555	0.000119721	0.000113816	0.000118222	0.000127005	0.000105721	9.55e-05	0.000105689	0.000114551	0.000106727	0.866339	-0.206996	0.027816	0.968792	unchanged	--
meta_198					Unmapped	186.414	330.917	3.62e-05	3.96e-05	4.4e-05	3.97e-05	4.29e-05	4.58e-05	2.5e-05	3.96e-05	4.95e-05	4.87e-05	4.83e-05	3.78e-05	3.39e-05	4.54e-05	4.8e-05	4.06e-05	4.02e-05	0.957147	-0.0631874	0.686608	0.196696	unchanged	--
meta_199					Unmapped	186.995	330.731	0.0136886	0.0146364	0.0142685	0.0135257	0.0143086	0.0141768	0.013627	0.0136442	0.0143827	0.0147869	0.0146725	0.0142068	0.0134739	0.0131675	0.0143743	0.0136221	0.0133279	0.963445	-0.0537256	0.0977416	0.76294	unchanged	--
meta_200	Hydroxyacetone	1			MS2 reverse	187.035	280.18	1.27e-05	1.39e-05	1.26e-05	1.38e-05	1.42e-05	6.35e-06	5.53e-06	4.23e-06	5.95e-06	4.78e-06	6.2e-06	4.18e-05	3.95e-05	3.92e-05	4.09e-05	3.77e-05	3.95e-05	7.21863	2.85173	1.66e-11	1.52453	up	Propanoate metabolism(ko00640)
meta_201	Pro-Ala	0.9609			MS2 forward	187.106	316.598	5.43e-05	5.74e-05	5.42e-05	5.33e-05	5.43e-05	1.96e-05	2.15e-05	2.68e-05	2.24e-05	2.59e-05	2.56e-05	4.03e-05	3.41e-05	4.41e-05	5.16e-05	3.38e-05	4.62e-05	1.76365	0.818562	0.000799788	1.34456	up	--
meta_202	alpha-ketoglutarate	0.6475			MS2 reverse	188.054	396.323	1.71e-06	1.64e-06	1.72e-06	1.44e-06	1.7e-06	1.93e-06	1.19e-06	1.31e-06	1.15e-06	1.42e-05	1.65e-05	3.2e-06	2.81e-06	2.72e-06	2.78e-06	2.35e-06	2.4e-06	0.448322	-1.15739	0.310682	0.510717	unchanged	--
meta_203	DL-Indole-3-lactic acid	0.7403			MS2 forward	188.069	231.683	0.000871223	0.00088734	0.000884158	0.000847005	0.000834704	0.000775292	0.000746695	0.000756357	0.000770353	0.000777758	0.000797287	0.000772866	0.00073799	0.000668655	0.000751935	0.000727843	0.000654886	0.933048	-0.0999762	0.0433045	0.95188	unchanged	--
meta_204					Unmapped	188.09	316.366	9.89e-05	0.000100603	9.51e-05	8.57e-05	9.87e-05	8.26e-05	5.38e-05	4.7e-05	6.17e-05	3.84e-05	4.08e-05	0.000112088	0.000130114	9.55e-05	0.00013459	0.000109889	0.000109769	2.13355	1.09325	4.78e-05	1.38611	up	--
meta_205			D-Glyceraldehyde 3-phosphate;Dihydroxyacetone phosphate;3,4-Dihydroxyphenylethyleneglycol;1,6-Dihydroxy-5-methylcyclohexa-2,4-dienecarboxylate;1,2-Dihydroxy-3-methylcyclohexa-3,5-dienecarboxylate;cis-1,2-Dihydroxy-4-methylcyclohexa-3,5-diene-1-carboxylate;4-Methylcyclohexa-3,5-diene-1,2-cis-diol-1-carboxylic acid;1,2-Dihydroxy-6-methylcyclohexa-3,5-dienecarboxylate;2-Hydroxy-6-oxo-octa-2,4-dienoa…	7.05642434520154;7.05642434520154;6.46838517944826;6.46838517944826;6.46838517944826;6.46838517944826;6.46838517944826;6.46838517944826;6.46838517944826	MS1 mz matched	188.09	277.35	2.84e-05	2.6e-05	2.58e-05	2.41e-05	2.4e-05	8.29e-05	5.13e-05	8.95e-06	1.36e-05	9.52e-06	5.88e-05	4.74e-05	4.25e-05	5e-05	4.76e-05	4.04e-05	3.56e-05	1.17125	0.228044	0.639528	0.236896	unchanged	--
meta_206			1,4-Ipomeadiol;cis-3-Hexenyl pyruvate;Furfural diethyl acetal	-1.73021676722578;-1.73021676722578;-1.76372753237445	MS1 mz matched	188.126	34.133	0.000162699	0.000165596	0.000158754	0.000150429	0.00015482	0.000263921	0.000227162	0.000234115	0.000233605	0.00025453	0.0002339	8.35e-05	6.7e-05	6.91e-05	7.93e-05	5.86e-05	7.9e-05	0.301649	-1.72906	3.81e-09	1.5142	down	--
meta_207			4-Hydroxybenzyl isothiocyanate;L-Methionine S-oxide;L-Methionine (R)-S-oxide;L-Methionine (S)-S-oxide	12.1056581846933;19.974493177475;19.974493177475;19.974493177475	MS1 mz matched	188.199	135.396	1.22e-05	1.13e-05	1.24e-05	1.14e-05	1.39e-05	8.84e-06	9.26e-06	1.03e-05	9.2e-05	1.11e-05	1.3e-05	4.94e-06	5.55e-06	4.54e-06	3.88e-06	6.16e-06	9.02e-06	0.235971	-2.08332	0.234156	0.600235	unchanged	--
meta_208			2-Keto-6-acetamidocaproate;6-Acetamido-3-oxohexanoate;6-Acetamido-2-oxohexanoate;2-Oxo-6-acetamidocaproate;N-(3-(S)-Hydroxybutyryl)homoserine lactone;N2-Acetyl-L-aminoadipate semialdehyde;N-(3-Hydroxybutanoyl)-L-homoserine lactone;3-Hydroxy-C4-HSL;N-[(RS)-3-Hydroxybutyryl]-L-homoserine lactone	-0.534207724402758;-0.534207724402758;-0.534207724402758;-0.534207724402758;-0.534207724402758;-0.534207724402758	MS1 mz matched	188.199	115.211	2.06e-05	2.18e-05	2.22e-05	2.04e-05	2.41e-05	1.51e-05	1.68e-05	1.97e-05	0.000168031	2e-05	2.4e-05	6.72e-06	9.61e-06	7.04e-06	8.72e-06	1.1e-05	8.61e-06	0.196141	-2.35004	0.214665	0.625731	unchanged	--
meta_209	N.alpha.-Acetyl-L-lysine	0.9251			MS2 forward	189.122	364.935	2.86e-05	2.82e-05	2.55e-05	3.43e-05	3.96e-05	3.64e-05	2.82e-05	2.52e-05	2.6e-05	2.82e-05	3.1e-05	4.93e-05	2.8e-05	2.76e-05	2.66e-05	3.94e-05	2.37e-05	1.11173	0.152802	0.480555	0.347019	unchanged	--
meta_210	Glycyl-L-leucine	0.9779			MS2 forward	189.122	266.518	5.54e-06	5.98e-06	6.11e-06	5.7e-06	6.05e-06	3.5e-06	2.87e-06	4.51e-06	2.53e-06	4.34e-06	3.36e-06	5.27e-06	5.13e-06	5.22e-06	5.48e-06	3.76e-06	5.09e-06	1.41792	0.503772	0.00518279	1.15092	up	--
meta_211			Valyl-Alanine;Leucyl-Glycine;Isoleucyl-Glycine;N6-Acetyl-L-lysine;N-Alpha-acetyllysine;Alanyl-Valine;Glycyl-Isoleucine;Glycyl-L-leucine;Glycyl-leucine;Glycyl-L-leucine;N6-Acetyl-L-lysine;6-Acetamido-3-aminohexanoate;N2-Acetyl-L-lysine;N(alpha)-Acetyllysine	10.1405465935638;10.1405465935638;10.1405465935638;10.1405465935638;10.1405465935638;10.1405465935638;10.1405465935638;10.1405465935638;10.1001456016058;10.1001456016058;10.1001456016058;10.1001456016058	MS1 mz matched	189.13	201.039	1.82e-05	1.93e-05	1.85e-05	1.91e-05	1.64e-05	1.88e-05	2.04e-05	2.01e-05	2.17e-05	2.01e-05	1.92e-05	1.67e-05	1.9e-05	1.74e-05	1.89e-05	1.83e-05	1.63e-05	0.886135	-0.174402	0.00446293	1.15611	down	--
meta_212			2,6-Pyridinedicarboxylic acid;Quinolinic acid;Quinolite;Pyridine-2,3-dicarboxylate;Quinolinic acid;2,3-Pyridinedicarboxylic acid;o-Nitrobenzoate;2-Nitrobenzoic acid;4-Nitrobenzoic acid;p-Nitrobenzoic acid	6.83922461244383;6.83922461244383;6.58596267919413;6.58596267919413;6.58596267919413	MS1 mz matched	190.013	336.913	4.01e-05	4.23e-05	3.72e-05	3.56e-05	3.42e-05	2.81e-05	2.69e-05	2.19e-05	3.2e-05	3.13e-05	2.54e-05	5.78e-05	4.76e-05	5.5e-05	5.51e-05	5.1e-05	4.68e-05	1.89074	0.918953	1.45e-06	1.46078	up	--
meta_213	6-Benzylaminopurine	0.7184			MS2 reverse	190.088	140.471	1.84e-05	2.33e-05	2.05e-05	2.48e-05	1.91e-05	8.73e-06	9.25e-06	8.01e-06	6.57e-06	1.01e-05	9.69e-06	2.82e-05	2.81e-05	2.61e-05	3.02e-05	2.77e-05	2.63e-05	3.18214	1.67	7.14e-10	1.51384	up	--
meta_214					Unmapped	191.148	255.626	3.61e-05	3.64e-05	3.35e-05	3e-05	3.18e-05	1.43e-05	1.5e-05	1.82e-05	1.46e-05	2.23e-05	1.31e-05	2.9e-05	2.47e-05	2.52e-05	3.08e-05	2.8e-05	2.8e-05	1.70161	0.766901	9.67e-05	1.38381	up	--
meta_215			2,5-Dichloro-carboxymethylenebut-2-en-4-olide;2,5-Dichloro-carboxymethylenebut-2-en-4-olide	9.57011063038859;11.0056430237913	MS1 mz matched	191.981	294.646	0.000478696	0.000490931	0.000461062	0.000420652	0.000413556	0.000366741	0.000376661	0.00035435	0.000380934	0.00039413	0.000377762	0.000496443	0.000492205	0.000514281	0.000521811	0.000515536	0.000508789	1.35479	0.43807	6.64e-09	1.5058	up	--
meta_216	N-Acetyl-L-methionine	0.8918			MS2 forward	192.067	178.62	2.26e-06	2.09e-06	2.41e-06	2.36e-06	2.79e-06	2.9e-06	2.09e-06	1.49e-06	2.03e-06	1.94e-06	1.77e-06	5.52e-06	2.35e-06	3.39e-06	3.75e-06	2.66e-06	2.28e-06	1.63286	0.707398	0.0498305	0.9241	unchanged	--
meta_217	N-Benzyloxycarbonylglycine	0.9998			MS2 reverse	192.067	307.283	2.58e-06	2.33e-06	2.07e-06	1.66e-06	1.85e-06	2.05e-05	1.72e-05	1.29e-05	1.67e-05	1.63e-05	1.52e-05	2.24e-06	2.54e-06	2.99e-06	2.86e-06	2.57e-06	2.34e-06	0.157268	-2.6687	3.34e-05	1.48741	down	--
meta_218					Unmapped	192.905	298.086	0.00022694	0.000246948	0.000241824	0.000225466	0.000241239	0.000227577	0.000204207	0.000218098	0.000216993	0.000215253	0.000221023	0.000265086	0.000262747	0.000243867	0.000274318	0.000237414	0.00025007	1.17676	0.234825	0.000426959	1.34499	up	--
meta_219			N-Decanoylglycine;	-3.46296478899559;	MS1 mz matched	194.152	136.281	1.67e-05	1.75e-05	2.64e-05	1.8e-05	1.88e-05	3.36e-05	2.23e-05	2.07e-05	2.27e-05	3.4e-05	3.78e-05	1.37e-05	2e-05	1.31e-05	2.02e-05	1.2e-05	1.37e-05	0.541793	-0.884188	0.00570214	1.18153	down	--
meta_220			Glycerol 3-phosphate;Beta-Glycerophosphoric acid;sn-Glycerol 3-phosphate;Glycerophosphoric acid;D-Glycerol 1-phosphate;sn-Glycerol 1-phosphate;sn-Gro-1-P;L-Glycerol 1-phosphate;Glycerol 2-phosphate;beta-Glycerophosphoric acid;DL-Glycerol 1-phosphate;Glycerol 1-phosphate;Glycerol-3-phosphate;rac-Glycerol 1-phosphate;DL-Glyceryl 1-phosphate;DL-Glycerol 3-phosphate	-3.92119988113127;-3.92119988113127;-4.0694433059391;-4.0694433059391;-4.0694433059391;-4.0694433059391	MS1 mz matched	195.001	408.077	6.1e-05	6.66e-05	6.54e-05	6.25e-05	6.69e-05	5.95e-05	5.3e-05	5.19e-05	5.97e-05	5.58e-05	6.16e-05	7.38e-05	7.18e-05	7.36e-05	7.45e-05	6.74e-05	6.98e-05	1.26171	0.335377	3.56e-05	1.41055	up	--
meta_221					Unmapped	195.121	48.007	0.000288802	0.00031516	0.000335818	0.000322638	0.000343423	0.000256079	0.000242506	0.000272305	0.000259765	0.000275909	0.000261462	0.0002723	0.000288087	0.000275089	0.000286338	0.000249147	0.000248692	1.03292	0.0467352	0.34488	0.461823	unchanged	--
meta_222			Baclofen;Deazaflavin;5-Deazaflavin	-12.4676342611251;-3.75492011875937	MS1 mz matched	196.051	161.494	1.01e-05	9.89e-06	1.02e-05	9.67e-06	9.57e-06	1.02e-05	1.06e-05	9e-06	8.59e-06	9.02e-06	1.34e-05	1.44e-05	1.5e-05	1.14e-05	1.1e-05	1.03e-05	1.1e-05	1.20133	0.264638	0.091334	0.776369	unchanged	--
meta_223	D-Mannose	0.9344			MS2 forward	198.095	370.157	8.89e-06	9.7e-06	9.77e-06	8.91e-06	8.33e-06	9.32e-06	8.46e-06	7.89e-06	9.14e-06	7.91e-06	8.59e-06	1.43e-05	1.2e-05	1.12e-05	1.34e-05	1.14e-05	1.21e-05	1.44904	0.5351	0.000188365	1.38874	up	Amino sugar and nucleotide sugar metabolism(ko00520);;Fructose and mannose metabolism(ko00051);;Lysosome(ko04142);;Galactose metabolism(ko00052);;ABC transporters(ko02010);;Phosphotransferase system (PTS)(ko02060);;Metabolic pathways(ko01100)
meta_224			N-Nonanoylglycine;Ethyl 3-(N-butylacetamido)propiote;Ethyl butylacetylaminopropiote	-0.666969883138439;-0.464787468973436	MS1 mz matched	198.147	152.535	7.25e-05	7.51e-05	7.6e-05	7.02e-05	7.28e-05	9.23e-05	9.09e-05	9.12e-05	9.09e-05	9.23e-05	9.62e-05	5.48e-05	5.37e-05	5.35e-05	6.19e-05	5.15e-05	5.33e-05	0.593392	-0.752944	2.56e-08	1.51117	down	--
meta_225			Nitrofurazone;Slaframine;(-)-Slaframine	-1.0094066607043;-4.0376144158891	MS1 mz matched	199.143	41.2595	0.000651138	0.00071109	0.000741098	0.000733398	0.000786408	0.0011456	0.000847665	0.000391793	0.000139284	0.000517208	0.000499649	0.0012013	0.000759262	0.000201482	5.33e-05	0.00015287	3.01e-05	0.677252	-0.562234	0.451225	0.373181	unchanged	--
meta_226	IS	0.9798			MS2 forward	200.046	237.015	0.00191023	0.00187232	0.00178664	0.00203664	0.00205865	0.00241007	0.00211324	0.00215823	0.00246727	0.00208908	0.00212718	0.00257289	0.0022643	0.00223245	0.00256696	0.00214364	0.00211354	1.03956	0.0559713	0.432625	0.383213	unchanged	--
meta_227	D-Mannitol	0.9855			MS2 forward	200.111	280.647	5.74e-05	6.41e-05	6.45e-05	5.91e-05	6.04e-05	4.52e-05	4.2e-05	4.48e-05	5.25e-05	4.44e-05	4.78e-05	7.89e-05	7.12e-05	6.8e-05	7.72e-05	6.96e-05	7.12e-05	1.57575	0.656038	5.84e-07	1.47278	up	Phosphotransferase system (PTS)(ko02060);;ABC transporters(ko02010);;Fructose and mannose metabolism(ko00051)
meta_228			(S)-Isowillardiine;3-(Uracil-1-yl)-L-alanine;Willardiine;Isowillardiine;5-Nitro-2-furancarboxaldehyde (2-hydroxyethyl)hydrazone;2,4-Dihydroxylamino-6-nitrotoluene;2-Amino-5-hydroxyl-4-hydroxylamino-6-nitrotoluene;4-Amino-6-hydroxylamino-3-methyl-2-nitrophenol	-6.82000420754843;-6.82000420754843;-6.82000420754843;-6.82000420754843;-6.82000420754843;-6.82000420754843	MS1 mz matched	200.163	37.461	0.000392591	0.0004045	0.000420882	0.000390466	0.000420598	0.000412111	0.000381016	0.000568798	0.000664791	0.000505331	0.000510501	0.000326	0.000350139	0.000508617	0.000599872	0.000485148	0.000572696	0.934241	-0.0981339	0.606275	0.248676	unchanged	--
meta_229					Unmapped	200.236	107.547	4.47e-05	4.59e-05	4.84e-05	4.31e-05	4.69e-05	3.49e-05	6.18e-05	6.71e-05	6.26e-05	6.25e-05	4.38e-05	2.32e-05	3.33e-05	2.09e-05	3.92e-05	2.88e-05	4.04e-05	0.558605	-0.840101	0.00397961	1.18913	down	--
meta_230					Unmapped	200.236	129.056	1.63e-05	1.42e-05	1.9e-05	1.36e-05	1.47e-05	1.03e-06	2.07e-05	2.32e-05	2.32e-05	2.29e-05	1.89e-05	1.17e-05	1.41e-05	1.02e-05	1.21e-05	9.22e-06	1.59e-05	0.66646	-0.58541	0.148656	0.710226	unchanged	--
meta_231	D-Erythrose 4-phosphate	0.8741			MS2 forward	201.014	371.394	2.86e-05	2.97e-05	2.9e-05	2.56e-05	2.94e-05	2.15e-05	1.78e-05	1.74e-05	2.29e-05	1.8e-05	2.11e-05	5.24e-05	4.55e-05	4.85e-05	4.82e-05	4.51e-05	4.79e-05	2.42315	1.27688	2.9e-09	1.50825	up	Biosynthesis of amino acids(ko01230);;Phenylalanine, tyrosine and tryptophan biosynthesis(ko00400);;Biosynthesis of alkaloids derived from shikimate pathway(ko01063);;Metabolic pathways(ko01100);;Carbon metabolism(ko01200);;Biosynthesis of plant hormones(ko01070);;Carbon fixation in photosynthetic organisms(ko00710);;Biosynthesis of antibiotics(ko01130);;Biosynthesis of plant secondary metabolite…
meta_232	3-Hydroxybenzoate	0.9444			MS2 reverse	202.044	211.898	0.00278692	0.00298688	0.00294316	0.00286983	0.00305087	0.0027681	0.00276625	0.00305691	0.00306972	0.00299225	0.00312874	0.00290168	0.00294129	0.00286334	0.00287169	0.00267334	0.00287761	0.963276	-0.053979	0.184293	0.634284	unchanged	--
meta_233	3-Methoxy-4-hydroxyphenylethyleneglycol	0.7749			MS2 reverse	202.105	253.456	2.43e-05	2.75e-05	2.98e-05	2.6e-05	2.67e-05	2.42e-05	3.12e-05	2.23e-05	2.44e-05	2.98e-05	2.68e-05	3.39e-05	2.6e-05	2.75e-05	2.82e-05	2.93e-05	3.13e-05	1.11078	0.151578	0.144712	0.683554	unchanged	--
meta_234			N-(5-Methyl-3-oxohexyl)alanine;Capryloylglycine;N-Acetylaminooctanoic acid;Valproylglycine;	7.48993866697275;7.48993866697275;7.48993866697275;7.48993866697275;	MS1 mz matched	202.142	179.829	7.54e-06	8.48e-06	9.23e-06	9.21e-06	9.55e-06	1.51e-05	1.05e-05	1.03e-05	1.28e-05	1.08e-05	8.63e-06	1.45e-05	9.72e-06	1.18e-05	1.31e-05	8.26e-06	1.14e-05	1.00908	0.0130378	0.938574	0.0379942	unchanged	--
meta_235	Methacholine	0.9035			MS2 reverse	202.167	36.7	6.35e-06	5.49e-06	4.89e-06	4.53e-06	7.38e-06	5.64e-06	4.99e-06	9.58e-06	6.7e-06	7.5e-06	8.82e-06	3.36e-06	4.64e-06	7.26e-06	7.98e-06	7.23e-06	0.000101616	3.05476	1.61106	0.395745	0.43072	unchanged	--
meta_236			3-{[(2E)-4-Amino-4-oxobut-2-enoyl]amino}-L-alanine	-8.00975	MS1 mz matched	202.178	97.053	0.000502937	0.000526936	0.000540636	0.000508171	0.000516525	0.000447812	0.000458127	0.000469262	0.000454407	0.000475213	0.000483204	0.000607526	0.000622021	0.000579929	0.000623023	0.000603308	0.00060879	1.30723	0.386515	1.46e-08	1.50149	up	--
meta_237			Cyclamate;Sodium cyclamate	-21.5099	MS1 mz matched	202.215	116.285	3.92e-05	4.26e-05	4.16e-05	3.85e-05	4.02e-05	3.64e-05	4.64e-05	4.03e-05	3.61e-05	3.89e-05	3.79e-05	3.85e-05	3.6e-05	3.63e-05	3.78e-05	3.69e-05	3.87e-05	0.949636	-0.0745528	0.269489	0.549938	unchanged	--
meta_238					Unmapped	202.215	136.409	2.03e-05	2.15e-05	2.32e-05	2.03e-05	2.22e-05	2.3e-05	2.12e-05	2.13e-05	2.14e-05	2.14e-05	2.31e-05	1.89e-05	2.19e-05	1.79e-05	2.12e-05	1.94e-05	2.01e-05	0.908391	-0.138615	0.0197203	1.0283	down	--
meta_239			Bentoquatam;D-Glucose;Grape sugar;Dextrose;Glucose;D-Glucopyranose;D-Fructose;Levulose;Fruit sugar;D-arabino-Hexulose;D-Galactose;D-Galactopyranose;myo-Inositol;D-myo-Inositol;1D-myo-Inositol;L-myo-Inositol;1L-myo-Inositol;meso-Inositol;Inositol;Dambose;Cyclohexitol;Meat sugar;Bios I;D-Mannose;Mannose;Seminose;Carubinose;beta-D-Glucose;L-Sorbose;L-xylo-Hexulose;alpha-D-Glucose;D-Aldose;D-Aldose1;…	6.10904421786237;-7.77503923612256;-7.77503923612256;-7.77503923612256;-7.77503923612256;-7.77503923612256;-7.77503923612256;-7.77503923612256;-7.77503923612256;-7.77503923612256;-7.77503923612256;-7.77503923612256;-7.77503923612256;-7.77503923612256;-7.77503923612256;-7.77503923612256;-7.77503923612256;-7.77503923612256;-7.77503923612256;-7.77503923612256;-7.77503923612256;-7.77503923612256;-7.7…	MS1 mz matched	203.051	369.619	1.28e-05	1.3e-05	1.45e-05	1.21e-05	1.14e-05	1.31e-05	1.27e-05	1.2e-05	1.37e-05	1.27e-05	1.43e-05	1.88e-05	1.38e-05	1.59e-05	1.72e-05	1.68e-05	1.52e-05	1.2449	0.31603	0.00462338	1.2087	up	--
meta_240			(S)-N-(4,5-Dihydro-1-methyl-4-oxo-1H-imidazol-2-yl)alanine;	-11.028741871751;	MS1 mz matched	203.113	349.42	0.000179074	0.000179593	0.000167788	0.000172761	0.000178252	0.000194789	0.000150002	7.29e-05	7.87e-05	9.03e-05	7.06e-05	0.000274455	0.000206204	8.6e-05	6.09e-05	6.8e-05	4.53e-05	1.12712	0.172643	0.758321	0.148276	unchanged	--
meta_241			Pseudoecgonine;Ecgonine;Otonecine;(1R,4beta,7abeta)-2,3,5,7a-Tetrahydro-1,7a-dihydroxy-7-(hydroxymethyl)-4-methyl-1H-pyrrolizin-4-ium;Ecgonine;Pseudoecgonine;N-Isovaleryl-L-homoserine lactone	-6.44714488046838;-6.44714488046838;-6.48280005090615;-6.48280005090615;-6.48280005090615;-6.48280005090615	MS1 mz matched	203.138	318.929	0.000207956	0.00022143	0.00021376	0.000205466	0.000215698	0.000183047	0.00017707	0.000191863	0.000190899	0.000185835	0.000190109	0.000256433	0.000249143	0.000268631	0.00023697	0.000254348	0.000233391	1.33973	0.421937	1.45e-05	1.46684	up	--
meta_242	NG,NG-dimethyl-L-arginine(ADMA)	0.9916			MS2 forward	203.149	497.943	0.000860314	0.000872648	0.000582726	0.000729668	0.000869574	0.000505616	0.000806938	0.00115323	0.000477449	0.000537671	0.000839261	0.000542968	0.000680805	0.00039826	0.000664117	0.000338941	0.000501946	0.723824	-0.46629	0.142498	0.700803	unchanged	--
meta_243	Acetylcarnitine	0.9996			MS2 forward	204.123	286.026	0.000920108	0.000969193	0.00102871	0.000969389	0.00103488	0.00123379	0.00121301	0.00126036	0.00126271	0.00123123	0.00125801	0.00153021	0.00144013	0.00139585	0.00143811	0.00134647	0.00131833	1.1354	0.183205	0.00223565	1.30829	up	Insulin resistance(ko04931)
meta_244			7-Ethoxy-4-methyl-2H-1-benzopyran-2-one;Anofinic acid;2-Oxo-8-methylthiooctanoic acid;8-Methylthio-2-octanoic acid	24.7899529974615;24.7899529974615;8.34664497602283	MS1 mz matched	205.084	28.719	0.000596849	0.000492575	0.000532046	0.000532481	0.000481546	0.0005335	0.000555015	0.000518222	0.000580224	0.000610715	0.000584074	0.000662603	0.000472083	0.000531192	0.000534975	0.00050409	0.000566516	0.967386	-0.0478368	0.561732	0.288092	unchanged	--
meta_245	L-Tryptophan	0.9737			MS2 forward	205.096	231.683	0.000401895	0.000425243	0.000412938	0.000404632	0.000429042	0.000329623	0.00034774	0.000361096	0.000366711	0.000364636	0.000354218	0.000334802	0.000324418	0.000303896	0.000339929	0.000310371	0.000335267	0.917449	-0.1243	0.00537099	1.13858	down	Biosynthesis of phenylpropanoids(ko01061);;Glycine, serine and threonine metabolism(ko00260);;Protein digestion and absorption(ko04974);;Serotonergic synapse(ko04726);;Aminoacyl-tRNA biosynthesis(ko00970);;Glucosinolate biosynthesis(ko00966);;Indole alkaloid biosynthesis(ko00901);;African trypanosomiasis(ko05143);;2-Oxocarboxylic acid metabolism(ko01210);;Biosynthesis of amino acids(ko01230);;Cen…
meta_246			4-Amino-2-hydroxylamino-6-nitrotoluene	8.74009	MS1 mz matched	206.054	457.021	0.000127459	0.000141849	0.00012816	0.00011254	0.000119593	0.000133755	0.000156387	0.000124596	0.00013657	0.000144221	0.000140661	0.000110501	0.000100492	0.000110144	0.000114873	0.000108674	0.000111534	0.784773	-0.349653	0.000432228	1.36282	down	--
meta_247	4-acetamidobutanoate	0.98			MS2 reverse	206.101	316.359	0.000678981	0.000689761	0.000606966	0.000598914	0.000673096	0.000547853	0.000364489	0.000303102	0.00042711	0.000247928	0.000266939	0.000772677	0.000934701	0.000651942	0.000940358	0.000764019	0.000752591	2.23243	1.15861	4.88e-05	1.38334	up	Metabolic pathways(ko01100);;Arginine and proline metabolism(ko00330)
meta_248			Glycyl-Methionine;Methionyl-Glycine;	11.2518645318688;11.2518645318688;	MS1 mz matched	207.075	388.881	1.02e-05	1.06e-05	1.1e-05	1.05e-05	9.75e-06	1.78e-05	1.72e-05	1.67e-05	1.62e-05	1.79e-05	1.68e-05	6.73e-06	7.18e-06	6.23e-06	7.28e-06	7.22e-06	6.14e-06	0.397611	-1.33057	1.41e-10	1.51909	down	--
meta_249	DL-Phenylalanine	0.9938			MS2 forward	207.111	204.119	5.51e-05	6.14e-05	5.98e-05	5.56e-05	5.85e-05	4.19e-05	3.78e-05	3.22e-05	2.72e-05	3.43e-05	3.64e-05	7.06e-05	6.7e-05	6.2e-05	6.28e-05	6.32e-05	5.72e-05	1.82425	0.867303	1.21e-06	1.46018	up	--
meta_250			Actimine;Spectimine	-8.24735	MS1 mz matched	207.132	348.887	5.25e-06	5.17e-06	5.59e-06	4.94e-06	4.65e-06	1.68e-05	1.73e-05	1.55e-05	1.53e-05	1.78e-05	1.56e-05	2.77e-06	1.92e-06	2.6e-06	3.45e-06	3.2e-06	1.95e-06	0.161751	-2.62815	2.74e-09	1.51733	down	--
meta_251			Threoninyl-Serine;Serinyl-Threonine;Lathodoratin;Scoparone;6,7-Dimethoxycoumarin;2-Hydroxy-8-methylchromene-2-carboxylate;2-Hydroxy-3-methylbenzalpyruvate;cis-1,2-Dihydroxy-1,2-dihydro-8-carboxyphthalene;Eugenin;2-Methyl-5-hydroxy-7-methoxychromone	2.42487142127339;2.42487142127339;11.1545059111174;11.1545059111174;11.1545059111174;11.1545059111174;11.1545059111174;11.1545059111174	MS1 mz matched	207.205	246.794	0.00151301	0.00113834	0.00121518	0.00149598	0.00163654	0.00118139	0.00145943	0.00148301	0.00138528	0.00159753	0.00163266	0.00133202	0.00118575	0.00114547	0.0012673	0.00154356	0.00150176	0.912644	-0.131875	0.206623	0.600114	unchanged	--
meta_252			N-Undecanoylglycine;	-5.93667059748953;	MS1 mz matched	208.168	121.367	4.26e-05	4.64e-05	4.56e-05	4.43e-05	4.62e-05	3.76e-05	3.55e-05	5.39e-05	3.97e-05	3.99e-05	5.01e-05	4.39e-05	3.91e-05	4.73e-05	6.7e-05	4.65e-05	5.25e-05	1.15452	0.20729	0.215651	0.596708	unchanged	--
meta_253	2,2-Dimethyl Succinic acid	0.7033			MS2 forward	210.074	138.475	3.77e-05	4.18e-05	4.28e-05	4.01e-05	4.37e-05	5.31e-05	3.95e-05	1.63e-05	1.18e-05	2.21e-05	2.54e-05	2.67e-05	2.83e-05	1.96e-05	1.83e-05	1.97e-05	2.15e-05	0.797391	-0.326642	0.42121	0.406584	unchanged	--
meta_254	Monomethyl glutaric acid	0.7736			MS2 forward	210.074	120.124	2.76e-05	2.98e-05	3.53e-05	3.22e-05	3.44e-05	4.49e-05	3.12e-05	1.45e-05	1.26e-05	1.75e-05	1.96e-05	2.39e-05	1.91e-05	1.24e-05	1.45e-05	1.29e-05	1.35e-05	0.686283	-0.543125	0.220334	0.606577	unchanged	--
meta_255			N-Heptanoylglycine;Polyethylene glycol;8-Amino-7-oxononoate;8-Amino-7-oxononoic acid;7-Keto-8-aminopelargonic acid;KAPA;(E)-2-Butenyl-4-methyl-threonine;2-Butenyl-4-methylthreonine	-4.50724774794347;-4.50724774794347;-4.27531305978884;-4.27531305978884	MS1 mz matched	210.109	200.439	0.00010189	0.00010869	9.87e-05	9.56e-05	0.000113104	0.000122815	0.000118387	0.000113681	0.000132821	0.000119828	0.000123489	0.000109671	0.000108737	0.000111576	0.000122046	0.000103493	0.000109365	0.909533	-0.136802	0.0125311	1.05532	down	--
meta_256	4-(4-Chlorophenyl)-4-hydroxypiperidine	0.6747			MS2 reverse	211.073	259.597	1.36e-05	1.3e-05	1.5e-05	1.38e-05	1.43e-05	1.29e-05	1.31e-05	1.22e-05	1.17e-05	1.43e-05	1.26e-05	1.44e-05	1.28e-05	1.36e-05	1.37e-05	1.43e-05	1.32e-05	1.06724	0.0938789	0.0809788	0.804699	unchanged	--
meta_257			2-Ethyl-1-hexanol sulfate;Aprobarbital;2,6-Dihydroxypseudooxynicotine;1-(2,6-Dihydroxypyridin-3-yl)-4-(methylamino)butan-1-one	16.2794897528011;-20.9423685057428;-20.9423685057428	MS1 mz matched	211.104	326.685	3.62e-06	3.43e-06	5.55e-06	3.25e-06	4.71e-06	2.01e-06	1.96e-06	2.2e-06	2.09e-06	1.91e-06	2.09e-06	2.15e-06	2.19e-06	2.02e-06	2.45e-06	1.03e-06	1.52e-06	0.927279	-0.108925	0.523626	0.318693	unchanged	--
meta_258	5-Hydroxydopamine	0.7284			MS2 reverse	211.112	200.051	1.04e-05	1.35e-05	1.17e-05	9.17e-06	1.36e-05	1.41e-05	1.27e-05	1.33e-05	1.42e-05	1.37e-05	1.41e-05	1.14e-05	1.14e-05	1.39e-05	1.24e-05	1.25e-05	1.23e-05	0.899532	-0.152754	0.013868	1.06051	down	--
meta_259					Unmapped	211.143	35.42	1.39e-05	1.46e-05	1.76e-05	1.56e-05	1.47e-05	1.75e-05	1.81e-05	1.79e-05	1.79e-05	1.33e-05	7.76e-05	3.52e-05	2.13e-05	1.42e-05	1.67e-05	1.99e-05	1.14e-05	0.730699	-0.452651	0.520901	0.319933	unchanged	--
meta_260			2,6-Pyridinedicarboxylic acid;Quinolinic acid;Quinolite;Pyridine-2,3-dicarboxylate;Quinolinic acid;2,3-Pyridinedicarboxylic acid;o-Nitrobenzoate;2-Nitrobenzoic acid;4-Nitrobenzoic acid;p-Nitrobenzoic acid	6.83922461244383;6.83922461244383;6.58596267919413;6.58596267919413;6.58596267919413	MS1 mz matched	211.995	336.811	1.67e-05	1.64e-05	1.63e-05	1.54e-05	1.56e-05	9.66e-06	1.04e-05	1.03e-05	1.55e-05	1.23e-05	1.07e-05	2.22e-05	2.16e-05	2.22e-05	2.2e-05	2.08e-05	1.96e-05	1.86864	0.90199	1.56e-05	1.45936	up	--
meta_261	Phosphocreatine	0.8286			MS2 forward	212.041	416.302	6.61e-06	5.83e-06	6.17e-06	4.35e-06	5.92e-06	2.66e-06	1.98e-06	1.23e-06	3.47e-06	2.66e-06	3.34e-06	9.07e-06	1.01e-05	9.46e-06	1e-05	9.65e-06	6.62e-06	3.5806	1.8402	3.57e-06	1.46193	up	Metabolic pathways(ko01100);;Arginine and proline metabolism(ko00330)
meta_262			Phosphocreatine;Mescaline;Isoproterenol;Isopreline;Metaproterenol;Orcipreline;Methoxamine;L-Isopreline;Levisopreline	23.2032024540207;-13.269654150628;-13.269654150628;-13.269654150628;-13.269654150628;-13.269654150628	MS1 mz matched	212.118	121.46	5.32e-05	6.59e-05	5.97e-05	4.79e-05	6.55e-05	6.19e-05	5.77e-05	0.000101431	9.75e-05	6.03e-05	5.35e-05	0.000106274	0.000103391	0.00010416	0.000107338	0.00010331	9.77e-05	1.43918	0.525249	0.0147967	1.14355	up	--
meta_263			N-Decanoylglycine;	-3.46296478899559;	MS1 mz matched	212.163	136.241	0.000182986	0.000199385	0.000287336	0.000282533	0.000193897	0.000232032	0.000334351	0.000243562	0.00024334	0.000359537	0.000251347	0.000137	0.00013228	0.000203017	0.000138927	0.000139928	0.00014224	0.53684	-0.897437	0.00117697	1.30172	down	--
meta_264	(S)-(-)-Citronellic acid	0.7259			MS2 forward	212.163	36.584	0.000134403	0.000138905	0.000127012	0.000140213	0.000141907	0.000120811	0.000147866	0.000111548	0.000113155	0.000142252	0.000107996	0.000112736	0.0001061	0.000103699	0.000125576	9.93e-05	0.000124819	0.903953	-0.14568	0.185842	0.632235	unchanged	--
meta_265			N-Hydroxy-MeIQx	17.8853	MS1 mz matched	212.235	104.226	2.64e-05	3.05e-05	3.12e-05	2.8e-05	3.01e-05	3.01e-05	2.96e-05	2.83e-05	3.04e-05	2.82e-05	2.65e-05	2.58e-05	2.28e-05	2.65e-05	2.54e-05	2.28e-05	2.58e-05	0.86137	-0.215295	0.00130521	1.24239	down	--
meta_266	D-Ribulose 5-phosphate	0.7299			MS2 reverse	213.014	415.959	4.65e-05	4.5e-05	4.4e-05	4.55e-05	4.23e-05	5.19e-05	4.87e-05	5.36e-05	5.07e-05	5.27e-05	4.99e-05	4.14e-05	4.38e-05	4.04e-05	4.22e-05	4.21e-05	4.01e-05	0.812814	-0.299003	2.34e-06	1.46062	down	Pentose phosphate pathway(ko00030);;Vitamin B6 metabolism(ko00750);;Biosynthesis of secondary metabolites(ko01110);;Microbial metabolism in diverse environments(ko01120);;Biosynthesis of antibiotics(ko01130);;Riboflavin metabolism(ko00740);;Carbon metabolism(ko01200);;Carbon fixation in photosynthetic organisms(ko00710);;Lipopolysaccharide biosynthesis(ko00540);;Pentose and glucuronate interconve…
meta_267			Gabapentin;	6.25971766829408;	MS1 mz matched	213.158	39.928	0.0001531	0.000156987	0.000158749	0.000169761	0.000181809	0.000284081	0.000212155	0.000108558	1.64e-05	0.000159928	0.000137185	0.000197561	0.000116772	4.09e-05	1.58e-05	4.05e-05	1.42e-05	0.463457	-1.10949	0.116418	0.735752	unchanged	--
meta_268	Diphenylamine	0.8698			MS2 reverse	214.063	273.971	1.04e-05	1.06e-05	1.17e-05	1.21e-05	1e-05	1.04e-05	8.52e-06	8.66e-06	7.11e-06	9.59e-06	9.37e-06	7.51e-06	8.01e-06	6.47e-06	9.74e-06	6.08e-06	8.11e-06	0.85674	-0.223071	0.0988376	0.761702	unchanged	--
meta_269	Carvone	0.7062			MS2 reverse	214.125	394.145	6.17e-06	7.09e-06	7.09e-06	7.01e-06	5.96e-06	7.99e-06	5.9e-06	6.7e-06	7.31e-06	6.89e-06	4.99e-06	7.39e-06	3.93e-06	4.43e-06	5.13e-06	6.51e-06	4.31e-06	0.796767	-0.32777	0.088607	0.789926	unchanged	--
meta_270			Fenchyl acetate;Dihydrocarveol acetate;Allyl 3-cyclohexylpropionate;cis-3-Hexenyl cis-3-hexenoate;alpha-Terpineol acetate;Isopulegol acetate;Yuzu lactone;Geranyl acetate;(Z)-4-Hydroxy-6-dodecenoic acid lactone;cis-3-Hexenyl trans-2-hexenoate;(3R,3aR,7aS)-3-Butylhexahydro-1(3H)-isobenzofuranone;Ethyl 2Z,4E-decadienoic acid;cis-3-Hexenyl trans-4-hexenoate;p-Menth-1-en-9-ol acetate;(S)-Santolina ace…	18.7110306976673;18.7110306976673;18.7110306976673;18.7110306976673;18.7110306976673;18.7110306976673;18.7110306976673;18.7110306976673;18.7110306976673;18.7110306976673;18.7110306976673;18.7110306976673;18.7110306976673;18.7110306976673;18.7110306976673;18.7110306976673;18.7110306976673;18.7110306976673;18.7110306976673;18.7110306976673;18.7110306976673;18.7110306976673;18.8634707869031;18.86347…	MS1 mz matched	214.179	36.741	0.00050242	0.000521026	0.000524412	0.000516121	0.000547403	0.000519075	0.000485342	0.000695472	0.000824943	0.000678081	0.000652479	0.000457087	0.000475172	0.000672292	0.000852181	0.00060784	0.000856304	1.01698	0.0242983	0.903705	0.0651409	unchanged	--
meta_271					Unmapped	214.251	101.74	8.63e-06	1.03e-05	9.62e-06	9.6e-06	8.61e-06	7.51e-06	8.9e-06	8.52e-06	8.46e-06	9.2e-06	8.95e-06	6.7e-06	7.69e-06	7.51e-06	8.21e-06	7.9e-06	7.87e-06	0.890343	-0.167566	0.0157736	1.0324	down	--
meta_272					Unmapped	215.975	26.506	2.88e-05	3.05e-05	3.18e-05	3.02e-05	3.11e-05	2.86e-05	3.6e-05	2.19e-05	2.42e-05	1.06e-05	0.000229054	3.58e-05	5.35e-05	3.91e-05	2.77e-05	2.71e-05	2.38e-05	0.590817	-0.759216	0.519679	0.323166	unchanged	--
meta_273			Polyvidone;N-Formylmethionine;N-Formyl-L-methionine;Alliin;S-[(E)-Prop-1-enyl]-L-cysteine S-oxide	9.95722965742343;16.9447488224209;16.9447488224209;16.9447488224209	MS1 mz matched	216.02	327.144	0.000113124	0.000111172	0.00011078	9.35e-05	8.86e-05	0.000112201	0.000119283	9.88e-05	0.000108662	0.000125918	0.000112282	9.74e-05	8.83e-05	9.7e-05	0.000101697	0.000101987	0.000104173	0.872094	-0.197445	0.0109515	1.0959	down	--
meta_274	sn-Glycerol 3-phosphoethanolamine	0.9885			MS2 forward	216.061	370.119	5.47e-05	5.62e-05	5.68e-05	4.99e-05	5.5e-05	3.63e-05	2.41e-05	1.8e-05	2.43e-05	2.01e-05	4.03e-05	0.000155156	0.000140328	0.000148679	0.000159998	0.000150578	0.00015767	5.59229	2.48344	3.09e-10	1.51702	up	--
meta_275			N-Nonanoylglycine;Ethyl 3-(N-butylacetamido)propiote;Ethyl butylacetylaminopropiote	-0.666969883138439;-0.464787468973436	MS1 mz matched	216.158	151.929	2.52e-05	3.03e-05	2.78e-05	2.54e-05	2.65e-05	3.33e-05	3.35e-05	3.46e-05	3.02e-05	3.22e-05	3.51e-05	1.95e-05	1.98e-05	2.04e-05	2.1e-05	1.82e-05	1.87e-05	0.591036	-0.758683	2.46e-07	1.49783	down	--
meta_276			Fencamfamine;	6.53584140509132;	MS1 mz matched	216.169	320.805	9.48e-06	1.08e-05	9.65e-06	8.81e-06	9.01e-06	1.71e-05	1.23e-05	5.71e-06	4.38e-06	6.55e-06	6.4e-06	2.71e-05	1.4e-05	7.56e-06	6.42e-06	7.15e-06	5.27e-06	1.28623	0.363146	0.544186	0.295329	unchanged	--
meta_277	Phosphoglycolic acid	0.8116			MS2 reverse	217.065	370.14	2.93e-06	3.31e-06	3.23e-06	3.1e-06	2.93e-06	2.22e-06	1.44e-06	1.19e-06	1.46e-06	1.4e-06	2.82e-06	8.05e-06	8.2e-06	8.68e-06	8.85e-06	8.52e-06	8.54e-06	4.82616	2.27088	4.79e-08	1.51444	up	Metabolic pathways(ko01100);;Biosynthesis of secondary metabolites(ko01110);;Glyoxylate and dicarboxylate metabolism(ko00630);;Biosynthesis of antibiotics(ko01130);;Carbon metabolism(ko01200)
meta_278	N-.alpha.-Acetyl-L-arginine	0.8975			MS2 forward	217.128	346.046	6.1e-05	6.23e-05	6e-05	5.54e-05	6.05e-05	6.03e-05	5.61e-05	4.86e-05	5.15e-05	5.29e-05	4.77e-05	7.43e-05	7.25e-05	5.99e-05	5.99e-05	5.53e-05	5.4e-05	1.18564	0.24566	0.0421526	0.927605	unchanged	--
meta_279	Val-Val	0.7901			MS2 reverse	217.153	350.43	6.59e-06	5.94e-06	5.75e-06	5.56e-06	6.17e-06	1.02e-05	7.87e-06	3.84e-06	2.7e-06	5.26e-06	4.04e-06	5.95e-06	5.02e-06	2.68e-06	2.11e-06	2.3e-06	1.59e-06	0.58047	-0.784708	0.118445	0.739647	unchanged	--
meta_280	Thr-Val	0.6567			MS2 reverse	218.123	379.368	4.51e-05	4.83e-05	4.56e-05	4.76e-05	5.12e-05	5.75e-05	4.82e-05	3.93e-05	3.96e-05	4.42e-05	4e-05	4.56e-05	4.54e-05	3.12e-05	2.56e-05	2.64e-05	2.42e-05	0.737966	-0.438374	0.0428354	0.915832	unchanged	--
meta_281			Propionylcarnitine;	24.9996075994288;	MS1 mz matched	218.137	259.028	2.42e-05	2.42e-05	2.28e-05	2.23e-05	2.35e-05	2.13e-05	1.97e-05	1.76e-05	1.89e-05	1.88e-05	2.14e-05	3.92e-05	3.94e-05	4.21e-05	4.22e-05	4.09e-05	4.2e-05	2.08723	1.06159	1.99e-10	1.51642	up	--
meta_282	Dodecanoic acid	0.793			MS2 reverse	218.21	77.969	0.000179672	0.000188899	0.000182708	0.000179657	0.000184501	0.000181737	0.000167027	0.000168422	0.000159167	0.00017908	0.000189691	0.000191383	0.000186665	0.000176372	0.000196462	0.000189602	0.000192579	1.08414	0.116552	0.0253237	0.996648	unchanged	--
meta_283			delta-3,4,5,6-Tetrachlorocyclohexene;3,4,5,6-Tetrachlorocyclohexene	11.9309	MS1 mz matched	218.941	298.086	2.77e-05	2.84e-05	2.94e-05	2.67e-05	2.71e-05	3.13e-05	2.8e-05	2.9e-05	3.39e-05	2.98e-05	3.04e-05	3.42e-05	3.1e-05	2.96e-05	3.32e-05	3.15e-05	2.68e-05	1.0216	0.0308327	0.642828	0.227938	unchanged	--
meta_284	Methyl 4-hydroxybenzoate	0.7686			MS2 forward	219.004	437.424	2.22e-05	2.17e-05	2.25e-05	2.06e-05	2.12e-05	4.31e-05	4.41e-05	4.45e-05	4.25e-05	4.45e-05	4.44e-05	1.29e-05	1.5e-05	1.19e-05	1.54e-05	1.63e-05	1.26e-05	0.320163	-1.64312	1.81e-09	1.52189	down	--
meta_285			Diphenyl disulfide;4,4'-Biphenyldithiol;4,4'-Dimercaptobiphenyl;4,4'-Thiobiphenyl	-20.1433438361144;-20.1814125521229	MS1 mz matched	219.026	291.256	0.000292384	0.000272356	0.000238812	0.000205346	0.000213998	0.000186069	0.000272699	0.000193415	0.000205519	0.000280171	0.000268722	0.000145666	0.000165126	0.000180931	0.000181492	0.000201223	0.000199437	0.763457	-0.389381	0.0259808	1.01009	down	--
meta_286	5-L-Glutamyl-L-alanine	0.9875			MS2 forward	219.096	383.89	2.59e-05	2.7e-05	2.63e-05	2.58e-05	2.6e-05	2.15e-05	2e-05	2e-05	2.08e-05	2.08e-05	2.1e-05	4.36e-05	3.74e-05	3.78e-05	4.24e-05	3.56e-05	3.78e-05	1.88936	0.9179	1.94e-05	1.49022	up	Glutathione metabolism(ko00480)
meta_287	Val-Thr	0.8436			MS2 forward	219.132	242.657	3.85e-06	2e-06	2.53e-06	2.84e-06	3.49e-06	2.15e-06	1.29e-06	1.21e-06	2.19e-06	1.42e-06	1.26e-06	4.18e-06	1.55e-06	3.97e-06	3.63e-06	1.5e-06	4.13e-06	1.99084	0.993377	0.0286903	1.02033	up	--
meta_288	D-Glucono-1,5-lactone	0.6331			MS2 reverse	220.08	386.159	0.000113405	0.000179756	9.92e-05	0.000104551	0.000120998	0.000127282	7.16e-05	7.84e-05	0.000101909	5.14e-05	6.03e-05	0.000178643	0.000249879	9.24e-05	0.000239746	0.000111244	7.75e-05	1.93394	0.951543	0.0568556	0.903137	unchanged	--
meta_289	Pantothenate	0.9553			MS2 forward	220.116	253.436	0.00041787	0.000445731	0.000458563	0.000413695	0.000424271	0.0004606	0.0004548	0.000432631	0.000448107	0.000464634	0.000463989	0.000478076	0.000498659	0.000465608	0.000493565	0.000469179	0.000459126	1.05118	0.0720089	0.0184613	1.02137	up	beta-Alanine metabolism(ko00410);;Metabolic pathways(ko01100);;Vitamin digestion and absorption(ko04977);;Biosynthesis of secondary metabolites(ko01110);;Pantothenate and CoA biosynthesis(ko00770)
meta_290			Ritalinic acid;Tanakine;cis-3-Hexenyl 2-aminobenzoate;Cyclohexyl 2-aminobenzoate;1-(2,3-Dihydro-6-methyl-1H-pyrrolizin-5-yl)-1,4-pentanedione;Tanakamine;Pentahomomethionine	14.0051887826457;14.0051887826457;14.0051887826457;14.0051887826457;14.0051887826457;14.0051887826457;-1.37955079483711	MS1 mz matched	220.129	192.179	0.000371376	0.000400514	0.00039668	0.000380098	0.000405961	0.000313616	0.000278884	0.000310467	0.000304683	0.000310103	0.000318967	0.000434423	0.00042488	0.000408998	0.000443442	0.000399263	0.00040282	1.36865	0.452753	4.6e-07	1.47812	up	--
meta_291			Dechloroethyl cyclophosphamide;2-Dechloroethylifosfamide;3-Dechloroethylifosfamide;DNOC;4,6-Dinitro-o-cresol;2,4-Dinitro-6-methylphenol;2,4-Dinitroanisole	-22.6826414034786;-22.6826414034786;-22.6826414034786;1.51493957654175;1.51493957654175	MS1 mz matched	221.017	363.087	4.55e-05	5.08e-05	4.49e-05	4.04e-05	4.73e-05	2.97e-05	2.7e-05	2.03e-05	2.74e-05	2.47e-05	3.02e-05	6.54e-05	7.05e-05	6.68e-05	6.73e-05	7.1e-05	7.8e-05	2.63141	1.39583	1.06e-08	1.50455	up	--
meta_292	Indole-3-pyruvic acid	0.7851			MS2 forward	221.09	257.455	1.09e-05	1.57e-05	1.48e-05	1.55e-05	1.44e-05	1.15e-05	1.29e-05	1.15e-05	8.6e-06	1.06e-05	9.33e-06	1.42e-05	1.18e-05	1.08e-05	1.17e-05	1.06e-05	1.16e-05	1.09763	0.134386	0.237088	0.562601	unchanged	--
meta_293			L-beta-aspartyl-L-serine ;Aspartyl-Serine;Serinyl-Aspartate;2-trans,6-trans-Farnesal;trans,trans-Farnesal;Farnesal;(2E,6E)-3,7,11-Trimethyl-2,6,10-dodecatriel;(2E,6E)-Farnesal;alpha-Santalol;beta-Santalol;4-n-Nonylphenol;4-Nonylphenol;p-Nonylphenol;Butylhydroxytoluene;BHT;2,6-Di-t-butyl-4-methylphenol;2,6-Di-tert-butyl-p-cresol;Butylated hydroxytoluene;2,6-Bis(1,1-dimethylethyl)-4-methylphenol;Ca…	22.7086928876167;22.7086928876167;22.7086928876167;10.4458706337559;10.4458706337559;10.4458706337559;10.4458706337559;10.4458706337559;10.4458706337559;10.4458706337559;10.4458706337559;10.4458706337559;10.4458706337559;10.4458706337559;10.4458706337559;10.4458706337559;10.4458706337559;10.4458706337559;10.4458706337559;10.4458706337559;10.4458706337559	MS1 mz matched	221.184	251.266	8.68e-05	9.94e-05	9.65e-05	9.35e-05	9.87e-05	9.4e-05	0.000101388	9.56e-05	9.59e-05	0.000102997	9.36e-05	0.000113866	0.000106903	0.000104924	0.000112342	9.77e-05	0.000103842	1.09612	0.132409	0.011016	1.08915	up	--
meta_294	p-CHLOROPHENYLALANINE	0.9923			MS2 forward	222.027	212.991	4.71e-05	4.8e-05	5.14e-05	4.67e-05	4.98e-05	5.78e-05	4.74e-05	5.39e-05	6.36e-05	5.23e-05	5.32e-05	4.72e-05	5.38e-05	5.19e-05	6.28e-05	4.93e-05	5.08e-05	0.961841	-0.0561295	0.524475	0.308507	unchanged	--
meta_295	N-Acetyl-D-glucosamine	0.9661			MS2 forward	222.095	237.914	6.9e-05	6.74e-05	6.41e-05	5.96e-05	6.45e-05	6.75e-05	6.49e-05	6.4e-05	6.32e-05	6.58e-05	6.92e-05	5.55e-05	5.73e-05	5.22e-05	5.57e-05	5.57e-05	5.21e-05	0.83225	-0.264911	5.25e-06	1.43789	down	Metabolic pathways(ko01100);;Phosphotransferase system (PTS)(ko02060);;Amino sugar and nucleotide sugar metabolism(ko00520);;ABC transporters(ko02010)
meta_296	Phe-Gly	0.9843			MS2 forward	223.105	208.295	4.38e-06	5.72e-06	6.32e-06	4.75e-06	6.09e-06	7.65e-06	6.54e-06	7.42e-06	7.25e-06	5.72e-06	5.85e-06	8.87e-06	6.61e-06	6.27e-06	8.57e-06	4.72e-06	7.01e-06	1.04035	0.0570716	0.713284	0.183527	unchanged	--
meta_297	L-Iditol	0.7496			MS2 reverse	224.111	357.251	0.00028317	0.00016736	0.000300072	0.000336263	0.000367657	0.000154253	9.3e-05	8.34e-05	0.00022117	0.000139626	0.000146913	0.000380568	0.000206624	0.000163045	0.000212321	0.000170202	0.000173006	1.55756	0.639288	0.0814529	0.810337	unchanged	--
meta_298			N-(5-Methyl-3-oxohexyl)alanine;Capryloylglycine;N-Acetylaminooctanoic acid;Valproylglycine;	12.461686869418;12.461686869418;12.461686869418;12.461686869418;	MS1 mz matched	224.126	39.238	2.02e-05	2.37e-05	2.52e-05	2.62e-05	2.81e-05	2.5e-05	1.68e-05	2.38e-05	2.75e-05	2.1e-05	2.09e-05	3.01e-05	2.76e-05	2.48e-05	2.76e-05	2.86e-05	2.69e-05	1.22693	0.295056	0.0191315	1.05315	up	--
meta_299	Pyrantel	0.6734			MS2 reverse	224.126	305.23	5.82e-06	7.55e-06	6.68e-06	7.29e-06	4.87e-06	8.13e-06	8.85e-06	8.58e-06	7.37e-06	9.86e-06	9.75e-06	6.91e-06	5.67e-06	4.86e-06	5.8e-06	5.54e-06	5.3e-06	0.648582	-0.624639	0.000117948	1.3699	down	--
meta_300			Fructose 1-phosphate;Inositol phosphate;Myo-inositol 1-phosphate;Mannose 6-phosphate;Glucose 1-phosphate;Glucose 6-phosphate;D-Tagatose 6-phosphate;Beta-D-Fructose 6-phosphate;Fructose 6-phosphate;1D-myo-Inositol 3-phosphate;D-Tagatose 1-phosphate;D-Mannose 1-phosphate;D-fructose 1-phosphate;Beta-D-Glucose 6-phosphate;Beta-D-Fructose 2-phosphate;Dolichyl phosphate D-mannose;Sorbose 1-phosphate;Ga…	-2.76314570561269;-2.76314570561269;-2.76314570561269;-2.76314570561269;-2.76314570561269;-2.76314570561269;-2.76314570561269;-2.76314570561269;-2.76314570561269;-2.76314570561269;-2.76314570561269;-2.76314570561269;-2.76314570561269;-2.76314570561269;-2.76314570561269;-2.76314570561269;-2.76314570561269;-2.76314570561269;-2.76314570561269;-2.69200018303608;-2.69200018303608;-2.69200018303608;-2.…	MS1 mz matched	225.014	448.757	1.57e-05	1.39e-05	2e-05	1.44e-05	1.47e-05	1.74e-05	1.79e-05	1.74e-05	1.86e-05	2.74e-05	2.1e-05	1.37e-05	1.54e-05	1.52e-05	1.45e-05	1.37e-05	1.54e-05	0.734208	-0.44574	0.0195441	1.09778	down	--
meta_301					Unmapped	225.968	295.755	1.06e-05	1.2e-05	1.12e-05	1.04e-05	9.62e-06	1.01e-05	9.39e-06	9.8e-06	9.44e-06	1.15e-05	1.01e-05	9.68e-06	4.03e-06	9.13e-06	9.74e-06	9.36e-06	8.38e-06	0.835311	-0.259615	0.129706	0.73653	unchanged	--
meta_302	Fraxetin	0.6363			MS2 reverse	226.069	392.792	1.04e-05	9.15e-06	9.35e-06	9.17e-06	1.07e-05	1.06e-05	7.88e-06	7.25e-06	9.24e-06	5.36e-06	5.83e-06	1.08e-05	1.33e-05	8.05e-06	1.12e-05	1.1e-05	9.15e-06	1.37546	0.459913	0.0255855	0.972303	unchanged	--
meta_303			N-Undecanoylglycine;	-1.82454855172061;	MS1 mz matched	226.179	104.027	0.000659305	0.000704456	0.000723977	0.000677852	0.000692454	0.000647419	0.000547483	0.000986526	0.000614862	0.000594041	0.000770349	0.00061745	0.000621733	0.000624371	0.000952744	0.000582848	0.00077898	1.00419	0.00603628	0.97438	0.0203907	unchanged	--
meta_304			N-Undecanoylglycine;	-5.93667059748953;	MS1 mz matched	226.179	121.31	0.00053416	0.000572782	0.000583566	0.000566072	0.000588241	0.000484394	0.000476788	0.000703976	0.000507497	0.000490915	0.000666852	0.000555156	0.00049705	0.000584721	0.00084319	0.000536658	0.000771133	1.13737	0.185696	0.310979	0.495905	unchanged	--
meta_305	Dimethyl sulfone	0.7688			MS2 forward	226.987	332.757	0.00107609	0.00119549	0.00119803	0.00118533	0.00124653	0.00130022	0.00112606	0.00119343	0.00123817	0.00120562	0.0012562	0.00129765	0.00118608	0.00112941	0.00127224	0.00109942	0.00112947	0.971934	-0.0410701	0.430131	0.385226	unchanged	--
meta_306			(8E,15E)-1,8,15-Heptadecatriene-11,13-diyne;1,8-Diazacyclotetradecane-2,9-dione;Cyclo(L-leucyl-L-leucyl);(3S,6S)-3,6-Diisobutylpiperazine-2,5-dione	5.97199962863972;23.8822362657796;23.8822362657796	MS1 mz matched	227.174	80.176	0.000167648	0.000186069	0.000168736	0.00016041	0.000185324	0.000173782	0.000175281	0.000171411	0.000177306	0.000171918	0.000171107	0.00017648	0.000169296	0.00017083	0.0001742	0.00016156	0.000181662	0.993488	-0.0094254	0.716744	0.180911	unchanged	--
meta_307			3-Nitrotyrosine;Chorismate;Chorismic acid;(3R,4R)-3-[(1-Carboxyethenyl)oxy]-4-hydroxycyclohexa-1,5-diene-1-carboxylate;Prephete;Prephenic acid;Isochorismate;Isochorismic acid	-5.39953604574917;9.19035399697438;9.19035399697438;9.19035399697438	MS1 mz matched	227.185	233.518	8.56e-06	9.92e-06	1.4e-05	1.01e-05	1.08e-05	1.36e-05	1.07e-05	4.24e-06	2.45e-06	4.71e-06	5.85e-06	3.95e-05	1.6e-05	7.37e-06	3.92e-06	5.41e-06	1.02e-06	1.76261	0.817717	0.420357	0.399434	unchanged	--
meta_308	3-Methoxytyramine	0.9383			MS2 reverse	228.121	210.259	3.48e-05	4.66e-05	4.67e-05	5.18e-05	3.89e-05	5e-05	2.37e-05	2.65e-05	3.04e-05	2.43e-05	1.95e-05	2.95e-05	6.87e-05	3.28e-05	4.03e-05	3.15e-05	4.19e-05	1.40323	0.488747	0.147101	0.681342	unchanged	--
meta_309	Altretamine	0.7874			MS2 reverse	228.194	36.194	0.000546388	0.000558997	0.000582159	0.000534484	0.000586313	0.000351789	0.000341149	0.000889922	0.000877656	0.00057324	0.000810798	0.000456526	0.000514449	0.00112506	0.00236255	0.00104175	0.00211164	1.97994	0.985457	0.116998	0.769738	unchanged	--
meta_310					Unmapped	228.23	34.783	6.75e-05	7.26e-05	6.73e-05	6.67e-05	8.34e-05	7.54e-05	6.01e-05	5.91e-05	6.43e-05	6.67e-05	6.6e-05	7.06e-05	7.22e-05	6.33e-05	5.88e-05	0.00102318	6e-05	3.44212	1.7833	0.36409	0.456917	unchanged	--
meta_311					Unmapped	228.267	101.312	2.43e-05	2.82e-05	2.72e-05	2.82e-05	2.68e-05	2.08e-05	1.89e-05	1.9e-05	1.82e-05	1.9e-05	2.84e-05	6.95e-05	1.93e-05	1.99e-05	1.89e-05	1.54e-05	1.76e-05	1.29103	0.368527	0.517667	0.324566	unchanged	--
meta_312			Deoxyuridine;Deoxyuridine;2-Deoxyuridine;2'-Deoxyuridine	-2.72498533991454;-2.63071819479897	MS1 mz matched	229.08	104.317	2.84e-05	3.25e-05	3.68e-05	3.28e-05	3.22e-05	4.14e-05	3.89e-05	3.37e-05	2.87e-05	3.24e-05	3.48e-05	2.89e-05	1.77e-05	8.35e-06	6.24e-06	6.75e-06	5.03e-06	0.347782	-1.52375	0.000952931	1.31689	down	--
meta_313			2-Phenylethyl 2-methylbutanoate;Ethyl (卤)-2-ethyl-3-phenylpropanoate;2-Phenylpropyl isobutyrate;2-Phenylpropyl butyrate;2-Phenylethyl pentanoate;2-Phenylethyl 3-methylbutanoate;Methyl 4-tert-butylphenylacetate;Benzyl hexanoate;xi-8,9-Dehydrotheaspirone;3-Methylbutyl phenylacetate;alpha-Methylphenethyl butyrate;Eremopetasinorone A;3-Phenylpropyl 2-methylpropanoate;Hexyl benzoate;(E)-6-Methyl-6-(5-…	-8.14919934109253;-8.14919934109253;-8.14919934109253;-8.14919934109253;-8.14919934109253;-8.14919934109253;-8.14919934109253;-8.14919934109253;-8.14919934109253;-8.14919934109253;-8.14919934109253;-8.14919934109253;-8.14919934109253;-8.14919934109253;-8.14919934109253;-8.14919934109253;-8.14919934109253;-8.14919934109253;-8.14919934109253;-8.14919934109253;-8.14919934109253;-8.14919934109253;-8.…	MS1 mz matched	229.117	399.631	1.18e-05	9.85e-06	9.09e-06	9.77e-06	1.07e-05	8.62e-06	9.68e-06	1.07e-05	1.09e-05	1.2e-05	1.09e-05	1.04e-05	9.71e-06	1.05e-05	1.16e-05	8.81e-06	1.04e-05	0.979331	-0.0301318	0.729604	0.166016	unchanged	--
meta_314					Unmapped	229.153	345.485	0.000173026	0.00018397	0.00018459	0.000170256	0.000176505	0.000197531	0.000199842	0.000193625	0.000196086	0.000207855	0.000197486	0.000194253	0.000189704	0.000193501	0.00019586	0.000184116	0.000189064	0.961486	-0.0566624	0.0170049	1.0244	down	--
meta_315			L-2-Aminoethyl seryl phosphate;L-Serine-phosphoethanolamine;Serine phosphoethanolamine	24.9846256886235;24.9846256886235	MS1 mz matched	229.153	506.121	1.24e-05	1.21e-05	1.31e-05	1.13e-05	1.36e-05	1.12e-05	1.11e-05	1.2e-05	1.17e-05	1.09e-05	1.05e-05	1.45e-05	1.34e-05	1.34e-05	1.53e-05	1.47e-05	1.37e-05	1.26313	0.337004	4.74e-05	1.4025	up	--
meta_316			Isoleucyl-Proline;L-isoleucyl-L-proline ;Leucyl-Proline;L-leucyl-L-proline ;	24.6910558050995;24.6910558050995;24.6910558050995;24.6910558050995;	MS1 mz matched	229.153	282.667	8.58e-05	9.19e-05	9.4e-05	8.93e-05	8.94e-05	0.000106946	9.92e-05	9.68e-05	9.58e-05	0.000102264	0.000106192	0.000108282	9.7e-05	0.000101453	0.000105155	9.53e-05	0.00012527	1.0416	0.0588081	0.413731	0.406462	unchanged	--
meta_317	Ile-Pro	0.9237			MS2 forward	229.153	215.68	1.49e-05	1.5e-05	1.67e-05	1.5e-05	1.63e-05	1.15e-05	9.31e-06	1.07e-05	1.01e-05	1.2e-05	1.18e-05	1.31e-05	1.16e-05	1.14e-05	1.22e-05	1.11e-05	1.18e-05	1.08819	0.121926	0.0988875	0.770169	unchanged	--
meta_318	L-leucyl-L-proline	1			MS2 reverse	229.153	185.814	1.13e-05	1.06e-05	1.29e-05	1.17e-05	1.19e-05	6.33e-06	7.87e-06	4.71e-06	1.79e-06	3.59e-06	4.42e-06	1.43e-05	1.13e-05	3.41e-06	1.45e-06	2.04e-06	1.41e-06	1.18277	0.242174	0.734938	0.16534	unchanged	--
meta_319					Unmapped	229.53	104.82	3.6e-05	3.92e-05	3.99e-05	4.12e-05	4.12e-05	3.84e-05	3.55e-05	3.69e-05	3.39e-05	3.26e-05	3.49e-05	3.25e-05	3.42e-05	2.97e-05	3.41e-05	3.18e-05	3.28e-05	0.918967	-0.121915	0.0253313	0.981363	unchanged	--
meta_320					Unmapped	229.53	131.494	1.34e-05	1.29e-05	1.43e-05	1.26e-05	1.28e-05	1.47e-05	1.28e-05	1.12e-05	1.27e-05	1.25e-05	1.3e-05	1.21e-05	1.07e-05	1.24e-05	1.21e-05	1.02e-05	1.25e-05	0.908912	-0.137787	0.0835047	0.794441	unchanged	--
meta_321	7-Methylxanthine	0.9804			MS2 reverse	230.068	257.375	0.000138303	0.00010603	0.000105978	0.000127558	0.000125664	0.000114565	0.000145845	0.000121597	0.000113072	0.000111262	0.00013093	0.000135251	0.000125054	0.000101199	0.00014401	7.2e-05	9.56e-05	0.912996	-0.131319	0.416161	0.400076	unchanged	--
meta_322			2-Amino-3-phosphonopropionic acid;Pyridoxine;Pyridoxol;L-Noradreline;Noradreline;Norepinephrine;Arterenol;4-[(1R)-2-Amino-1-hydroxyethyl]-1,2-benzenediol	-6.50606157932926;-11.2376895547227;-11.2376895547227	MS1 mz matched	230.094	207.754	1.01e-05	1.03e-05	9.88e-06	8.6e-06	9.73e-06	1.54e-05	1.03e-05	3.19e-06	1.07e-06	4.39e-06	3.98e-06	1.87e-05	9.89e-06	2.89e-06	1.54e-06	2.25e-06	8.19e-07	0.9436	-0.0837523	0.922736	0.0527447	unchanged	--
meta_323	Pro-Asn	0.9384			MS2 forward	230.112	348.187	9.2e-06	9.64e-06	1.02e-05	1.15e-05	1e-05	7.26e-06	7.89e-06	9.71e-06	7.62e-06	8.18e-06	8.39e-06	7.15e-06	6.73e-06	6.52e-06	8.68e-06	6.03e-06	6.69e-06	0.852227	-0.23069	0.0392865	0.913187	unchanged	--
meta_324	3-(Methylthio)-1-propanol	0.848			MS2 reverse	230.119	187.042	2.91e-06	3.74e-06	2.59e-06	2.64e-06	2.52e-06	1.82e-06	2.47e-06	2.3e-06	2.53e-06	2.75e-06	2.59e-06	3.69e-06	1.76e-06	2.79e-06	3.37e-06	2.87e-06	5.11e-06	1.35457	0.437837	0.123393	0.756793	unchanged	--
meta_325	Leu-Val	0.9852			MS2 forward	230.163	52.674	1.46e-05	1.5e-05	1.5e-05	1.48e-05	1.38e-05	6.31e-06	8.19e-06	1e-05	9.44e-06	1.02e-05	1.41e-05	1.58e-05	1.48e-05	1.21e-05	2.02e-05	1.31e-05	1.69e-05	1.59124	0.670151	0.0047792	1.15301	up	--
meta_326	3-Hydroxycapric acid	0.8079			MS2 forward	230.173	136.807	9.54e-05	7.79e-05	0.000104793	7.11e-05	0.00010304	7.72e-05	7.59e-05	8.46e-05	7.66e-05	8.35e-05	8.59e-05	5.17e-05	8e-05	5.4e-05	7.89e-05	7.64e-05	5.63e-05	0.821444	-0.283766	0.0473286	0.941368	unchanged	--
meta_327			4-(L-Alanin-3-yl)-2-hydroxy-cis,cis-mucote 6-semialdehyde;5-(L-Alanin-3-yl)-2-hydroxy-cis,cis-mucote 6-semialdehyde;4,5-seco-Dopa	-9.58388946652054;-9.58388946652054;-9.58388946652054	MS1 mz matched	230.185	320.805	4.25e-05	4.67e-05	4.65e-05	3.98e-05	3.88e-05	5.72e-05	5.25e-05	4.89e-05	5.34e-05	5.81e-05	5.57e-05	7.61e-05	6.34e-05	6.6e-05	6.92e-05	6.73e-05	6.2e-05	1.24039	0.310798	0.00054783	1.30898	up	--
meta_328			N-Hydroxy-MeIQx	13.5231	MS1 mz matched	230.247	131.466	0.00348914	0.00371448	0.00364652	0.00350575	0.0038129	0.00353863	0.00346286	0.00319568	0.00334552	0.00313829	0.00324838	0.00340866	0.00332295	0.00306924	0.0036278	0.00324888	0.00346595	1.01074	0.0154161	0.731461	0.169032	unchanged	--
meta_329			N-Hydroxy-MeIQx	17.8853	MS1 mz matched	230.248	104.581	0.0114038	0.0123469	0.0132401	0.0122384	0.0126076	0.0119523	0.0111101	0.0114474	0.0105589	0.010544	0.0102508	0.0103273	0.0103858	0.00931655	0.0104954	0.00963513	0.0099012	0.911906	-0.133044	0.0155365	1.04667	down	--
meta_330	Pro-Asp	0.9911			MS2 forward	231.096	397.507	1.98e-05	1.93e-05	2.02e-05	1.99e-05	1.99e-05	1.39e-05	1.11e-05	1.58e-05	1.28e-05	1.3e-05	1.41e-05	2.21e-05	1.91e-05	2.24e-05	2.5e-05	1.76e-05	2.24e-05	1.59446	0.673065	0.000206357	1.36831	up	--
meta_331			Guanabenz;Guabenz	-4.09421763699928;-3.66147240432828	MS1 mz matched	232.081	416.686	2.99e-05	3.16e-05	3.46e-05	2.72e-05	2.76e-05	2.93e-05	2.68e-05	2.48e-05	4.15e-05	2.6e-05	2.77e-05	3.98e-05	3.58e-05	3.29e-05	3.89e-05	3.2e-05	3.32e-05	1.20612	0.270376	0.0680402	0.851514	unchanged	--
meta_332	N-(omega)-Hydroxyarginine	0.8558			MS2 forward	232.139	348.079	1.21e-05	1.41e-05	1.29e-05	1.31e-05	1.34e-05	1.52e-05	1.15e-05	8.58e-06	6.15e-06	7.06e-06	6.36e-06	1.93e-05	1.61e-05	6.49e-06	5.39e-06	6.15e-06	4.12e-06	1.05064	0.0712647	0.881267	0.0693956	unchanged	--
meta_333					Unmapped	232.153	232.633	5.22e-05	5.54e-05	5.87e-05	5.52e-05	5.21e-05	5.73e-05	5.39e-05	5.6e-05	4.95e-05	5.79e-05	5.35e-05	9.22e-05	6e-05	6.46e-05	7.41e-05	6.57e-05	6.45e-05	1.28391	0.360547	0.0217308	1.07417	up	--
meta_334					Unmapped	233.002	26.249	7.89e-06	1.23e-05	1.23e-05	1.14e-05	1.07e-05	1.06e-05	1.35e-05	8.15e-06	9.36e-06	4.2e-06	8.3e-05	1.19e-05	1.8e-05	1.34e-05	9.03e-06	9.33e-06	8.28e-06	0.542609	-0.882016	0.465455	0.366648	unchanged	--
meta_335	N6-Acetyl-L-lysine	0.9944			MS2 reverse	233.085	326.901	6.35e-06	7.4e-06	7.46e-06	6.89e-06	7.48e-06	2.73e-06	2.26e-06	4.55e-06	2.21e-06	3.01e-06	2.59e-06	2.85e-06	1.62e-06	3.44e-06	3.47e-06	1.86e-06	2.69e-06	0.919097	-0.121711	0.633178	0.230834	unchanged	--
meta_336	Val-Asp	0.9919			MS2 reverse	233.112	358.58	4.78e-05	4.09e-05	3.8e-05	5.93e-05	5.89e-05	4.02e-05	5.6e-05	5.27e-05	4.35e-05	5.23e-05	4.12e-05	2.94e-05	3.85e-05	2.86e-05	2.39e-05	2.79e-05	2.95e-05	0.622045	-0.684908	0.000504044	1.31204	down	--
meta_337	Lupinine	0.724			MS2 reverse	233.163	157.547	5.57e-06	6.79e-06	5.86e-06	6.2e-06	4.97e-06	5.03e-06	5.03e-06	5.14e-06	5.41e-06	6.72e-06	6.04e-06	5.29e-06	6.05e-06	5.5e-06	6.01e-06	5.17e-06	5.04e-06	0.990919	-0.0131607	0.881855	0.071554	unchanged	--
meta_338			2,6-Pyridinedicarboxylic acid;Quinolinic acid;Quinolite;Pyridine-2,3-dicarboxylate;Quinolinic acid;2,3-Pyridinedicarboxylic acid;o-Nitrobenzoate;2-Nitrobenzoic acid;4-Nitrobenzoic acid;p-Nitrobenzoic acid	6.83922461244383;6.83922461244383;6.58596267919413;6.58596267919413;6.58596267919413	MS1 mz matched	233.977	336.832	1.09e-05	1.15e-05	1.07e-05	9.72e-06	1.14e-05	8.66e-06	8.6e-06	7.12e-06	1.07e-05	8.06e-06	7.44e-06	1.49e-05	1.32e-05	1.36e-05	1.46e-05	1.31e-05	1.26e-05	1.6202	0.696172	1.63e-05	1.42601	up	--
meta_339	Quinate	0.7085			MS2 reverse	234.096	398.33	0.00019723	0.000219178	0.000208916	0.000174553	0.000226569	0.000235894	0.000164598	0.000153743	0.000213961	0.00013403	0.00013983	0.000251034	0.000279875	0.000212707	0.000311038	0.000263022	0.000238373	1.49325	0.578454	0.00319548	1.18539	up	Phenylalanine, tyrosine and tryptophan biosynthesis(ko00400)
meta_340			N-(1-Deoxy-1-fructosyl)alanine;Muramic acid;Muramic acid;3-O-alpha-Carboxyethyl-D-glucosamine;2-Amino-3-O-[(R)-1-carboxyethyl]-2-deoxy-D-glucopyranose	-1.99880126172494;-1.99880126172494;-1.99123458542137	MS1 mz matched	234.096	367.417	0.000279788	0.000287717	0.000270562	0.000244319	0.000290418	0.00029923	0.000203951	0.000170321	0.000228212	0.000140137	0.000133547	0.000291195	0.000445699	0.000249158	0.000369962	0.000324251	0.000267169	1.65683	0.728424	0.00861654	1.09697	up	--
meta_341					Unmapped	234.917	297.416	0.00395015	0.00425518	0.00408904	0.00372931	0.0037985	0.00365548	0.0034135	0.00341587	0.00378121	0.00367938	0.003633	0.00459584	0.00458702	0.00442039	0.0046473	0.00441521	0.00442123	1.25528	0.328011	6.25e-07	1.47892	up	--
meta_342			2-Phosphinomethylmalate;2-Phosphinomethylmalic acid;(4S)-4-Hydroxy-5-phosphonooxypentane-2,3-dione;Phospho-DPD;P-DPD;3-Hydroxy-5-phosphonooxypentane-2,4-dione;3-Hydroxy-2,4-pentadione-5-phosphate;P-HPD	-7.54686366494695;-7.54686366494695;-7.54686366494695	MS1 mz matched	234.996	440.004	1.7e-05	1.8e-05	1.74e-05	1.86e-05	1.74e-05	1.9e-05	1.94e-05	1.97e-05	2.01e-05	1.99e-05	1.95e-05	1.18e-05	1.29e-05	1.21e-05	1.42e-05	1.2e-05	1.23e-05	0.640442	-0.642859	5.4e-07	1.5027	down	--
meta_343			(2Z,4'Z)-2-(5-Methylthio-4-penten-2-ynylidene)-1,6-dioxaspiro[4.4]non-3-ene;4,5-Dihydroxypyrene;1,6-Dihydroxypyrene;1,6-Pyrenediol;1,8-Dihydroxypyrene;1,8-Pyrenediol;1-Hydroxypyrene-6,7-oxide;1-Hydroxypyrene-7,8-oxide	-7.77668526802724;6.53698645832114;6.53698645832114;6.53698645832114;6.53698645832114;6.53698645832114	MS1 mz matched	235.07	451.116	5.17e-05	5.41e-05	5.89e-05	5.38e-05	5.35e-05	7.78e-05	7.19e-05	7.89e-05	6.43e-05	7.37e-05	6.82e-05	3.75e-05	2.94e-05	3.5e-05	3.75e-05	3.44e-05	3.18e-05	0.472625	-1.08123	5.43e-07	1.49242	down	--
meta_344			(2Z,4'Z)-2-(5-Methylthio-4-penten-2-ynylidene)-1,6-dioxaspiro[4.4]non-3-ene;4,5-Dihydroxypyrene;1,6-Dihydroxypyrene;1,6-Pyrenediol;1,8-Dihydroxypyrene;1,8-Pyrenediol;1-Hydroxypyrene-6,7-oxide;1-Hydroxypyrene-7,8-oxide	-6.98461942797919;7.32906363582778;7.32906363582778;7.32906363582778;7.32906363582778;7.32906363582778	MS1 mz matched	235.07	429.715	5.66e-05	6.9e-05	5.08e-05	5.84e-05	6.59e-05	8.61e-05	7.23e-05	5.85e-05	6.18e-05	6.78e-05	6.51e-05	5.19e-05	4.22e-05	4.51e-05	5.15e-05	6.42e-05	6.14e-05	0.768544	-0.379801	0.0143489	1.04688	down	--
meta_345					Unmapped	235.179	33.961	0.00270894	0.00270842	0.00274812	0.00268519	0.00294479	0.00180302	0.00222531	0.00227432	0.00212137	0.00229912	0.0028227	0.00281177	0.00261803	0.00254347	0.00310796	0.00275486	0.00250141	1.20609	0.270336	0.0194351	1.02619	up	--
meta_346			Bis(4'-chlorophenyl)methane;DDM;1-Chloro-2-(chlorophenylmethyl)benzene	-8.39138024541531;-8.39138024541531	MS1 mz matched	237.014	437.374	9.87e-06	9.3e-06	9.77e-06	9.1e-06	9.15e-06	1.76e-05	1.87e-05	2.03e-05	1.93e-05	2.02e-05	2.06e-05	5.52e-06	7.27e-06	5.22e-06	6.65e-06	7.23e-06	6.02e-06	0.324504	-1.62369	2.11e-09	1.51219	down	--
meta_347	Ala-Phe	0.939			MS2 reverse	237.122	173.625	4.9e-06	5.12e-06	5.54e-06	4.19e-06	4.88e-06	5.22e-06	4.35e-06	4.44e-06	4.75e-06	4.87e-06	4.73e-06	5.2e-06	5.18e-06	4.6e-06	4.05e-06	4.69e-06	4.62e-06	0.999194	-0.00116277	0.98633	0.0137161	unchanged	--
meta_348	His-Val	0.9921			MS2 reverse	237.133	135.437	2.12e-05	2.27e-05	2.14e-05	2.07e-05	2.13e-05	1.93e-05	1.94e-05	2.19e-05	2.09e-05	2.14e-05	2.32e-05	2.26e-05	1.83e-05	1.74e-05	1.82e-05	1.72e-05	1.7e-05	0.876774	-0.189724	0.0358281	0.93843	unchanged	--
meta_349	D-gluconate	0.7231			MS2 reverse	238.09	366.911	6.31e-05	6.96e-05	5.41e-05	5.17e-05	6.03e-05	2.74e-05	2.45e-05	2.63e-05	4.82e-05	3.24e-05	2.63e-05	9.27e-05	9.95e-05	0.000117509	9.8e-05	0.000105605	8.31e-05	3.22368	1.68871	8.09e-07	1.47281	up	Carbon metabolism(ko01200);;Biosynthesis of secondary metabolites(ko01110);;Microbial metabolism in diverse environments(ko01120);;Biosynthesis of antibiotics(ko01130);;Pentose phosphate pathway(ko00030);;Metabolic pathways(ko01100)
meta_350			3-Hydroxy-carbofuran;Salsoline-1-carboxylate;	22.6208247867738;22.6208247867738;	MS1 mz matched	238.105	162.212	6.29e-06	6.78e-06	6.42e-06	6.24e-06	6.72e-06	6.04e-06	5.76e-06	5.5e-06	6.82e-06	5.88e-06	6.32e-06	5.1e-06	4.5e-06	5.23e-06	4.94e-06	5.45e-06	4.53e-06	0.818768	-0.288474	0.00131299	1.24609	down	--
meta_351			3-Hydroxyflavone;3-Deoxy-D-manno-octulosote;Ketodeoxyoctote;KDO;2-Dehydro-3-deoxy-D-octote;3-Deoxy-D-manno-2-octulosote;3-Deoxyoctulosonic acid;Ketodeoxyoctonic acid;Ketodeoxyoctulonic acid;3-Deoxy-D-manno-oct-2-ulopyranosonic acid	21.0272075962178;-3.78041818986627;-3.78041818986627	MS1 mz matched	239.076	76.028	4.18e-05	5.02e-05	4.98e-05	4.68e-05	5.04e-05	9.52e-05	9.3e-05	9.74e-05	9.32e-05	9.75e-05	9.55e-05	0.000173085	1.64e-06	0.000172198	2.4e-06	0.000193782	0.000151156	1.21437	0.280207	0.598686	0.265317	unchanged	--
meta_352			D-Erythro-imidazole-glycerol-phosphate;Pirimicarb	20.5765550731166;-12.597472946987	MS1 mz matched	239.147	67.873	0.00119674	0.00127947	0.00121411	0.00123668	0.00125262	0.00101249	0.000966044	0.000979393	0.00103911	0.00103923	0.0010859	0.00108767	0.00112327	0.0010697	0.00113591	0.00106889	0.00103102	1.0644	0.0900468	0.0208501	1.00371	up	--
meta_353			D-Erythro-imidazole-glycerol-phosphate;Pirimicarb	20.5765550731166;-12.597472946987	MS1 mz matched	239.148	48.66	0.000970372	0.00101165	0.0010464	0.000972974	0.00103881	0.000849653	0.000799231	0.000855315	0.000841457	0.000884164	0.000895133	0.000909642	0.000983241	0.000891424	0.000912997	0.000906117	0.000921804	1.0781	0.108494	0.00582166	1.13201	up	--
meta_354			Agroclavine	4.501	MS1 mz matched	239.148	409.459	1.65e-05	1.85e-05	1.61e-05	1.57e-05	1.71e-05	2.84e-05	2.67e-05	2.42e-05	2.3e-05	2.35e-05	2.34e-05	1.18e-05	1.54e-05	1.25e-05	1.37e-05	1.31e-05	1.2e-05	0.525909	-0.927114	2.76e-06	1.47084	down	--
meta_355			Ethyl glucuronide;(2E,6E)-Farnesol;2-trans,6-trans-Farnesol;trans-Farnesol;(2Z,6E)-Farnesol;2-cis,6-trans-Farnesol;(-)-alpha-Bisabolol;Levomenol;Carotol;alpha-Cedrol;Cedrol;Cycloeudesmol;alpha-Eudesmol;beta-Eudesmol;Guaiol;Himachalol;Ledol;Nerolidol;(3S,6E)-Nerolidol;Patchouli alcohol;(1E,4S,5E,7R)-Germacra-1(10),5-dien-11-ol;Germacradienol;Valeranone;Hinesol;gamma-Eudesmol;Machilol;Selinenol;Unc…	24.3032396218809;-1.80019298061938;-1.80019298061938;-1.80019298061938;-1.80019298061938;-1.80019298061938;-1.80019298061938;-1.80019298061938;-1.80019298061938;-1.80019298061938;-1.80019298061938;-1.80019298061938;-1.80019298061938;-1.80019298061938;-1.80019298061938;-1.80019298061938;-1.80019298061938;-1.80019298061938;-1.80019298061938;-1.80019298061938;-1.80019298061938;-1.80019298061938;-1.8…	MS1 mz matched	240.231	34.938	5.56e-05	5.34e-05	5.56e-05	5.75e-05	5.62e-05	5.91e-05	4.98e-05	5.43e-05	5.22e-05	5.47e-05	5.39e-05	5.88e-05	5.65e-05	5.75e-05	5.87e-05	5.38e-05	5.34e-05	1.04545	0.0641204	0.15332	0.674282	unchanged	--
meta_356	L-Cystine	0.9425			MS2 forward	241.029	424.339	5.68e-05	5.26e-05	5.85e-05	5.11e-05	5.31e-05	6.28e-05	5.65e-05	6.09e-05	8.82e-05	6.14e-05	6.55e-05	7.1e-05	6.1e-05	6.39e-05	7.34e-05	6.28e-05	7.59e-05	1.03215	0.0456498	0.698348	0.194335	unchanged	--
meta_357			3-Hydroxysebacic acid;2-Hydroxydecanedioic acid;Thiofanox	-20.2814634791827;-20.2814634791827;9.62821783056284	MS1 mz matched	241.108	41.295	2.55e-05	2.39e-05	2.93e-05	3.13e-05	3.38e-05	3.1e-05	2.53e-05	2.54e-05	2.97e-05	2.57e-05	3.1e-05	3.56e-05	3.29e-05	2.66e-05	2.95e-05	2.72e-05	2.61e-05	1.05866	0.0822392	0.421887	0.390331	unchanged	--
meta_358			Pirbuterol;Dehydrofalcarinone	22.9504886254863;6.26271593674355	MS1 mz matched	241.153	350.74	6.86e-05	7.36e-05	7.33e-05	7.01e-05	6.89e-05	6.07e-05	6.3e-05	6.11e-05	6.19e-05	6.27e-05	6.55e-05	9.43e-05	9.23e-05	8.91e-05	9.73e-05	9.19e-05	9.09e-05	1.48261	0.568144	1.25e-08	1.51258	up	--
meta_359			L-Menthyl acetoacetate;	14.3871565575222;	MS1 mz matched	241.19	38.021	0.000476919	0.000462985	0.000509496	0.000480458	0.000492957	0.000888293	0.000673486	0.000403623	0.000118552	0.000442367	0.000427699	0.000577222	0.000396191	0.000121814	6.49e-05	9.17e-05	3.53e-05	0.435725	-1.19851	0.0758739	0.816069	unchanged	--
meta_360			Fosthietan	-10.6029	MS1 mz matched	241.997	338.234	4.1e-05	4.51e-05	4.31e-05	4.74e-05	5.16e-05	4.34e-05	4.03e-05	5.01e-05	4.65e-05	4.31e-05	4.92e-05	3.95e-05	4.55e-05	3.77e-05	4.35e-05	3.84e-05	4.23e-05	0.905698	-0.142897	0.0594069	0.853593	unchanged	--
meta_361					Unmapped	242.056	142.253	5.17e-05	5.39e-05	5.5e-05	5.4e-05	5.85e-05	5.37e-05	5.2e-05	5.24e-05	4.7e-05	5.13e-05	4.97e-05	6.25e-05	6.08e-05	5.6e-05	5.69e-05	5.55e-05	5.45e-05	1.13114	0.177783	0.00242041	1.20985	up	--
meta_362					Unmapped	242.056	161.491	2.65e-05	2.85e-05	2.86e-05	2.8e-05	2.88e-05	2.91e-05	2.68e-05	2.6e-05	2.63e-05	2.9e-05	2.89e-05	3.19e-05	3.05e-05	2.99e-05	3.16e-05	2.79e-05	3.06e-05	1.09843	0.135446	0.00889177	1.09377	up	--
meta_363			2-Hexylbenzothiazole;Pantothete;Pantothenic acid;(R)-Pantothete	3.7871705069788;-7.75863524693039	MS1 mz matched	242.098	253.801	3.25e-05	3.57e-05	3.1e-05	3.22e-05	3.85e-05	4.75e-05	4.75e-05	4.22e-05	4.47e-05	4.5e-05	4.93e-05	4.56e-05	4.83e-05	3.64e-05	4.48e-05	4.23e-05	4.06e-05	0.934404	-0.0978817	0.169075	0.659561	unchanged	--
meta_364			Geranyl 2-methylpropanoate;alpha-Terpineol butanoate;Terpinyl isobutyrate;Bornyl butyrate;Isobornyl isobutyrate;Linalyl isobutyrate;Goshuyic acid;Ethyl (2E,6Z)-dodecadienoate;Neryl butyrate;5,8-Tetradecadienoic acid;Linalyl butyrate;Allyl undecylenate;2-Propenyl cyclohexanepentanoate;Nifuradene;1-[(5-Nitrofurfurylidene)amino]-2-imidazolidinone	1.6504769008565;1.6504769008565;1.6504769008565;1.6504769008565;1.6504769008565;1.6504769008565;1.6504769008565;1.6504769008565;1.6504769008565;1.6504769008565;1.6504769008565;1.6504769008565;1.6504769008565;20.073737529223	MS1 mz matched	242.21	36.078	0.000343425	0.0003904	0.000365137	0.000367124	0.000413724	0.000314663	0.000357524	0.000386032	0.000431714	0.000405265	0.000406659	0.000384898	0.000400981	0.000409386	0.000459934	0.000367407	0.000418369	1.06044	0.0846581	0.306578	0.499277	unchanged	--
meta_365	Lumichrome	0.9978			MS2 forward	243.086	45.3985	4.92e-05	5.72e-05	6.26e-05	4.85e-05	5.73e-05	4.28e-05	5.54e-05	5.48e-05	4.71e-05	5.6e-05	5.78e-05	5.28e-05	5.28e-05	5.81e-05	5.03e-05	5.41e-05	6.09e-05	1.04828	0.0680214	0.410543	0.404898	unchanged	--
meta_366			Telbivudine;Thymidine;Thymidine;Deoxythymidine;HC Yellow No. 4;2-[[2-(2-Hydroxyethoxy)-4-nitrophenyl]amino]-ethanol	-1.12189555654459;-1.12189555654459;-1.23920702320563;-1.23920702320563	MS1 mz matched	243.099	279.277	3.88e-05	3.89e-05	3.86e-05	3.52e-05	3.64e-05	3.28e-05	3.51e-05	3.89e-05	4.07e-05	3.77e-05	4.04e-05	2.98e-05	3.14e-05	3.07e-05	3.31e-05	3.03e-05	3.18e-05	0.829012	-0.270534	0.00268091	1.26815	down	--
meta_367			Thiopental;Thiopental	-13.7520761138263;-13.7582715877147	MS1 mz matched	243.106	41.234	1.05e-05	9.58e-06	1.06e-05	9.17e-06	9e-06	9.24e-06	1e-05	8.71e-06	8.57e-06	9.37e-06	1.17e-05	1.25e-05	8.89e-06	8.39e-06	9.86e-06	1.17e-05	7.16e-06	1.01475	0.0211303	0.885581	0.0699355	unchanged	--
meta_368	Pro-Gln	0.9396			MS2 forward	244.127	344.046	6.34e-06	6.21e-06	6.29e-06	6.48e-06	6.69e-06	2.81e-06	2.54e-06	3.14e-06	2.72e-06	4.18e-06	3.32e-06	6.42e-06	4.93e-06	7e-06	7.58e-06	4.87e-06	6.32e-06	1.98343	0.987999	0.000358526	1.35578	up	--
meta_369					Unmapped	244.189	33.374	0.000251588	0.000207879	0.000279993	0.000242087	0.0002812	0.000265878	0.000285726	0.000509499	0.000272328	0.00032764	0.000439648	0.000119535	8.39e-05	0.000112453	0.000226045	0.000106096	0.000175226	0.391876	-1.35153	0.00213212	1.25301	down	--
meta_370			N-Undecanoylglycine;	-1.82454855172061;	MS1 mz matched	244.189	103.604	0.000267944	0.000303945	0.000313963	0.000344255	0.000304031	0.000273311	0.000255395	0.000384188	0.000272568	0.000267318	0.000348488	0.000268669	0.000250849	0.000261494	0.000416969	0.000234584	0.000330329	0.978695	-0.0310684	0.860274	0.0819727	unchanged	--
meta_371			N-Undecanoylglycine;	-5.93667059748953;	MS1 mz matched	244.189	121.304	0.000220567	0.000240914	0.000242407	0.000226194	0.000245386	0.000209037	0.000185839	0.000286464	0.000204341	0.000199756	0.000269635	0.000228429	0.00020884	0.000236779	0.000351072	0.000224515	0.000306812	1.14861	0.199888	0.269878	0.536728	unchanged	--
meta_372	Myristoleic acid	0.7788			MS2 forward	244.225	37.3	4.54e-05	5.18e-05	5.43e-05	5.58e-05	5.59e-05	4.9e-05	3.4e-05	4.35e-05	5.14e-05	4.22e-05	3.69e-05	6.34e-05	4.79e-05	5.07e-05	7.33e-05	4.89e-05	5.38e-05	1.31532	0.395415	0.0232348	1.00301	up	--
meta_373			Prolyl-Gamma-glutamate;Gamma-glutamyl-Proline;Glutaminyl-Proline;Prolyl-Glutamine;	9.29541555790957;9.29541555790957;9.29541555790957;9.29541555790957;	MS1 mz matched	244.262	55.988	0.000172102	0.000184256	0.00018191	0.000184979	0.000192603	0.000136834	0.000219461	0.000248283	0.000218244	0.000236707	0.000176185	0.000144492	0.000175736	0.000131898	0.000177449	0.000150698	0.000171539	0.770254	-0.376594	0.0396059	0.953056	unchanged	--
meta_374			3,6-Dihydro-4-(4-methyl-3-pentenyl)-1,2-dithiin;Diamidafos;Nellite	18.2841607077609;7.49731970831114	MS1 mz matched	245.047	325.107	7.85e-05	6.84e-05	6.23e-05	5.55e-05	5.12e-05	6.57e-05	8.36e-05	6.66e-05	7.09e-05	8.32e-05	7.72e-05	4.74e-05	5.06e-05	5.62e-05	5.66e-05	6.47e-05	5.86e-05	0.747133	-0.420564	0.00117575	1.25774	down	--
meta_375	Pseudouridine	0.8074			MS2 forward	245.075	218.848	1.18e-05	1.24e-05	1.21e-05	1.09e-05	1.21e-05	1.76e-05	1.6e-05	1.71e-05	1.71e-05	1.67e-05	1.73e-05	4.47e-06	5.25e-06	4.69e-06	5.12e-06	4.57e-06	4.3e-06	0.278801	-1.84269	8.82e-12	1.52358	down	Pyrimidine metabolism(ko00240)
meta_376	Uridine	0.991			MS2 forward	245.075	149.225	1.04e-05	1.15e-05	1.08e-05	1.04e-05	1.1e-05	9.75e-06	1.03e-05	9.06e-06	8.78e-06	9.42e-06	9.25e-06	1.32e-05	1.44e-05	1.31e-05	1.34e-05	1.11e-05	1.35e-05	1.39134	0.47648	0.000124618	1.40467	up	Pyrimidine metabolism(ko00240);;Metabolic pathways(ko01100)
meta_377	Arg-Ala	0.9531			MS2 forward	245.148	284.086	7.04e-06	6.61e-06	5.72e-06	5.51e-06	6.29e-06	6.89e-06	4.72e-06	5.24e-06	5.22e-06	5.33e-06	5.13e-06	7.51e-06	6.87e-06	6.61e-06	7.48e-06	6.64e-06	6.25e-06	1.27165	0.346701	0.00331193	1.19621	up	--
meta_378			Trinitrotoluene;2,4,6-Trinitrotoluene	8.36521	MS1 mz matched	245.159	315.729	1.29e-05	1.4e-05	1.33e-05	1.21e-05	1.42e-05	1.82e-05	1.71e-05	1.34e-05	1.39e-05	1.56e-05	1.43e-05	1.45e-05	1.41e-05	1.13e-05	1.19e-05	1.26e-05	1.11e-05	0.814914	-0.29528	0.0164326	1.04043	down	--
meta_379					Unmapped	246.031	329.635	0.000106201	0.00010145	0.000100041	9.94e-05	9.68e-05	8.95e-05	9.68e-05	0.000101323	0.000102092	0.000105799	0.000105294	9.58e-05	8.94e-05	9.06e-05	0.000105558	9.22e-05	9.96e-05	0.95388	-0.06812	0.222777	0.57678	unchanged	--
meta_380	1-Methyladenosine	1			MS2 reverse	246.095	189.26	1.86e-06	3.05e-06	3.31e-06	2.24e-06	3.33e-06	7.19e-05	6.04e-05	2.37e-06	1.84e-06	4.14e-05	1.53e-06	5.32e-06	3.98e-06	4.14e-06	4.58e-06	3.02e-06	4.58e-06	0.142782	-2.80811	0.108487	0.804324	unchanged	--
meta_381					Unmapped	246.132	137.18	0.000392845	0.000374515	0.000256905	0.000368495	0.00029937	0.000216093	0.000402983	0.000294817	0.000304828	0.000306654	0.00028165	0.000206955	0.00069343	0.00019012	0.000286521	0.000206299	0.000290508	1.03697	0.0523772	0.896448	0.0634444	unchanged	--
meta_382			Arginyl-Alanine;beta-Alanyl-L-arginine;Alanyl-Arginine;beta-Alanyl-L-arginine	6.40060268383156;6.40060268383156;6.40060268383156;6.35777128017696	MS1 mz matched	246.15	106.603	0.000152226	0.000166918	0.000157126	0.000153242	0.000163827	7.85e-05	8.83e-05	8.5e-05	6.62e-05	8.53e-05	9.73e-05	0.000182546	0.000192094	0.000197016	0.000224787	0.000210579	0.00021226	2.43614	1.2846	9.66e-08	1.49836	up	--
meta_383	2-Methylbutyroylcarnitine	0.9821			MS2 forward	246.168	212.548	0.000114251	0.000127913	0.000127733	0.000121196	0.000122449	0.000112043	0.000113755	0.000107222	0.000113613	0.000115622	0.000110506	0.000171095	0.000173164	0.000172362	0.000181017	0.000171965	0.000166414	1.53995	0.622882	2.17e-09	1.51695	up	--
meta_384	Lys-Val	0.9925			MS2 reverse	246.18	505.678	0.000619109	0.000647356	0.000721939	0.000616675	0.000712094	0.000630911	0.000566926	0.000634976	0.000612655	0.000611423	0.000600927	0.000793167	0.00070151	0.000754871	0.000782067	0.000701599	0.000788244	1.23611	0.305805	9.24e-05	1.39938	up	--
meta_385	Tyr-Thr	0.983			MS2 reverse	247.109	214.548	1.56e-05	1.78e-05	1.73e-05	1.49e-05	1.71e-05	1.37e-05	1.33e-05	1.44e-05	1.63e-05	1.55e-05	1.53e-05	1.29e-05	1.31e-05	1.36e-05	1.32e-05	1.25e-05	1.29e-05	0.883931	-0.177994	0.0130553	1.12472	down	--
meta_386	Val-Glu	0.9748			MS2 forward	247.127	355.191	1.44e-05	1.71e-05	1.55e-05	1.64e-05	1.5e-05	1.16e-05	1.19e-05	1.18e-05	1.36e-05	1.31e-05	1.23e-05	1.76e-05	1.64e-05	1.75e-05	1.83e-05	1.64e-05	1.73e-05	1.39217	0.47734	7.23e-07	1.46876	up	--
meta_387			Estrane;19-Norandrostane	-11.3713	MS1 mz matched	247.24	34.071	0.00031792	0.000352218	0.000361823	0.000333337	0.000339147	0.00037725	0.000372787	0.000304872	0.000312075	0.000408707	0.000377838	0.000384513	0.000336534	0.000331084	0.000345439	0.000364673	0.000343575	0.977846	-0.0323213	0.682919	0.205776	unchanged	--
meta_388			Diazoxide;Diazoxide	-24.6787192527256;-24.7835030569307	MS1 mz matched	248.02	403.344	3.43e-05	3.46e-05	3.14e-05	3e-05	3.06e-05	3.25e-05	3.3e-05	3.08e-05	3.81e-05	3.19e-05	3.17e-05	3.27e-05	3.06e-05	3.06e-05	3.13e-05	2.93e-05	3.07e-05	0.934396	-0.0978943	0.105359	0.778219	unchanged	--
meta_389					Unmapped	248.024	262.905	2.7e-05	2.45e-05	2.55e-05	2.13e-05	2.27e-05	2.16e-05	2.24e-05	2.13e-05	2.37e-05	2.45e-05	2.26e-05	1.87e-05	1.85e-05	1.9e-05	2.02e-05	1.91e-05	1.78e-05	0.832231	-0.264944	0.000145179	1.37056	down	--
meta_390			Aspartyl-Asparagine;Asparaginyl-Aspartate;N-Succinyl-L-glutamate;(2S)-2-(3-Carboxypropanoylamino)pentanedioic acid	-22.3097389138029;-22.3097389138029;23.1631461954585	MS1 mz matched	248.075	232.253	1.19e-05	1.09e-05	1.36e-05	1.33e-05	1.19e-05	1.22e-05	1.2e-05	1.75e-05	1.08e-05	1.11e-05	1.14e-05	1.28e-05	1.04e-05	9.82e-06	1.16e-05	8.67e-06	8.96e-06	0.829765	-0.269225	0.116009	0.740274	unchanged	--
meta_391			Threoninyl-Glutamate;Glutamyl-Threonine;Eudistomin N	1.66253184581119;1.66253184581119;11.0161976958488	MS1 mz matched	248.093	346.757	1.36e-05	1.57e-05	1.44e-05	1.31e-05	1.45e-05	1.3e-05	1.12e-05	1.25e-05	1.32e-05	1.16e-05	1.25e-05	2.46e-05	2.5e-05	2.32e-05	2.49e-05	2.2e-05	2.28e-05	1.9258	0.945459	3.01e-08	1.50612	up	--
meta_392	Asp-Pro	0.6524			MS2 reverse	248.13	282.075	4.29e-06	4.42e-06	4.24e-06	3.74e-06	4.94e-06	4.64e-06	4.03e-06	4.49e-06	5.06e-06	4.33e-06	5.14e-06	3.8e-06	3.47e-06	3.36e-06	4.08e-06	3.39e-06	3.46e-06	0.778517	-0.3612	0.000948878	1.28053	down	--
meta_393			Ketobemidone;Meperidine;Meperidine;Pethidine;Ketobemidone;beta-Eucaine	23.0857095516942;23.0857095516942;23.2026418813815;23.2026418813815;23.2026418813815	MS1 mz matched	248.163	37.234	6.39e-05	6.77e-05	6.85e-05	6.64e-05	7.27e-05	6.23e-05	6.37e-05	6.28e-05	7.07e-05	7.57e-05	6.15e-05	7.63e-05	7.19e-05	7.14e-05	7.93e-05	6.34e-05	6.92e-05	1.088	0.121681	0.105039	0.751416	unchanged	--
meta_394	N-Acetylglutamine	0.7386			MS2 forward	249.107	392.922	2.89e-05	2.71e-05	2.37e-05	2.72e-05	2.56e-05	5.19e-05	3.65e-05	3.83e-05	5.56e-05	4.4e-05	4.77e-05	5.57e-05	6.43e-05	5.34e-05	5.06e-05	4.8e-05	5.3e-05	1.18609	0.246218	0.0530087	0.875516	unchanged	--
meta_395			Histidylproline diketopiperazine;	16.4613066571191;	MS1 mz matched	249.131	35.811	0.000100851	0.000113197	0.00011966	0.000109822	0.000121887	4.43e-05	4.44e-05	6.56e-05	4.47e-05	4.81e-05	4.96e-05	0.000203182	0.000232588	0.000175491	0.000208048	0.000153797	0.000161439	3.82249	1.93451	5.02e-05	1.46622	up	--
meta_396			Aspartyl-Aspartate;L-beta-aspartyl-L-aspartic acid ;Aphylline;(+)-Aphylline;Lupanine;(+)-Lupanine;Matrine;Isomatrine;17-Oxosparteine	15.9869390438945;15.9869390438945;20.8220432098675;20.8220432098675;20.8220432098675;20.8220432098675;20.8220432098675	MS1 mz matched	249.194	41.9745	4.02e-05	3.77e-05	3.82e-05	3.94e-05	4.24e-05	4.14e-05	3.52e-05	3.57e-05	3.88e-05	3.55e-05	3.87e-05	4.36e-05	4.49e-05	4.13e-05	5.1e-05	4.44e-05	4.45e-05	1.19737	0.259874	0.0014007	1.24754	up	--
meta_397	N-Acetyl-L-glutamate	0.6485			MS2 reverse	250.09	425.309	3.02e-05	2.94e-05	2.19e-05	3.02e-05	3.26e-05	3.11e-05	3e-05	3.1e-05	2.92e-05	2.22e-05	2.25e-05	2.81e-05	3.26e-05	2.01e-05	3.69e-05	2.54e-05	2.26e-05	0.997828	-0.00313623	0.984863	0.0103228	unchanged	--
meta_398					Unmapped	250.103	152.559	2.1e-05	2.29e-05	2.03e-05	2.16e-05	1.88e-05	1.79e-05	1.79e-05	1.89e-05	1.52e-05	1.77e-05	1.63e-05	2.12e-05	2.09e-05	2.15e-05	2.04e-05	2.11e-05	1.98e-05	1.20303	0.266675	0.000584424	1.34689	up	--
meta_399			Lysyl-Cysteine;Cysteinyl-Lysine;	-16.8251805082458;-16.8251805082458;	MS1 mz matched	250.111	39.969	3.64e-05	3.72e-05	3.36e-05	3.25e-05	3.81e-05	5.67e-05	5.97e-05	5.31e-05	6.04e-05	6.19e-05	5.88e-05	1.42e-05	1.98e-05	1.77e-05	1.66e-05	1.44e-05	1.51e-05	0.279018	-1.84157	7.47e-10	1.51689	down	--
meta_400	N-epsilon,N-epsilon,N-epsilon-Trimethyllysine	0.9764			MS2 reverse	250.189	144.143	0.000105357	0.000112766	0.00011408	0.000101152	0.000116385	0.00010308	0.000109175	8.99e-05	0.000151123	0.000154547	0.000159816	0.000112577	0.000157315	0.000149183	0.000122401	0.000157269	0.000152508	1.10889	0.149117	0.37212	0.437081	unchanged	--
meta_401			(S)-Spirobrassinin;Cyclobrassinin sulfoxide;Blue pigment;Nicotine blue;(E)-2,2',5,5'-Tetrahydroxy-6H,6'H-[3,3'-bipyridinylidene]-6,6'-dione	6.18222000146292;6.18222000146292;9.59913223842327	MS1 mz matched	251.035	276.604	0.000211679	0.000215446	0.000215946	0.000210998	0.000227869	0.000229703	0.000248035	0.000250717	0.000234884	0.000259476	0.000280771	0.000208328	0.000201987	0.000192153	0.000224923	0.000204431	0.000229558	0.838915	-0.253404	0.00191025	1.22398	down	--
meta_402			Cycloguanil hydrochloride;1-(4-Chlorophenyl)-1,6-dihydro-6,6-dimethyl-1,3,5-triazine-2,4-diamine monohydrochloride	-8.70866	MS1 mz matched	252.052	337.177	2.65e-05	2.7e-05	2.6e-05	2.25e-05	2.13e-05	1.84e-05	1.86e-05	1.33e-05	2.14e-05	2.08e-05	1.54e-05	3.79e-05	3.04e-05	3.71e-05	3.52e-05	3.46e-05	3.07e-05	1.90842	0.932381	4.08e-06	1.44126	up	--
meta_403			N-(1-Deoxy-1-fructosyl)alanine;Muramic acid;Muramic acid;3-O-alpha-Carboxyethyl-D-glucosamine;2-Amino-3-O-[(R)-1-carboxyethyl]-2-deoxy-D-glucopyranose	-1.99880126172494;-1.99880126172494;-1.99123458542137	MS1 mz matched	252.107	386.723	0.00079062	0.000366587	0.00081764	0.000764608	0.000900096	0.000350325	0.000245305	0.000220507	0.000324731	0.000204034	0.000228484	0.000533641	0.0012528	0.000441626	0.000541171	0.000482491	0.000473177	2.36745	1.24333	0.0366558	1.00307	up	--
meta_404	Deoxyadenosine	0.9943			MS2 forward	252.107	132.264	7.36e-05	8.12e-05	8.66e-05	8.36e-05	8.78e-05	0.000155297	0.000169484	0.000165225	0.000158412	0.000170402	0.000162254	2.57e-05	2.59e-05	2.05e-05	2.85e-05	2.53e-05	2.5e-05	0.153853	-2.70038	4.72e-10	1.52457	down	Parkinson's disease(ko05012);;Metabolic pathways(ko01100);;Alcoholism(ko05034);;Morphine addiction(ko05032);;Renin secretion(ko04924);;cAMP signaling pathway(ko04024);;Neuroactive ligand-receptor interaction(ko04080);;Vascular smooth muscle contraction(ko04270);;Sphingolipid signaling pathway(ko04071);;Regulation of lipolysis in adipocytes(ko04923);;Purine metabolism(ko00230);;cGMP-PKG signaling …
meta_405			cis-2-Methylaconitate;(Z)-But-1-ene-1,2,4-tricarboxylate;N,N-Dimethyltryptamine;DMT	-14.8829456326405;-14.8829456326405;3.7208056288072	MS1 mz matched	252.142	359.882	5.76e-05	6.71e-05	6.79e-05	6.32e-05	6.72e-05	7.49e-05	6.58e-05	6.7e-05	6.8e-05	7.11e-05	7.2e-05	6.64e-05	5.54e-05	5.5e-05	7.38e-05	5.54e-05	6.38e-05	0.882762	-0.179903	0.049854	0.914228	unchanged	--
meta_406			N-Decanoylglycine;	-3.46296478899559;	MS1 mz matched	252.155	136.853	3.66e-05	4.11e-05	4.14e-05	4.15e-05	4.14e-05	5.69e-05	5.18e-05	5.42e-05	5.74e-05	5.66e-05	5.81e-05	3.38e-05	3.21e-05	3.18e-05	3.71e-05	2.93e-05	3.29e-05	0.587702	-0.766843	1.93e-08	1.49798	down	--
meta_407			Furmecyclox	19.5101	MS1 mz matched	252.162	458.386	1.34e-05	1.82e-05	1.54e-05	1.19e-05	1.78e-05	9.14e-06	7.97e-06	8.47e-06	1.23e-05	8.55e-06	9.19e-06	2.3e-05	2.14e-05	2.88e-05	2.64e-05	2.6e-05	1.91e-05	2.60023	1.37864	3.77e-05	1.44792	up	--
meta_408	5-Aminopentanoic acid	0.6248			MS2 reverse	252.194	41.263	0.000166838	0.000172147	0.000184925	0.000178451	0.000191094	0.000248455	0.000256923	0.000255689	0.000238911	0.000245733	0.000241916	0.000132146	0.000128554	0.000128641	0.000136562	0.000134238	0.000130204	0.53128	-0.912457	4.35e-09	1.52156	down	Arginine and proline metabolism(ko00330);;Lysine degradation(ko00310)
meta_409			N-[(Ethoxycarbonyl)methyl)-p-menthane-3-carboxamide;	-0.348069522417695;	MS1 mz matched	252.194	103.145	2.77e-05	3.26e-05	2.91e-05	2.73e-05	2.98e-05	4.56e-05	4.24e-05	4.2e-05	4.1e-05	4.57e-05	4.56e-05	1.84e-05	2.3e-05	2.17e-05	1.99e-05	1.83e-05	2.15e-05	0.468044	-1.09528	2.88e-09	1.50802	down	--
meta_410			2,3-Butanediol glucoside;Cimetidine	-7.5479659851871;13.0892284772264	MS1 mz matched	253.126	244.284	1.34e-05	1.32e-05	1.6e-05	1.53e-05	1.53e-05	1.06e-05	1.22e-05	1.59e-05	1.37e-05	1.45e-05	1.52e-05	1.14e-05	1.33e-05	1.24e-05	1.57e-05	1.6e-05	1.23e-05	0.988361	-0.0168895	0.890027	0.0657112	unchanged	--
meta_411			N-Salicyloylaspartic acid;N-Pyruvoyl-5-methoxy-3-hydroxyanthranilate;N-Pyruvoyl-5-methoxy-3-hydroxyanthranilic acid	6.33984457840906;6.33984457840906	MS1 mz matched	254.21	100.299	2.75e-05	2.88e-05	2.72e-05	2.64e-05	2.8e-05	3.11e-05	3.76e-05	3.18e-05	2.95e-05	2.94e-05	3.29e-05	2.23e-05	2e-05	2.33e-05	2.73e-05	2.57e-05	2.58e-05	0.751006	-0.413104	0.000734084	1.27518	down	--
meta_412			3-(5,6,6-Trimethylbicyclo[2.2.1]hept-1-yl)cyclohexanol;Ambronide;Bombykal;(Z,E)-10,12-Hexadecadiel	-8.53251656440698;-8.53251656440698;-8.46689865973037	MS1 mz matched	254.246	35.17	0.000794542	0.000856522	0.000852484	0.000820908	0.000839802	0.000770546	0.000747205	0.000734616	0.000749402	0.000767268	0.000757614	0.000890528	0.000808784	0.000774735	0.000860647	0.000754029	0.000808309	1.08182	0.113463	0.0311306	1.02187	up	--
meta_413			Nb-Methyltetrahydroharmol;Nb-Acetyl-Nb-methyltryptamine;Tetrahydroharmine;Girgensonine	-1.21734395538046;-1.21734395538046;-1.38807724918965;-1.38807724918965	MS1 mz matched	255.096	355.942	0.000339149	0.000339787	0.000385421	0.000370837	0.000342127	0.000468696	0.000463254	0.000267436	0.000237403	0.00017742	0.00024108	7.59e-05	7.44e-05	6.5e-05	9.78e-05	7.2e-05	6.39e-05	0.241964	-2.04713	0.00571237	1.25733	down	--
meta_414			Aplotaxene;5alpha-Gone;Gone;18-Norestrane;5beta-Gone	-9.04318378627963;-9.04318378627963;-9.04318378627963;-9.04318378627963	MS1 mz matched	255.205	37.651	0.000554321	0.000577274	0.000585337	0.000578806	0.000615331	0.000595399	0.000489879	0.000453391	0.000131301	0.000365668	0.000483062	0.000781605	0.000519021	0.000198357	0.000105741	0.000134261	4.3e-05	0.707505	-0.499187	0.391154	0.425196	unchanged	--
meta_415			Sulfathiazole;Sulfathiazole	-2.54770708080361;-2.47751492472497	MS1 mz matched	256.013	326.484	0.000109806	0.000107624	0.000118506	0.000103033	0.000105934	0.000132403	0.000110453	0.000119088	0.000126057	0.000115873	0.000114275	0.000123838	0.000102704	0.000118634	0.000124177	0.000105986	0.000100282	0.94078	-0.0880709	0.232098	0.570995	unchanged	--
meta_416			Modafinil;6-Nitrochrysene;7-Nitrobenz[a]anthracene	-8.60326566391463;3.66194397949441;3.66194397949441	MS1 mz matched	256.08	309.61	0.000579694	0.00058967	0.000587234	0.000575329	0.000599322	0.000765055	0.000740793	0.00077901	0.000768725	0.000799256	0.000772828	0.000145548	0.000175475	0.000136004	0.000204125	0.000134524	0.000186926	0.212424	-2.23498	2.53e-11	1.52302	down	--
meta_417			Hexadecasphinganine	0.731885	MS1 mz matched	256.262	65.774	0.000398516	0.000405962	0.000434708	0.000437258	0.000413339	0.0004741	0.000390017	0.000415996	0.000351393	0.000396693	0.000468466	0.000403881	0.00041976	0.000393652	0.00043264	0.000373044	0.000417689	0.977569	-0.0327289	0.674744	0.20773	unchanged	--
meta_418			Thalictroidine;Normeperidine;Dexmethylphenidate;Methylphenidate;Methylphenidate	-22.288306097318;-22.288306097318;-22.288306097318;-22.288306097318;-22.288306097318	MS1 mz matched	256.298	98.149	4.41e-05	4.84e-05	6.1e-05	4.84e-05	5.07e-05	5.98e-05	4.44e-05	4.31e-05	4.67e-05	4.82e-05	4.4e-05	4.78e-05	4.02e-05	4.27e-05	5.53e-05	4.3e-05	3.78e-05	0.932801	-0.100358	0.3935	0.413891	unchanged	--
meta_419			p-Chlorobenzene sulfonyl urea;Chinomethiot;Quinomethiote;6-Methyl-2,3-quinoxalinedithiol cyclic S,S-dithiocarbote	10.2975986566155;-13.6756695308328	MS1 mz matched	256.981	293.226	0.000173993	0.000166544	0.000143045	0.000130636	0.000135952	0.000125225	0.000174168	0.000125556	0.000128145	0.000170287	0.00015669	0.000106774	0.000118747	0.000124818	0.000125566	0.000142577	0.000136673	0.858064	-0.220843	0.0901149	0.796407	unchanged	--
meta_420			4-Methylumbelliferone sulfate;4-Methylumbelliferyl sulfate	16.2997	MS1 mz matched	257.008	338.89	2.44e-05	2.19e-05	2.23e-05	2.54e-05	2.41e-05	1.75e-05	1.9e-05	2.17e-05	2.02e-05	1.98e-05	2.11e-05	1.98e-05	2.23e-05	2e-05	2.35e-05	2.04e-05	2.31e-05	1.08138	0.112875	0.106171	0.751471	unchanged	--
meta_421			L-Ascorbate 6-phosphate	-5.46878	MS1 mz matched	257.004	382.881	2.54e-05	2.94e-05	2.56e-05	2.57e-05	2.83e-05	2.94e-05	2.94e-05	2.54e-05	3.13e-05	2.87e-05	2.76e-05	3.15e-05	3.67e-05	3.1e-05	2.96e-05	3.55e-05	2.82e-05	1.12024	0.163807	0.0617021	0.859197	unchanged	--
meta_422			1-(beta-D-Ribofuranosyl)-1,4-dihydronicotinamide ;1-(beta-D-Ribofuranosyl)-1,4-dihydronicotimide;Reduced nicotimide riboside	-11.4077799596618;-11.3234408110512	MS1 mz matched	257.115	276.457	1e-05	1.15e-05	1.05e-05	1.16e-05	1.1e-05	1.2e-05	1.17e-05	1.05e-05	1.16e-05	1.25e-05	1.21e-05	1.02e-05	1.09e-05	1.02e-05	1.17e-05	1.05e-05	1.01e-05	0.903723	-0.146047	0.0115453	1.06674	down	--
meta_423			Cordeauxione;16alpha-Hydroxysteroid;Hydroxysteroid;16beta-Hydroxysteroid;17beta-Hydroxysteroid;Steroid hydroperoxide;Androstan-3alpha,17beta-diol;5alpha-Androstan-3alpha,17beta-diol;Androstanediol;Androstane-3,17-diol;Grevillol;5alpha-Androstan-3beta,17beta-diol;D-Homo-17a-oxa-5alpha-androstan-3beta-ol;5alpha-Androstane-11beta,17beta-diol	-3.07965106869523;-0.684368543433242;-0.684368543433242;-0.684368543433242;-0.684368543433242;-0.684368543433242;-0.684368543433242;-0.684368543433242;-0.684368543433242;-0.684368543433242;-0.684368543433242;-0.684368543433242	MS1 mz matched	257.221	42.6325	9.15e-05	0.000100935	0.000108188	9.94e-05	7.47e-05	5.64e-05	5.72e-05	4.58e-05	3.46e-05	6.94e-05	7.95e-05	9.21e-05	9.41e-05	7.18e-05	4.29e-05	3.35e-05	3.77e-05	1.08534	0.118147	0.717659	0.178483	unchanged	--
meta_424			Dihydrojasmonic acid;3-Ethenyl-4-hydroxy-2,5-dimethylhex-5-en-2-yl acetate;Vulgarole;Traumatin;Cucurbic acid;Cucurbic acid;Putaminoxin;Traumatin;(10E)-12-Oxododecenoic acid;12-Oxo-9(Z)-dodecenoic acid	-1.88425581793792;-1.88425581793792;-1.88425581793792;-1.88425581793792;-1.88425581793792;-1.88425581793792;-1.88425581793792;-1.88425581793792;-1.88425581793792	MS1 mz matched	257.257	121.866	8.68e-06	9.6e-06	8.51e-06	8.35e-06	9.5e-06	1e-05	7.71e-06	1.04e-05	7.35e-06	7.56e-06	7.75e-06	6.03e-06	7.57e-06	5.92e-06	6.27e-06	7.58e-06	5.77e-06	0.770315	-0.37648	0.01714	1.04872	down	--
meta_425			1-(9H-Pyrido[3,4-b]indol-1-yl)-1,4-butanediol;Ancymidol;Albonoursin;(3Z,6Z)-3-Benzylidene-6-(2-methylpropylidene)piperazine-2,5-dione	18.2505090721385;18.2505090721385;18.2505090721385	MS1 mz matched	257.304	362.476	4.93e-05	5.06e-05	5.06e-05	5.22e-05	4.91e-05	2.64e-05	2.43e-05	2.11e-05	2.64e-05	2.18e-05	3.13e-05	8.9e-05	9.11e-05	0.000100295	9.84e-05	9.03e-05	9.59e-05	3.73415	1.90078	1.7e-10	1.51866	up	--
meta_426			Lorcaserin sulfamate;D-Glucosamite-6-phosphate;2-Amino-2-deoxy-D-glucote 6-phosphate	9.84699251604164;1.45433074249139	MS1 mz matched	258.042	326.497	8.01e-05	7.81e-05	7.28e-05	6.15e-05	5.98e-05	5.83e-05	6.43e-05	5.07e-05	6.14e-05	6.25e-05	6.21e-05	8.12e-05	7.27e-05	7.94e-05	8.33e-05	8.67e-05	8.17e-05	1.34993	0.432881	1.97e-05	1.40911	up	--
meta_427	Pectin (Galacturonic acid)	1			MS2 reverse	258.059	455.834	6.67e-06	6.27e-06	7.23e-06	5.69e-06	5.94e-06	4.55e-06	3.62e-06	3.41e-06	3.21e-06	2.88e-06	3.83e-06	8.39e-06	7.86e-06	7.54e-06	8.52e-06	7.97e-06	8.79e-06	2.28194	1.19026	4.89e-08	1.49548	up	--
meta_428	Glycerophosphocholine	0.9932			MS2 forward	258.108	442.115	2.79e-05	2.89e-05	3.06e-05	2.56e-05	2.96e-05	1.96e-05	1.33e-05	1.22e-05	1.46e-05	1.33e-05	2.04e-05	8.79e-05	7.52e-05	7.39e-05	7.74e-05	6.87e-05	7.52e-05	4.90116	2.29312	4.24e-08	1.50951	up	alpha-Linolenic acid metabolism(ko00592);;Choline metabolism in cancer(ko05231);;Biosynthesis of secondary metabolites(ko01110);;Glycerophospholipid metabolism(ko00564);;Arachidonic acid metabolism(ko00590);;Ether lipid metabolism(ko00565);;Retrograde endocannabinoid signaling(ko04723);;Metabolic pathways(ko01100);;Linoleic acid metabolism(ko00591)
meta_429					Unmapped	258.277	127.883	1.53e-05	1.63e-05	1.62e-05	1.57e-05	1.68e-05	1.45e-05	1.56e-05	1.24e-05	1.32e-05	1.45e-05	1.52e-05	1.98e-05	1.39e-05	1.62e-05	1.62e-05	1.35e-05	1.8e-05	1.1418	0.191315	0.104569	0.771195	unchanged	--
meta_430			Ethoxyquin;Butylate;Sutan;S-Ethyl N,N-diisobutylthiocarbamate	1.54642025575166;-13.8153350219402	MS1 mz matched	259.183	41.91	2.64e-05	2.47e-05	2.95e-05	2.79e-05	2.69e-05	4.62e-05	4.06e-05	4.7e-05	4.94e-05	4.68e-05	4.6e-05	2.07e-05	1.68e-05	1.7e-05	1.42e-05	1.66e-05	1.27e-05	0.354786	-1.49498	5.69e-09	1.5051	down	--
meta_431	L-Cysteine	0.9414			MS2 reverse	260.068	234.202	2.05e-06	4.43e-06	2.76e-06	2.97e-06	2.65e-06	2.72e-06	2.64e-06	2.74e-06	2.84e-06	4.02e-06	2.51e-06	5.44e-06	4.24e-06	2.27e-06	2.79e-06	4.11e-06	1.67e-06	1.17514	0.232834	0.439507	0.37995	unchanged	--
meta_432	1,7-Dimethyluric acid	0.9911			MS2 reverse	260.072	366.861	2.85e-05	3.22e-05	2.59e-05	2.47e-05	2.86e-05	1.29e-05	1.34e-05	1.51e-05	2.39e-05	1.7e-05	1.7e-05	3.87e-05	3.98e-05	4.43e-05	4.08e-05	3.83e-05	3.4e-05	2.37537	1.24815	1.14e-06	1.46509	up	Biosynthesis of secondary metabolites(ko01110);;Caffeine metabolism(ko00232);;Metabolic pathways(ko01100)
meta_433	Nname,Clomipramine	0.9598			MS2 reverse	260.111	411.362	8.25e-06	9.13e-06	8.59e-06	8.43e-06	8e-06	9.36e-06	7.76e-06	7.37e-06	8.58e-06	5.39e-06	6.37e-06	9.53e-06	1.02e-05	7.8e-06	1.07e-05	8.62e-06	8.47e-06	1.23451	0.303936	0.0421302	0.909939	unchanged	--
meta_434			Primaquine;Primaquine	6.3723031165925;6.22683698068878	MS1 mz matched	260.17	384.99	4.1e-05	4.36e-05	4.76e-05	5.59e-05	4.7e-05	2.2e-05	2.35e-05	4.63e-05	2.63e-05	3.1e-05	2.72e-05	2.1e-05	2.56e-05	2.29e-05	4.07e-05	1.8e-05	2.77e-05	0.885151	-0.176004	0.50446	0.322912	unchanged	--
meta_435			L-Hexanoylcarnitine;Hexanoylcarnitine;	2.47590116770992;2.47590116770992;	MS1 mz matched	260.184	196.814	1.1e-05	1.17e-05	1.08e-05	9.93e-06	1.08e-05	1.14e-05	9.3e-06	1.21e-05	1.12e-05	1.25e-05	1.04e-05	1.58e-05	1.22e-05	1.24e-05	1.21e-05	1.29e-05	1.25e-05	1.16646	0.222132	0.0341832	0.936846	unchanged	--
meta_436	Lys-Leu	0.6339			MS2 forward	260.195	504.939	0.000130337	0.00011622	0.000152462	0.00012953	0.00012695	0.000211957	0.000229589	0.00023348	0.000216908	0.000227824	0.000247452	9.71e-05	9.59e-05	9.05e-05	9.67e-05	0.000104587	8.75e-05	0.418609	-1.25632	5.5e-08	1.51339	down	--
meta_437	D-Mannose 1-phosphate	0.7411			MS2 reverse	261.042	339.021	1.33e-05	1.27e-05	1.17e-05	1.21e-05	1.26e-05	1.01e-05	1.08e-05	1.22e-05	1.27e-05	1.21e-05	1.14e-05	1.05e-05	1.12e-05	1.1e-05	1.21e-05	1.12e-05	1.17e-05	0.977752	-0.0324588	0.589661	0.264277	unchanged	--
meta_438	Pro-Tyr	0.9999			MS2 reverse	261.125	199.239	0.000130283	0.000140728	0.000134435	0.000124584	0.000135535	0.000101499	0.000109	0.000116033	0.000120027	0.000130637	0.000136444	0.000123863	0.000115066	0.000132882	0.000125219	0.000117352	0.000120747	1.03011	0.0428039	0.564789	0.290972	unchanged	--
meta_439			D-Erythro-imidazole-glycerol-phosphate;Pirimicarb	20.5765550731166;-12.597472946987	MS1 mz matched	261.129	48.626	6.57e-05	5.73e-05	6.27e-05	5.62e-05	5.98e-05	4.75e-05	4.7e-05	5.78e-05	5.37e-05	4.44e-05	5.73e-05	4.98e-05	5.07e-05	5.2e-05	5.17e-05	5.3e-05	4.97e-05	0.997431	-0.00371135	0.958329	0.023421	unchanged	--
meta_440	2,5,7,8-Tetramethyl-2-(.beta.-carboxyethyl)-6-hydroxychroman	0.6533			MS2 forward	261.144	390.794	4.03e-05	4.22e-05	4.07e-05	3.84e-05	5.3e-05	0.000109879	3.62e-05	6.7e-05	3.98e-05	3.81e-05	3.63e-05	4.87e-05	5.62e-05	4.41e-05	4.92e-05	5.07e-05	4.19e-05	0.888699	-0.170232	0.640193	0.238647	unchanged	--
meta_441			Dibutyl phthalate;Monoethylhexyl phthalic acid;Diisobutyl phthalate;Alpha-CEHC;2-Ethylhexyl phthalate;Dibutyl phthalate;Di-n-butyl phthalate;Dibutyl 1,2-benzenedicarboxylate;Diisobutyl phthalate;DIBP	0.685956350717824;0.685956350717824;0.685956350717824;0.685956350717824;0.719031838034625;0.719031838034625;0.719031838034625	MS1 mz matched	261.146	29.228	8.14e-05	7.54e-05	7.06e-05	7.66e-05	6.7e-05	4.91e-05	5.89e-05	5.09e-05	6.1e-05	5.74e-05	6.69e-05	9.46e-05	7.08e-05	9.04e-05	9.7e-05	8.23e-05	8.13e-05	1.50079	0.585719	0.000237593	1.3513	up	--
meta_442			Caffeic acid 4-sulfate;Caffeic acid 3-sulfate;D-Galactose 6-sulfate;D-Glucose 6-sulfate;6-Deoxy-6-sulfo-D-glucote;6-Deoxy-6-sulfoglucote	-5.63751580383983;-5.63751580383983;1.66398239017353;1.66398239017353;1.66398239017353	MS1 mz matched	261.22	35.321	0.000351985	0.000393119	0.000378078	0.000379884	0.000388496	0.000368663	0.000356708	0.000353185	0.000333356	0.000360173	0.000358487	0.000445891	0.000407172	0.000397837	0.000423895	0.000394065	0.000401527	1.15949	0.213497	0.000284858	1.35227	up	--
meta_443			Ancitabin hydrochloride;Cyclocytidine	-10.6546	MS1 mz matched	262.049	458.911	0.000152791	0.000204213	0.000264759	0.000237876	0.000243282	0.000255943	0.000259991	0.000233722	0.000248526	0.000258475	0.000255972	0.000262071	0.00020618	0.000221403	0.000236786	0.000198545	0.000194552	0.872346	-0.197027	0.0272776	1.02144	down	--
meta_444	D-Biotin	0.9524			MS2 reverse	262.117	219.141	1.24e-05	1.34e-05	1.46e-05	1.18e-05	1.21e-05	1.88e-05	1.31e-05	3.26e-06	2.87e-06	5.19e-06	4.46e-06	2.94e-05	1.38e-05	2.6e-06	3.5e-06	2.2e-06	2.01e-06	1.12101	0.164796	0.858217	0.0843354	unchanged	--
meta_445			N-(1-Deoxy-1-fructosyl)valine;	-2.87319464953516;	MS1 mz matched	262.127	316.969	0.000285502	0.000274006	0.000257757	0.000249582	0.00028653	0.000258651	0.000206252	0.000167722	0.000230518	0.000139646	0.000136449	0.000239199	0.000328298	0.000210657	0.00028117	0.000263567	0.000221915	1.356	0.439356	0.0318559	0.944798	unchanged	--
meta_446			O-Phosphotyrosine;Phosphotyrosine;Phosphonotyrosine	-16.8473674458027;-16.8473674458027	MS1 mz matched	262.163	286.026	1.12e-05	1.29e-05	1.26e-05	1.16e-05	1.23e-05	1.23e-05	1.2e-05	1.13e-05	1.21e-05	1.16e-05	1.3e-05	1.82e-05	1.73e-05	1.7e-05	1.79e-05	1.76e-05	1.67e-05	1.44535	0.531416	1.97e-08	1.49859	up	--
meta_447			Mannitol 1-phosphate;Sorbitol-6-phosphate;D-Mannitol 1-phosphate;Sorbitol 6-phosphate;D-Sorbitol 6-phosphate;D-Glucitol 6-phosphate;Alditol 6-phosphate;Hexitol 1-phosphate;Galactitol 1-phosphate;L-Galactitol 1-phosphate;D-Galactitol 6-phosphate	-1.40662665389159;-1.40662665389159;-1.52645304957246;-1.52645304957246;-1.52645304957246;-1.52645304957246	MS1 mz matched	263.051	406.223	0.000229111	0.000242784	0.000224706	0.000219527	0.000229119	0.000167701	0.000149357	0.000162486	0.000207137	0.000161034	0.000160988	0.000284855	0.000264397	0.000263177	0.000299855	0.000262137	0.00025732	1.61766	0.693911	2.55e-06	1.45351	up	--
meta_448	L-Abrine	0.6373			MS2 reverse	263.083	117.802	5.63e-05	4.15e-05	6.44e-05	4e-05	4.24e-05	2.44e-05	3.01e-05	1.75e-05	3.04e-05	3.1e-05	3.12e-05	2.76e-05	2.85e-05	2.64e-05	2.64e-05	2.28e-05	2.6e-05	0.958338	-0.0613939	0.648253	0.228216	unchanged	--
meta_449			Ethyl 3,4,5-trimethoxybenzoate;3-Carboxy-4-methyl-5-propyl-2-furanpropionic acid;3-(3,4,5-Trimethoxyphenyl)propanoic acid;Isopropyl 3-(3,4-dihydroxyphenyl)-2-hydroxypropanoate;2-Hydroxyamino-1-methyl-6-phenylimidazo[4,5-b]pyridine;2-Hydroxyamino-PhIP	13.4377469484496;13.4377469484496;13.4377469484496;13.4377469484496;7.91333317509262	MS1 mz matched	263.089	36.472	3.59e-05	4e-05	4.33e-05	3.64e-05	4.27e-05	3.92e-05	4.09e-05	4e-05	4.36e-05	3.25e-05	3.82e-05	0.000107121	9.74e-05	9.2e-05	9.9e-05	9.4e-05	7.81e-05	2.4205	1.27531	6.61e-06	1.48501	up	--
meta_450			L-cis-Cyclo(aspartylphenylalanyl);1,6-Dimethoxypyrene	-4.84480158293359;-20.270553843231	MS1 mz matched	263.094	154.991	7.6e-05	7.39e-05	7.14e-05	6.84e-05	7.18e-05	7.7e-05	7.59e-05	7.78e-05	7.32e-05	7.99e-05	7.8e-05	7.17e-05	7.1e-05	7.03e-05	7.41e-05	7.1e-05	6.9e-05	0.924801	-0.112785	0.00066177	1.29086	down	--
meta_451	Pro-Ser	0.9627			MS2 reverse	263.13	316.662	3.76e-05	3.55e-05	3.37e-05	3.27e-05	3.66e-05	3.31e-05	2.75e-05	2.22e-05	2.99e-05	1.89e-05	1.8e-05	3.15e-05	4.43e-05	2.61e-05	3.56e-05	3.45e-05	2.86e-05	1.34201	0.424393	0.0409091	0.907126	unchanged	--
meta_452	L-Norleucine	0.9524			MS2 forward	263.194	253.456	0.000114244	0.000118675	0.0001258	0.000108871	0.000124371	0.00012147	0.000129792	0.000137705	0.000122238	0.000129451	0.000139711	9.41e-05	8.61e-05	8.31e-05	9.68e-05	8.72e-05	8.66e-05	0.684164	-0.547585	1.87e-06	1.46619	down	--
meta_453			5-Fluorouridine;Virol B;(8S,9Z)-9-Heptadecene-4,6-diyne-1,8-diol	23.6468112274238;17.9257059579977	MS1 mz matched	263.21	40.75	4.81e-05	4.83e-05	5.07e-05	4.95e-05	6.08e-05	5.33e-05	4.57e-05	5.13e-05	5.4e-05	5.42e-05	4.22e-05	5.69e-05	6.38e-05	5.93e-05	6.3e-05	5.48e-05	6.26e-05	1.1985	0.261232	0.00332491	1.19022	up	--
meta_454					Unmapped	264.038	141.67	9.41e-06	1.03e-05	1.01e-05	9.97e-06	1.11e-05	1.05e-05	9.16e-06	9.53e-06	1.06e-05	1.01e-05	9.53e-06	1.38e-05	1.12e-05	1.08e-05	1.19e-05	1.05e-05	1.05e-05	1.15444	0.207191	0.0308047	0.988841	unchanged	--
meta_455	4-Pyridinecarboxylic acid	0.6235			MS2 reverse	264.097	155.011	1.14e-05	1.3e-05	1.21e-05	1.2e-05	1.09e-05	9.77e-06	1.26e-05	1.08e-05	1.13e-05	1.35e-05	1.16e-05	1.1e-05	1.02e-05	1.14e-05	1.18e-05	1e-05	1.05e-05	0.934428	-0.0978451	0.247585	0.559714	unchanged	--
meta_456	Allocystathionine	0.9384			MS2 reverse	264.106	187.998	2.48e-05	2.69e-05	3e-05	2.91e-05	3.17e-05	3.03e-05	2.34e-05	1.62e-05	1.98e-05	1.99e-05	1.86e-05	3.65e-05	3.23e-05	3.49e-05	4.12e-05	3.77e-05	3.45e-05	1.69344	0.759954	0.000217913	1.3609	up	--
meta_457	Thiamine	0.9977			MS2 forward	265.11	424.884	1.92e-05	1.65e-05	2.07e-05	2.35e-05	2.38e-05	2.5e-05	4.25e-05	2.17e-05	2.24e-05	3.63e-05	1.94e-05	1.74e-05	2.07e-05	1.38e-05	1.96e-05	1.69e-05	1.32e-05	0.606732	-0.720868	0.0332746	1.00362	down	Vitamin digestion and absorption(ko04977);;ABC transporters(ko02010);;Sulfur relay system(ko04122);;Thiamine metabolism(ko00730);;Metabolic pathways(ko01100)
meta_458					Unmapped	265.153	203.164	9.86e-06	1.1e-05	9.79e-06	1.14e-05	9.68e-06	1.72e-05	1.91e-05	1.76e-05	1.87e-05	2.16e-05	1.77e-05	3.41e-06	1.56e-06	2.7e-06	2.94e-06	3.36e-06	1.83e-06	0.141405	-2.82209	6.34e-08	1.51207	down	--
meta_459			Bezolin	-15.2279	MS1 mz matched	265.958	339.074	4.24e-05	4.57e-05	4.94e-05	5.09e-05	5.42e-05	4.69e-05	4.3e-05	5.2e-05	5e-05	4.56e-05	4.99e-05	4.44e-05	4.67e-05	3.84e-05	4.55e-05	3.94e-05	4.54e-05	0.904191	-0.145301	0.0418813	0.906375	unchanged	--
meta_460	5-Methoxyindoleacetate	0.7499			MS2 reverse	266.104	371.486	5.17e-05	5.26e-05	5.06e-05	5e-05	5.34e-05	7.23e-05	6.9e-05	6.87e-05	6.95e-05	7.17e-05	6.86e-05	9.03e-05	5.03e-05	5.08e-05	4.93e-05	4.85e-05	5.07e-05	0.809638	-0.304651	0.105474	0.808843	unchanged	--
meta_461	Pro-Trp	0.9942			MS2 reverse	266.122	389.786	0.000764572	0.000780459	0.000816376	0.000734479	0.000783535	0.00289532	0.00173311	0.00120009	0.00158907	0.0011904	0.00123932	0.000676753	0.00087463	0.000538979	0.000914386	0.0007042	0.000615787	0.43918	-1.18712	0.0173745	1.1139	down	--
meta_462	Diethylcarbamazine	0.9797			MS2 reverse	266.122	424.318	2.76e-05	2.89e-05	3.06e-05	3.08e-05	3.22e-05	0.000104411	6.98e-05	4.72e-05	5.37e-05	4.64e-05	4.71e-05	2.78e-05	2.9e-05	1.95e-05	3.09e-05	2.38e-05	2.3e-05	0.417715	-1.25941	0.0114807	1.17194	down	--
meta_463			Mirtazapine;Antazoline;Mirtazapine;Brevicolline;Acridine orange;3,6-Bis(dimethylamino)acridine	0.274930524881858;0.274930524881858;0.26587931188373;0.26587931188373;0.26587931188373	MS1 mz matched	266.158	429.153	4.2e-05	4.1e-05	4.05e-05	4.01e-05	3.88e-05	4.34e-05	4.53e-05	4.69e-05	4.59e-05	4.75e-05	4.48e-05	2.52e-05	2.52e-05	2.46e-05	3.09e-05	2.61e-05	2.58e-05	0.575877	-0.796168	6.25e-08	1.5022	down	--
meta_464					Unmapped	267.121	36.061	0.00043353	0.00049804	0.00046107	0.000405776	0.000465594	0.000388906	0.000431856	0.00042487	0.000429309	0.000417931	0.000384211	0.000481726	0.000472386	0.000478144	0.000454453	0.000456672	0.000443168	1.12493	0.169837	0.000840639	1.28044	up	--
meta_465			Borreline	5.02364	MS1 mz matched	267.143	102.799	0.000723863	0.000786643	0.000765416	0.000742668	0.000492777	0.000548146	0.000499867	0.00027876	0.000298168	0.000485266	0.000479641	0.000685412	0.000826205	0.000688856	0.00073247	0.000767137	0.000722796	1.70777	0.772117	0.000537539	1.34859	up	--
meta_466			Neuraminic acid;N-(1-Deoxy-1-fructosyl)serine;Neuraminic acid;5-Amino-3,5-dideoxy-D-glycero-D-galacto-2-nonulosonic acid;Miserotoxin	-1.55936782977936;-1.55936782977936;-1.49759224590328;-1.49759224590328	MS1 mz matched	268.101	370.286	0.000221289	0.000214855	0.000191436	0.000174088	0.000187361	0.000103892	9.62e-05	8.45e-05	0.000168157	0.000112438	8.46e-05	0.000234813	0.000247182	0.000277131	0.00024007	0.000237137	0.000194137	2.20138	1.13841	1.79e-05	1.41456	up	--
meta_467	Ser-Val	0.6847			MS2 reverse	268.127	389.786	1.49e-05	1.48e-05	1.5e-05	1.37e-05	1.53e-05	4.35e-05	2.85e-05	2.04e-05	2.65e-05	2.13e-05	2.18e-05	1.3e-05	1.68e-05	1.07e-05	1.81e-05	1.32e-05	1.21e-05	0.517782	-0.949583	0.0128014	1.13296	down	--
meta_468			Dimethylallylpyrophosphate;Isopentenyl pyrophosphate;Amobam	8.83800207959594;8.83800207959594;-8.53623489435778	MS1 mz matched	268.999	330.516	0.0310633	0.0331051	0.0325097	0.0329401	0.0341262	0.033169	0.0316192	0.0334002	0.0363224	0.0334708	0.0335131	0.0307499	0.031107	0.0291811	0.0316091	0.0296257	0.0293696	0.901475	-0.14964	0.0017812	1.243	down	--
meta_469	Inosine	0.9996			MS2 forward	269.086	194.499	0.000301432	0.000317979	0.00033015	0.00030557	0.000318139	0.000305408	0.000299114	0.00029293	0.000293653	0.000309373	0.000304358	0.000268239	0.000247089	0.000258761	0.00026671	0.000257091	0.000236211	0.849995	-0.234474	5.45e-05	1.41881	down	Purine metabolism(ko00230);;Metabolic pathways(ko01100)
meta_470			Dibutyl malate;3-Hydroxydodecanedioic acid;2-Deoxystreptidine;N,N'-Bis(aminoiminomethyl)-2-deoxy-streptamine	9.24733006749605;9.24733006749605;20.3133125324828	MS1 mz matched	269.14	32.898	0.000399575	0.000330993	0.000518126	0.000365203	0.000522522	0.000302103	0.000430624	0.000402057	0.000333364	0.000444811	0.000407861	0.000417625	0.000385728	0.000520016	0.000499703	0.000451604	0.000460774	1.17866	0.237143	0.0490679	0.887924	unchanged	--
meta_471			Cycloguanil hydrochloride;1-(4-Chlorophenyl)-1,6-dihydro-6,6-dimethyl-1,3,5-triazine-2,4-diamine monohydrochloride	-8.70866	MS1 mz matched	270.062	337.024	8.48e-05	9.12e-05	7.59e-05	6.51e-05	6.19e-05	6.37e-05	5.75e-05	4.03e-05	6.44e-05	5.63e-05	4.61e-05	0.000117665	9.32e-05	0.00011111	0.000114014	0.000107836	9.51e-05	1.94623	0.960686	3.86e-06	1.44243	up	--
meta_472	Met-Cys	0.7288			MS2 reverse	270.099	389.628	2.15e-05	2.11e-05	2.17e-05	2.04e-05	2.15e-05	2.65e-05	2.66e-05	2.98e-05	2.86e-05	2.9e-05	2.86e-05	1.54e-05	1.67e-05	1.74e-05	2e-05	1.61e-05	1.55e-05	0.597106	-0.74394	2.72e-07	1.48134	down	--
meta_473	Terbutaline	0.9716			MS2 reverse	270.107	155.072	5.73e-06	6.54e-06	6.01e-06	6.78e-06	5.96e-06	5.91e-06	6.12e-06	6.86e-06	7.72e-06	6.1e-06	8.96e-06	4e-06	4.72e-06	4.3e-06	4.98e-06	3.82e-06	3.91e-06	0.6176	-0.695256	0.00179306	1.29383	down	--
meta_474			Alachlor;Acetochlor;Alachlor	-2.60851868193087;-2.76978562948392;-2.76978562948392	MS1 mz matched	270.118	74.999	1.02e-05	1.2e-05	1.6e-05	1.16e-05	1.15e-05	3.4e-05	2.87e-05	3.48e-05	3.16e-05	3.01e-05	4.33e-05	3.38e-06	2.85e-06	2.09e-06	2.35e-06	2.45e-06	1.96e-06	0.0744617	-3.74736	2.33e-05	1.49234	down	--
meta_475					Unmapped	270.205	41.953	0.000194099	0.000210333	0.000215476	0.000209782	0.000220252	0.000294129	0.000252045	0.000279018	0.000295276	0.000275333	0.00028856	0.000152177	0.00015059	0.000159018	0.000191557	0.000158797	0.000162643	0.578725	-0.78905	1.31e-07	1.48409	down	--
meta_476			N-[(Ethoxycarbonyl)methyl)-p-menthane-3-carboxamide;	-0.348069522417695;	MS1 mz matched	270.205	103.145	1.66e-05	2.23e-05	2.11e-05	2.11e-05	2.3e-05	3.3e-05	3.18e-05	3.31e-05	3.2e-05	3.41e-05	3.57e-05	1.12e-05	1.12e-05	1.17e-05	1.21e-05	1.64e-05	1.25e-05	0.376093	-1.41084	4.19e-09	1.51027	down	--
meta_477					Unmapped	270.241	35.461	0.000245229	0.000255441	0.00025944	0.000247049	0.000253006	0.000246316	0.000244022	0.000239334	0.000248125	0.00027258	0.000252428	0.000289783	0.000250443	0.000256881	0.000290241	0.000239468	0.000245636	1.04634	0.065357	0.294592	0.514411	unchanged	--
meta_478			Histidinyl-Asparagine;Asparaginyl-Histidine;	21.5407424572682;21.5407424572682;	MS1 mz matched	270.277	100.475	1.05e-05	1.22e-05	1.34e-05	1.24e-05	1.32e-05	7.46e-06	7.59e-06	9.03e-06	7.29e-06	8.85e-06	9.13e-06	1.42e-05	1.77e-05	1.68e-05	1.65e-05	1.67e-05	1.69e-05	2.00307	1.00222	2.58e-07	1.4883	up	--
meta_479					Unmapped	272.22	100.254	1.83e-05	2.02e-05	1.92e-05	1.73e-05	1.93e-05	1.99e-05	1.86e-05	2.36e-05	2.34e-05	1.99e-05	2.77e-05	1.36e-05	1.45e-05	1.5e-05	1.89e-05	1.51e-05	1.87e-05	0.7193	-0.475334	0.00492128	1.16289	down	--
meta_480					Unmapped	272.257	35.921	0.00110028	0.00115841	0.00120404	0.0012136	0.00119162	0.00107851	0.00115637	0.00106651	0.00105273	0.00106229	0.000974711	0.000992564	0.00107853	0.000956794	0.00111036	0.000947138	0.000988191	0.950312	-0.0735262	0.174155	0.642621	unchanged	--
meta_481			2-(3-Carboxy-3-(methylammonio)propyl)-L-histidine;Mecarphon	-1.5094381351133;-5.56407234804365	MS1 mz matched	272.293	50.598	2.18e-05	2.46e-05	2.58e-05	2.44e-05	2.4e-05	2.15e-05	2.06e-05	2e-05	2.01e-05	2.13e-05	2.64e-05	2.34e-05	2.27e-05	2.2e-05	2.16e-05	2.27e-05	2.09e-05	1.02559	0.0364572	0.612665	0.254178	unchanged	--
meta_482	2-Aminoethylphosphonic acid	0.7854			MS2 reverse	273.035	437.118	3.11e-05	2.8e-05	3.12e-05	2.93e-05	2.8e-05	5.3e-05	5.46e-05	5.59e-05	5.49e-05	5.64e-05	5.71e-05	2.2e-05	2.24e-05	1.92e-05	2.48e-05	2.27e-05	2.16e-05	0.39971	-1.32297	2.4e-11	1.52093	down	Microbial metabolism in diverse environments(ko01120);;ABC transporters(ko02010);;Phosphonate and phosphinate metabolism(ko00440);;Metabolic pathways(ko01100)
meta_483			6,7-Dichloro-3-hydroxy-1,5 dihydro-imidazo[2,1-b]quinazolin-2-one;1,2-Bis(4-nitrophenyl)ethane;4,4'-Dinitrodibenzyl	-22.0517702057497;4.77801173705621	MS1 mz matched	273.089	38.691	0.000275753	0.000274018	0.000271784	0.000254826	0.000277643	0.000262019	0.000287657	0.000237103	0.000220483	0.0002756	0.000252601	0.000259381	0.000256261	0.000252301	0.000263694	0.000265767	0.000252177	1.00919	0.0132038	0.828396	0.107937	unchanged	--
meta_484			Pyridinitril	10.6233	MS1 mz matched	273.997	297.361	1.77e-05	2.02e-05	1.71e-05	1.55e-05	1.61e-05	1.45e-05	1.37e-05	1.36e-05	1.73e-05	1.5e-05	1.38e-05	2.29e-05	2.11e-05	2.22e-05	2.21e-05	2.21e-05	2.25e-05	1.51132	0.595809	8.26e-06	1.47601	up	--
meta_485					Unmapped	274.034	336.811	3.75e-05	3.6e-05	3.11e-05	2.87e-05	2.88e-05	2.57e-05	2.4e-05	2.04e-05	3.16e-05	2.68e-05	2.39e-05	4.54e-05	4.18e-05	4.64e-05	4.78e-05	4.94e-05	3.97e-05	1.77345	0.826561	3.4e-06	1.44463	up	--
meta_486			Avenalumin III;2,7-Anhydro-alpha-N-acetylneuraminic acid;2-Deoxy-2,3-dehydro-N-acetylneuraminic acid;Sarmentosin epoxide	18.7457781484133;-1.37411996189715;-1.37411996189715;-1.37411996189715	MS1 mz matched	274.09	392.771	7.08e-05	7.44e-05	7.13e-05	6.96e-05	7.64e-05	0.000183102	8.15e-05	5.17e-05	6.53e-05	4.44e-05	4.98e-05	8.08e-05	9.33e-05	6.81e-05	8.66e-05	7.92e-05	7.15e-05	1.00767	0.0110279	0.978748	0.0108863	unchanged	--
meta_487			N-(1-Deoxy-1-fructosyl)alanine;Muramic acid;Muramic acid;3-O-alpha-Carboxyethyl-D-glucosamine;2-Amino-3-O-[(R)-1-carboxyethyl]-2-deoxy-D-glucopyranose	-1.99880126172494;-1.99880126172494;-1.99123458542137	MS1 mz matched	274.089	352.053	7.18e-05	8.24e-05	6.75e-05	6.3e-05	7.33e-05	3.55e-05	3.75e-05	3.89e-05	5.86e-05	4.57e-05	4.06e-05	0.00010125	0.000107994	0.000129905	0.000113151	0.000104031	9.49e-05	2.53635	1.34275	1.87e-06	1.46784	up	--
meta_488					Unmapped	274.272	128.521	0.00031883	0.00034586	0.000324325	0.000318466	0.000339261	0.000328565	0.000307899	0.000310429	0.000320258	0.000321813	0.000305898	0.000309838	0.000334597	0.000302294	0.000336694	0.000319887	0.000327909	1.01919	0.0274207	0.392278	0.417205	unchanged	--
meta_489	Palmitic acid	0.7816			MS2 reverse	274.272	99.666	0.01248	0.0139712	0.0132142	0.0120971	0.0124576	0.0136794	0.0151203	0.011117	0.0117572	0.014338	0.0130838	0.0116193	0.0133938	0.0123678	0.0120109	0.0117265	0.012939	0.9363	-0.0949571	0.260347	0.552586	unchanged	--
meta_490					Unmapped	274.85	298.086	5.22e-05	5.87e-05	6.16e-05	6.16e-05	6.57e-05	5.93e-05	5.43e-05	6.05e-05	6.05e-05	5.49e-05	6.17e-05	7.21e-05	6.48e-05	6.16e-05	6.78e-05	5.72e-05	6.19e-05	1.0971	0.133689	0.050734	0.895799	unchanged	--
meta_491			D-Glucuronic acid 1-phosphate;6-Phospho-2-dehydro-D-glucote;2-Dehydro-D-glucote 6-phosphate;1-Phospho-alpha-D-galacturote;D-Galacturote 1-phosphate;D-Glucurote 1-phosphate;1-Phospho-alpha-D-glucurote;3-Dehydro-L-gulote 6-phosphate	-3.58783857711327;-3.64951516203189;-3.64951516203189;-3.64951516203189;-3.64951516203189	MS1 mz matched	275.015	456.464	1.31e-05	1.08e-05	1.46e-05	1.35e-05	1.27e-05	1.45e-05	1.47e-05	1.41e-05	1.53e-05	1.52e-05	1.36e-05	1e-05	1.18e-05	1.04e-05	1.15e-05	1.03e-05	1.11e-05	0.74497	-0.424747	3.03e-06	1.44762	down	--
meta_492	1,2,3-Benzenetriol	0.9708			MS2 reverse	275.057	328.707	1.3e-05	1.34e-05	1.27e-05	1.13e-05	1.01e-05	9.3e-06	8.49e-06	1.27e-05	1.62e-05	1.05e-05	1.25e-05	1.37e-05	1.07e-05	1.12e-05	1.51e-05	1.26e-05	1.29e-05	1.09331	0.128696	0.43614	0.385511	unchanged	--
meta_493			Glutaminyl-Glutamate;Gamma-glutamyl-Glutamate;Glutamyl-Glutamine;Glutamyl-Gamma-glutamate;	-1.82315073259001;-1.82315073259001;-1.82315073259001;-1.82315073259001;	MS1 mz matched	275.254	24.7675	1.12e-05	1.16e-05	1.07e-05	1.22e-05	1.04e-05	1.66e-05	1.05e-05	1.29e-05	1.16e-05	1.12e-05	1.9e-05	1.26e-05	1.05e-05	1.11e-05	1.39e-05	1.05e-05	1.08e-05	0.849956	-0.23454	0.217234	0.602079	unchanged	--
meta_494			4-Ketoifosfamide;4-Ketocyclophosphamide;Dimethemid	2.98252438482402;2.98252438482402;-17.7391813932038	MS1 mz matched	276.07	455.834	9.68e-06	9.5e-06	1.05e-05	9.72e-06	8.49e-06	6.17e-06	5.9e-06	6.14e-06	5.77e-06	5.84e-06	7.04e-06	1.33e-05	1.42e-05	1.43e-05	1.41e-05	1.18e-05	1.43e-05	2.2233	1.1527	6.21e-07	1.50147	up	--
meta_495	L-Pyroglutamic acid	0.9819			MS2 reverse	276.117	405.442	5.9e-06	6.83e-06	6.97e-06	5.89e-06	7.17e-06	3.61e-06	1.41e-06	6.59e-05	3.81e-06	3.27e-06	3.94e-06	1.17e-05	9.29e-06	9.73e-06	1.1e-05	9.72e-06	1.36e-05	0.793209	-0.334227	0.798204	0.129134	unchanged	--
meta_496	Asp-Thr	0.7991			MS2 reverse	276.117	282.529	1.5e-06	1.99e-06	1.89e-06	1.62e-06	1.53e-06	1.67e-06	1.97e-06	1.93e-06	1.88e-06	1.89e-06	1.61e-06	1.24e-06	2.56e-05	2.66e-06	1.56e-06	1.56e-06	1.4e-06	3.10695	1.6355	0.37959	0.442692	unchanged	--
meta_497	Ile-Cys	0.9935			MS2 reverse	276.142	310.361	0.000360186	0.00036223	0.000170275	0.000325812	0.000359537	0.000380655	0.000164197	0.000273533	0.000325436	0.000261731	0.00024308	0.000136419	0.000176939	0.000307076	0.000317523	0.000375214	0.000348149	1.0077	0.0110604	0.966982	0.0224359	unchanged	--
meta_498			Hydroxyhexanoycarnitine;Neburon;Kloben	20.8127044448924;17.4434957928062	MS1 mz matched	276.179	231.719	1.26e-05	1.3e-05	1.28e-05	1.05e-05	1.21e-05	1.2e-05	1.13e-05	1.14e-05	8.24e-06	1.11e-05	1.06e-05	2.01e-05	1.47e-05	1.42e-05	1.71e-05	1.49e-05	1.47e-05	1.47983	0.565433	0.00122902	1.27801	up	--
meta_499			Decanoylcholine;	18.1832400756398;	MS1 mz matched	276.286	23.935	9.58e-06	9.82e-06	9.97e-06	1.03e-05	1.04e-05	1.29e-05	1.03e-05	1.15e-05	9.23e-06	1.18e-05	1.29e-05	1.01e-05	9.68e-06	9.66e-06	9.48e-06	7.7e-06	8.82e-06	0.806676	-0.309939	0.012685	1.08389	down	--
meta_500	6-Phospho-D-gluconate	0.7934			MS2 reverse	277.036	351.553	1.58e-05	1.72e-05	1.76e-05	1.76e-05	1.85e-05	2.11e-05	2.08e-05	2.36e-05	2.07e-05	2.28e-05	2.38e-05	1.26e-05	1.25e-05	1.08e-05	1.45e-05	1.23e-05	1.29e-05	0.568614	-0.814479	2.7e-07	1.47993	down	Carbon metabolism(ko01200);;Biosynthesis of antibiotics(ko01130);;Microbial metabolism in diverse environments(ko01120);;Biosynthesis of secondary metabolites(ko01110);;Metabolic pathways(ko01100);;Pentose phosphate pathway(ko00030)
meta_501			O-Demethylfonsecin;	-13.102063351876;	MS1 mz matched	277.06	288.539	9.54e-06	7.84e-06	6.5e-06	5.06e-06	4.78e-06	5.39e-06	8.36e-06	4.88e-06	4.71e-06	8.07e-06	7.28e-06	3.41e-06	3.78e-06	4.65e-06	3.83e-06	6.63e-06	5.34e-06	0.714424	-0.485148	0.0544769	0.873494	unchanged	--
meta_502	gamma-L-Glutamyl-L-glutamic acid	0.9926			MS2 forward	277.101	402.678	1.09e-05	1.18e-05	1.29e-05	1.12e-05	1e-05	1.68e-05	1.67e-05	1.55e-05	1.66e-05	1.74e-05	1.62e-05	6.74e-06	8.06e-06	7.71e-06	6.24e-06	9.59e-06	5.66e-06	0.44381	-1.17198	1.88e-06	1.49281	down	--
meta_503	L-Saccharopine	0.9962			MS2 forward	277.138	425.037	3.62e-05	4.2e-05	4.06e-05	4.21e-05	3.63e-05	3.22e-05	3.14e-05	2.65e-05	3.21e-05	2.6e-05	2.71e-05	3.95e-05	3.86e-05	3.57e-05	4.04e-05	3.52e-05	3.11e-05	1.25794	0.331064	0.00240844	1.2039	up	Metabolic pathways(ko01100);;Lysine biosynthesis(ko00300);;Biosynthesis of antibiotics(ko01130);;Biosynthesis of secondary metabolites(ko01110);;Lysine degradation(ko00310);;Biosynthesis of amino acids(ko01230)
meta_504	Pro-Thr	0.9521			MS2 reverse	277.137	185.35	4.2e-05	4.96e-05	5.17e-05	4.98e-05	5.02e-05	3.36e-05	3.69e-05	3.67e-05	3.2e-05	4.22e-05	4.25e-05	5.55e-05	5.23e-05	5.75e-05	5.56e-05	4.74e-05	5.23e-05	1.43141	0.517435	4.36e-05	1.39415	up	--
meta_505	D-Glucose 6-phosphate	0.9367			MS2 forward	278.062	448.791	8.39e-06	7.1e-06	7.92e-06	8.46e-06	7.72e-06	1.94e-05	9.35e-06	9.91e-06	9.25e-06	9.57e-06	1.03e-05	7.31e-06	1.38e-05	1.33e-05	8e-06	7.15e-06	7.59e-06	0.84287	-0.246617	0.412659	0.400122	unchanged	--
meta_506					Unmapped	278.986	382.961	7.11e-06	7.73e-06	6.74e-06	7.06e-06	7.4e-06	7.33e-06	8.16e-06	6.74e-06	7.98e-06	7.96e-06	7.73e-06	7.56e-06	8.9e-06	7.43e-06	6.71e-06	7.8e-06	6.13e-06	0.969995	-0.0439503	0.619259	0.25004	unchanged	--
meta_507			Dibutyl phthalate;Monoethylhexyl phthalic acid;Diisobutyl phthalate;Alpha-CEHC;2-Ethylhexyl phthalate;Dibutyl phthalate;Di-n-butyl phthalate;Dibutyl 1,2-benzenedicarboxylate;Diisobutyl phthalate;DIBP	0.685956350717824;0.685956350717824;0.685956350717824;0.685956350717824;0.719031838034625;0.719031838034625;0.719031838034625	MS1 mz matched	279.157	29.001	0.000822484	0.000787765	0.000758857	0.000742719	0.000717836	0.000985215	0.000601001	0.000631217	0.000634848	0.000673076	0.000669206	0.000909555	0.000790536	0.000828691	0.000953138	0.000728267	0.000874397	1.21218	0.277609	0.0583302	0.874931	unchanged	--
meta_508					Unmapped	280.023	326.484	8.17e-06	7.8e-06	8.39e-06	8.66e-06	7.89e-06	6.66e-06	6.1e-06	6.39e-06	6.7e-06	6.44e-06	7.05e-06	1.05e-05	1.05e-05	9.96e-06	1.07e-05	9.41e-06	9.59e-06	1.54083	0.62371	4.62e-07	1.49029	up	--
meta_509	Meclofenoxate	0.847			MS2 reverse	280.077	405.404	4.77e-06	4.91e-06	4.6e-06	4.38e-06	4.71e-06	2.97e-06	3.7e-06	2.99e-06	4.05e-06	3.57e-06	4.48e-06	6.14e-06	4.82e-06	5.44e-06	6.09e-06	4.89e-06	5.7e-06	1.52001	0.604076	0.000221993	1.33311	up	--
meta_510			2-Amino-5,6-dichloro-3,4,-dihydroquinazoline;cis-(Homo)3-aconitate	-18.5127761297149;-1.85130845859724	MS1 mz matched	280.083	179.336	1.16e-05	1.17e-05	1.14e-05	1.21e-05	1.03e-05	3.19e-05	1.51e-05	3.85e-06	1.73e-06	4.75e-06	5.08e-06	6e-05	2.2e-05	4.96e-06	2.36e-06	4.14e-06	1.22e-06	1.51937	0.603472	0.622232	0.24067	unchanged	--
meta_511			Glycerophosphocholine;Tolmetin;Ismine	-3.20455445608321;-12.446267131312;-12.446267131312	MS1 mz matched	280.091	363.087	0.00153754	0.00164298	0.00155795	0.00147063	0.00159957	0.00113924	0.000875941	0.000791847	0.00106962	0.000933515	0.0011607	0.00238959	0.00218373	0.00238422	0.00240989	0.00235449	0.0022636	2.34229	1.22792	5.85e-08	1.50651	up	--
meta_512	Val-Tyr	0.6177			MS2 forward	280.138	316.352	0.000351265	0.000348767	0.000318757	0.000305064	0.000341154	0.000287524	0.000225642	0.000190318	0.000268883	0.000158541	0.000149472	0.000306935	0.000422607	0.000298593	0.00037214	0.000355825	0.000300864	1.60653	0.683944	0.00196323	1.21649	up	--
meta_513			N-(1-Deoxy-1-fructosyl)valine;	4.29187928929733;	MS1 mz matched	280.137	425.013	0.00011578	6.39e-05	0.000110174	0.000113147	0.000123638	0.000125296	0.000106939	9.77e-05	0.000125275	8.99e-05	8.09e-05	0.000118509	0.000132632	9.13e-05	0.000129676	0.000107446	9.74e-05	1.08148	0.11301	0.42454	0.386225	unchanged	--
meta_514			2-(5,8-Tetradecadienyl)cyclobutanone;6,10,14-Trimethyl-5,9,13-pentadecatrien-2-one;4-Dodecylphenol	-2.53823303502973;-2.53823303502973;-2.66941540182068	MS1 mz matched	280.263	34.756	0.0175199	0.0186044	0.0187188	0.0182053	0.0187291	0.0180324	0.0179114	0.0163973	0.0176161	0.0178627	0.0171979	0.0209638	0.0194704	0.019333	0.0194679	0.0188017	0.0185741	1.11039	0.151071	0.00129832	1.25327	up	--
meta_515	alpha-Farnesene	0.6658			MS2 reverse	281.1	36.561	0.000200146	0.000201622	0.000174354	0.000196214	0.000214139	0.000171992	0.000183185	0.000196563	0.00018573	0.000184388	0.000191738	0.000213585	0.000202329	0.000189159	0.000206522	0.00018257	0.000199451	1.07186	0.100112	0.0454838	0.902685	unchanged	--
meta_516			(1beta,4alpha,5alpha,6beta,8alpha,10b)-1,10:4,5-Diepoxy-6-hydroxy-7(11)-germacren-12,8-olide;Vulgarolide;Artabsinolide A;Dihydromarasmone;8-Deoxy-11,13-dihydroxygrosheimin;13-Hydroxyabscisic acid;Crispolide;Nigellic acid;Autumnolide;Hymenoflorin;Phaseic acid;8'-Hydroxyabscisate;8'-Hydroxyabscisic acid	17.5853393669456;17.5853393669456;17.5853393669456;17.5853393669456;17.5853393669456;17.5853393669456;17.5853393669456;17.5853393669456;17.4918100847087;17.4918100847087;17.4918100847087;17.4918100847087	MS1 mz matched	281.151	261.908	4.56e-05	5.07e-05	5.31e-05	4.76e-05	5.25e-05	4.31e-05	4.17e-05	4.25e-05	3.91e-05	4.65e-05	4.58e-05	3.44e-05	3.3e-05	3.22e-05	3.4e-05	3.42e-05	3.52e-05	0.784223	-0.350664	0.000148903	1.41597	down	--
meta_517			Phygrine;	20.7861762379018;	MS1 mz matched	281.221	37.218	5.8e-05	6.29e-05	5.15e-05	5.54e-05	6.34e-05	0.000121461	7.64e-05	5.07e-05	1.53e-05	5.32e-05	5.34e-05	5.46e-05	3.82e-05	7.97e-05	5.75e-06	1.15e-05	6.88e-05	0.697738	-0.519243	0.34798	0.455597	unchanged	--
meta_518	Cytidine	0.9999			MS2 reverse	282.048	455.529	3.06e-05	2.68e-05	2.82e-05	2.67e-05	2.67e-05	3.55e-05	3.95e-05	4.18e-05	3.64e-05	2.49e-05	4.22e-05	2.21e-05	2.24e-05	2.25e-05	2.71e-05	2.35e-05	2.4e-05	0.642476	-0.638286	0.00317725	1.27576	down	Metabolic pathways(ko01100);;Pyrimidine metabolism(ko00240)
meta_519	Glutaric acid	0.9243			MS2 reverse	282.117	355.202	0.000568926	0.000591096	0.000505255	0.000465417	0.00051067	0.000294342	0.000266237	0.000255339	0.000429942	0.000282676	0.000229882	0.000731237	0.0007855	0.000830255	0.000785741	0.000732398	0.000620412	2.5509	1.351	6.73e-07	1.46806	up	Lysine degradation(ko00310);;Fatty acid degradation(ko00071)
meta_520	Ethylmalonic acid	0.9492			MS2 reverse	282.117	444.796	6.46e-05	6.37e-05	6.82e-05	5.82e-05	7.38e-05	6.32e-05	5.65e-05	5.24e-05	5.86e-05	5.28e-05	4.39e-05	7.04e-05	7.97e-05	5.58e-05	7.59e-05	7.59e-05	6.25e-05	1.28311	0.359648	0.00849136	1.1072	up	--
meta_521					Unmapped	282.14	35.413	2.97e-05	2.73e-05	3.05e-05	2.4e-05	2.97e-05	2.85e-05	2.61e-05	2.89e-05	2.76e-05	2.71e-05	2.56e-05	2.7e-05	3.44e-05	2.26e-05	2.35e-05	2.21e-05	2.1e-05	0.919732	-0.120714	0.341374	0.479959	unchanged	--
meta_522			Oleamide;Dodemorph;Oleamide;Oleyl amide;(Z)-9-Octadecemide	24.8236701793323;24.6981657250605;24.6981657250605	MS1 mz matched	282.279	33.961	0.0359307	0.0371612	0.0382782	0.0366346	0.0385904	0.0420865	0.0385923	0.0352968	0.0372854	0.0418942	0.0395928	0.040697	0.0374216	0.0382765	0.0390651	0.0375275	0.0367669	0.978729	-0.0310193	0.516965	0.321611	unchanged	--
meta_523			2-O-Caffeoyltartronic acid;Bikojic acid;	-19.739568927971;-19.739568927971;	MS1 mz matched	283.04	361.842	2.18e-05	2.11e-05	2.18e-05	2e-05	2.38e-05	1.98e-05	1.98e-05	2.15e-05	2.34e-05	2.12e-05	2.29e-05	2.15e-05	1.98e-05	2.09e-05	2.39e-05	2.21e-05	2.21e-05	1.01231	0.0176503	0.758167	0.15639	unchanged	--
meta_524	O-Phosphoethanolamine	0.7024			MS2 forward	283.044	439.185	4.08e-05	3.73e-05	3.58e-05	3.55e-05	3.49e-05	3.74e-05	3.77e-05	3.69e-05	4.16e-05	3.99e-05	4.07e-05	5.42e-05	5.38e-05	5.39e-05	5.82e-05	5.68e-05	5.52e-05	1.4174	0.503247	3.66e-08	1.49542	up	Sphingolipid signaling pathway(ko04071);;Glycerophospholipid metabolism(ko00564);;Sphingolipid metabolism(ko00600);;Metabolic pathways(ko01100);;Cationic antimicrobial peptide (CAMP) resistance(ko01503)
meta_525	2'-O-methylinosine	0.9865			MS2 forward	283.107	201.693	8.88e-06	8.22e-06	6.33e-06	6.02e-06	5.59e-06	6.07e-06	5.34e-06	5.25e-06	4.46e-06	3.71e-06	6.84e-06	6.78e-06	7.3e-06	5.23e-06	4.18e-06	5.71e-06	7.26e-06	1.15138	0.203364	0.269802	0.52696	unchanged	--
meta_526			(-)-(E)-1-(4-Hydroxyphenyl)-7-phenyl-6-hepten-3-ol;Miltirone;4-Prenyldihydropinosylvin;Miltirone;Diethylstilbestrol monomethyl ether;Mestilbol;3-Hydroxy-1-methylestra-1,3,5(10),6-tetraen-17-one;1-Methyl-6-dehydroestrone	14.2474900460219;14.2474900460219;14.1762533580677;14.1762533580677;14.1762533580677;14.1762533580677	MS1 mz matched	283.173	73.778	0.00101883	0.00117636	0.00115616	0.00111104	0.00110769	0.000862823	0.000889291	0.000966004	0.000960673	0.000889643	0.000985497	0.000995014	0.001032	0.00101416	0.00102678	0.00088949	0.000996334	1.07199	0.100297	0.0500333	0.883358	unchanged	--
meta_527			(-)-(E)-1-(4-Hydroxyphenyl)-7-phenyl-6-hepten-3-ol;Miltirone;4-Prenyldihydropinosylvin;Miltirone;Diethylstilbestrol monomethyl ether;Mestilbol;3-Hydroxy-1-methylestra-1,3,5(10),6-tetraen-17-one;1-Methyl-6-dehydroestrone	14.2474900460219;14.2474900460219;14.1762533580677;14.1762533580677;14.1762533580677;14.1762533580677	MS1 mz matched	283.174	49.955	0.000841051	0.000914217	0.0009238	0.000839141	0.000897196	0.000724883	0.000721166	0.000739618	0.000748483	0.00076015	0.000775605	0.000802535	0.00080248	0.000791275	0.000823698	0.000774372	0.000785947	1.06944	0.0968588	0.000927316	1.27045	up	--
meta_528			Risedronate;Risedronic acid;Risedrote	24.5649243818579;24.4755232399651	MS1 mz matched	284.008	337.948	0.000116033	0.000120363	0.000117238	0.000129093	0.000152868	0.000107026	0.000110836	0.000148308	0.00013035	0.000120896	0.000139465	9.85e-05	0.000122052	9.75e-05	0.000115111	0.000101136	0.000118662	0.86267	-0.213118	0.0591817	0.861096	unchanged	--
meta_529	Bupropion	0.6176			MS2 reverse	284.078	351.838	0.000115818	0.000115722	0.000119276	0.000117493	0.000116582	0.00013685	0.000155241	0.000158397	0.000148513	0.000139605	0.000131087	8.6e-05	0.000122712	8.3e-05	9.3e-05	0.000113304	7.85e-05	0.662885	-0.59317	0.000396345	1.33889	down	--
meta_530	Guanosine	0.9999			MS2 forward	284.097	240.683	8.6e-05	8.96e-05	0.000130456	8.2e-05	9.02e-05	7.89e-05	8.41e-05	8.4e-05	8.73e-05	8.71e-05	8.51e-05	6.2e-05	7.02e-05	6.71e-05	7.19e-05	5.94e-05	6.51e-05	0.781368	-0.355927	3.26e-05	1.4182	down	Purine metabolism(ko00230);;Metabolic pathways(ko01100)
meta_531	Ile-Asn	0.979			MS2 reverse	284.105	363.048	2.07e-05	1.94e-05	2.27e-05	2.37e-05	2.49e-05	1.48e-05	9.99e-06	8.76e-06	1.14e-05	8.97e-06	1.38e-05	4.38e-05	3.17e-05	3.57e-05	3.47e-05	3.45e-05	3.3e-05	3.15346	1.65694	1.77e-06	1.47715	up	--
meta_532			Glutaminyl-Histidine;Gamma-glutamyl-Histidine;Histidinyl-Gamma-glutamate;Histidinyl-Glutamine;Octadecamide;Stearamide;Stearic acid amide	14.8261213667204;14.8261213667204;14.8261213667204;14.8261213667204;1.76499139562521	MS1 mz matched	284.293	132.047	2.34e-05	3.43e-05	2.21e-05	3.28e-05	2.78e-05	2.79e-05	2.34e-05	2.66e-05	2.61e-05	3.1e-05	2.84e-05	2.64e-05	2.62e-05	2.12e-05	2.65e-05	2.27e-05	2.82e-05	0.926435	-0.110238	0.212136	0.59357	unchanged	--
meta_533			Octadecanamide;Octadecamide;Stearamide;Stearic acid amide	17.5401305754771;17.5923752370591	MS1 mz matched	284.292	98.2705	6.69e-05	6.97e-05	7.93e-05	6.79e-05	8.21e-05	8.27e-05	7.27e-05	7.67e-05	7.8e-05	7.85e-05	8.91e-05	6.84e-05	7.09e-05	6.67e-05	7.28e-05	6.77e-05	7.52e-05	0.882866	-0.179734	0.00816473	1.13076	down	--
meta_534			N-Phenylacetylphenylalanine;N-(p-Hydroxyphenyl)ethyl p-hydroxycinnamide;Morphinone;N-[2-Hydroxy-2-(4-hydroxyphenyl)ethyl]cinnamide;Anaxagoreine;2-[Methyl(3-phenylpropanoyl)amino]benzoic acid;Morphinone;Acrophylline	-13.4123106658664;-13.4123106658664;-13.4123106658664;-13.4123106658664;-13.4123106658664;-13.4123106658664;-13.4123106658664;-13.4123106658664	MS1 mz matched	284.329	95.846	3.17e-05	2.41e-05	2.39e-05	2.19e-05	2.54e-05	2.23e-05	2.11e-05	2.14e-05	1.91e-05	1.78e-05	2.14e-05	4.75e-05	2.06e-05	1.73e-05	1.78e-05	1.68e-05	2.06e-05	1.14247	0.192151	0.576149	0.279743	unchanged	--
meta_535			Dimethylallylpyrophosphate;Isopentenyl pyrophosphate;Amobam	8.83800207959594;8.83800207959594;-8.53623489435778	MS1 mz matched	284.971	330.771	8.14e-05	8.09e-05	8.2e-05	7.56e-05	7.09e-05	7.44e-05	6.76e-05	7.06e-05	7.33e-05	7.33e-05	7.75e-05	8.87e-05	8.39e-05	8.65e-05	8.42e-05	8.47e-05	8.41e-05	1.17293	0.230114	4.76e-05	1.42036	up	--
meta_536			Mannitol 1-phosphate;Sorbitol-6-phosphate;D-Mannitol 1-phosphate;Sorbitol 6-phosphate;D-Sorbitol 6-phosphate;D-Glucitol 6-phosphate;Alditol 6-phosphate;Hexitol 1-phosphate;Galactitol 1-phosphate;L-Galactitol 1-phosphate;D-Galactitol 6-phosphate	-1.40662665389159;-1.40662665389159;-1.52645304957246;-1.52645304957246;-1.52645304957246;-1.52645304957246	MS1 mz matched	285.033	406.223	9.29e-06	9.86e-06	1.04e-05	9.8e-06	1.03e-05	8.69e-06	8.68e-06	8.31e-06	1.01e-05	8.19e-06	8.29e-06	1.05e-05	9.1e-06	1.01e-05	1.13e-05	9.03e-06	8.7e-06	1.1234	0.167869	0.0605655	0.859444	unchanged	--
meta_537			Lucernol;Repensol;Aureol;Rhein;Rhein	24.5602532062725;24.5602532062725;24.5602532062725;24.5602532062725;24.5180034227107	MS1 mz matched	285.039	325.178	5.15e-05	4.94e-05	4.5e-05	3.71e-05	3.69e-05	4.87e-05	5.86e-05	4.58e-05	4.95e-05	5.83e-05	5.48e-05	3.63e-05	3.61e-05	4.16e-05	4.15e-05	4.48e-05	3.98e-05	0.760351	-0.395262	0.0010634	1.28053	down	--
meta_538			2-Hydroxy-4-(4-methoxyphenyl)-1H-phenalen-1-one;9-(4-Hydroxyphenyl)-2-methoxy-1H-phenalen-1-one;Benzo[a]pyrene-7,8-dihydrodiol-9,10-oxide;7,8-Dihydro-7,8-dihydroxybenzo[a]pyrene 9,10-oxide	15.5769244529825;15.5769244529825;15.5580558786244	MS1 mz matched	285.098	201.261	3.64e-05	4.37e-05	4.44e-05	4.23e-05	4.51e-05	3.75e-05	4.47e-05	4.38e-05	3.97e-05	4.36e-05	4.41e-05	3.52e-05	4.67e-05	3.27e-05	2.68e-05	4.06e-05	3.31e-05	0.849091	-0.23601	0.0779584	0.842087	unchanged	--
meta_539	cis-4-Hydroxy-D-proline	0.7001			MS2 reverse	285.104	135.433	9.21e-06	1.18e-05	1.12e-05	1.14e-05	1.06e-05	1.26e-05	7.23e-06	2.55e-06	2.27e-06	3.39e-06	3.21e-06	2.02e-05	1.34e-05	5.18e-06	4.45e-06	5.37e-06	3.4e-06	1.66575	0.736171	0.308546	0.491278	unchanged	--
meta_540	His-Glu	0.8269			MS2 forward	285.117	399.603	2.36e-06	2.96e-06	3.48e-06	3.23e-06	3.09e-06	2.8e-06	1.37e-06	3.3e-06	3.1e-06	1.66e-06	2.21e-06	7.35e-06	3.65e-06	3.93e-06	5.01e-06	5.61e-06	3.8e-06	2.03164	1.02265	0.00608864	1.16347	up	--
meta_541	Arg-Glu	0.6112			MS2 reverse	286.149	365.585	5.15e-06	3.85e-06	4.89e-06	4.18e-06	5.02e-06	4.45e-06	3.56e-06	3.78e-06	3.55e-06	3.71e-06	3.65e-06	2.78e-06	2.83e-06	2.19e-06	2.05e-06	2.32e-06	2.95e-06	0.666049	-0.5863	0.000121334	1.35821	down	--
meta_542			Methyl 3-carbazolecarboxylate;1-Hydroxy-10-methylacridone;6-Methoxy-9H-carbazole-3-carboxaldehyde;Murrayanine;Mukolidine;Murrayanine;9H-Carbazole-3-carboxaldehyde, 1-methoxy-;(E)-4-Nitrostilbene;trans-p-Nitrostilbene	-24.8620820396114;-24.8620820396114;-24.8620820396114;-24.8620820396114;-24.8620820396114;-24.8620820396114;-24.8620820396114	MS1 mz matched	286.272	35.908	2e-05	2.28e-05	3.03e-05	2.29e-05	2.55e-05	2.43e-05	1.91e-05	2.38e-05	2.28e-05	2.15e-05	2.06e-05	2.36e-05	2.51e-05	2.24e-05	2.44e-05	2.73e-05	2.4e-05	1.1115	0.15251	0.0442535	0.8998	unchanged	--
meta_543			Letrozole;Letrozole	19.2886362449375;19.2886362449375	MS1 mz matched	286.308	48.625	4.83e-05	4.34e-05	4.51e-05	3.98e-05	4.76e-05	4.04e-05	3.83e-05	4.42e-05	3.91e-05	4.22e-05	4.86e-05	5.82e-05	4.23e-05	4.5e-05	4.91e-05	4.73e-05	5.07e-05	1.15753	0.211045	0.0385942	0.929774	unchanged	--
meta_544	N-Acetyl-L-tyrosine	0.9326			MS2 reverse	287.095	200.437	1.35e-05	1.4e-05	1.5e-05	1.38e-05	1.35e-05	1.35e-05	1.64e-05	1.53e-05	9.69e-06	1.49e-05	1.36e-05	1.33e-05	1.94e-05	9.98e-06	5.35e-06	1.38e-05	1.74e-05	0.948855	-0.0757404	0.763508	0.15532	unchanged	--
meta_545			4-Methoxyphenylethanol sulfate;Pentobarbital sodium	4.02814870315676;0	MS1 mz matched	287.213	39.194	4.97e-05	7.12e-05	5.18e-05	5.93e-05	5.28e-05	7.29e-05	5.8e-05	9.44e-05	8.28e-05	7.02e-05	9.25e-05	2.83e-05	2.39e-05	2.56e-05	5.21e-05	2.55e-05	2.71e-05	0.387893	-1.36627	7.82e-05	1.37747	down	--
meta_546			Cycloguanil hydrochloride;1-(4-Chlorophenyl)-1,6-dihydro-6,6-dimethyl-1,3,5-triazine-2,4-diamine monohydrochloride	-8.70866	MS1 mz matched	288.074	336.933	0.000605973	0.00060259	0.000534766	0.00047013	0.00043543	0.000364029	0.000373924	0.000282631	0.000439674	0.000396598	0.000323088	0.000846893	0.000678242	0.000854616	0.000821267	0.000788132	0.000681492	2.14255	1.09933	2.67e-06	1.46269	up	--
meta_547					Unmapped	288.197	96.928	4.92e-05	5.19e-05	5.4e-05	4.9e-05	5.35e-05	4.32e-05	4.38e-05	4.03e-05	4.22e-05	4.28e-05	3.59e-05	3.5e-05	4.14e-05	4.5e-05	4.15e-05	4.19e-05	4.19e-05	0.993821	-0.00894175	0.889576	0.0680701	unchanged	--
meta_548			Lauroyl diethanolamide;Dodine;Dodecylguanidine acetate	20.9301403018;-18.2554107415362	MS1 mz matched	288.252	39.281	0.00127899	0.00123734	0.00133753	0.00124972	0.00136453	0.00113272	0.001149	0.00114559	0.00108574	0.00119358	0.00112067	0.00153662	0.00147123	0.00163176	0.0017751	0.00144954	0.00167608	1.39738	0.482724	0.0001849	1.43196	up	--
meta_549			Koenoline;Mukoline;N-Acetoxy-4-aminobiphenyl;N-Hydroxy-4-acetylaminobiphenyl;Flindersine	2.20013772856979;2.20013772856979;2.20013772856979;2.20013772856979;2.20013772856979	MS1 mz matched	288.287	122.053	2.43e-05	2.66e-05	2.86e-05	2.33e-05	2.37e-05	1.92e-05	2.15e-05	1.93e-05	2.07e-05	2.33e-05	2.12e-05	2.81e-05	2.11e-05	2.47e-05	2.48e-05	2.25e-05	2.46e-05	1.1639	0.218971	0.0161346	1.04919	up	--
meta_550	Heptadecanoic acid	0.6627			MS2 reverse	288.288	62.971	4.02e-05	4.17e-05	3.94e-05	4.71e-05	4.73e-05	5.46e-05	2.9e-05	3.69e-05	2.6e-05	6.22e-05	5.34e-05	5.22e-05	1.84e-05	5.55e-05	5.19e-05	4.72e-05	5.04e-05	1.0519	0.0729971	0.79068	0.133852	unchanged	--
meta_551	Arg-Asp	0.8831			MS2 reverse	289.137	425.017	2.01e-05	1.85e-05	1.82e-05	2.03e-05	2.58e-05	1.94e-05	1.65e-05	2.14e-05	2.72e-05	2.38e-05	1.44e-05	1.7e-05	2.41e-05	1.3e-05	2.4e-05	1.53e-05	1.44e-05	0.877927	-0.187827	0.389034	0.418978	unchanged	--
meta_552			Arginyl-Asparagine;Asparaginyl-Arginine;	5.0011347520347;5.0011347520347;	MS1 mz matched	289.156	176.216	8.57e-05	9.12e-05	9.46e-05	8.53e-05	8.56e-05	8.06e-05	7.84e-05	8e-05	7.97e-05	8.84e-05	9.26e-05	9.3e-05	8e-05	8.74e-05	9.03e-05	8.49e-05	8.42e-05	1.04033	0.0570461	0.293272	0.509807	unchanged	--
meta_553					Unmapped	289.957	295.386	0.000123756	0.000126	0.000116785	0.000104146	0.000102525	9.15e-05	9.81e-05	8.71e-05	9.09e-05	0.000100307	9.75e-05	0.000123435	0.000118612	0.000133326	0.000131276	0.000133968	0.000125639	1.35517	0.438473	1.64e-06	1.46044	up	--
meta_554			Neuraminic acid;N-(1-Deoxy-1-fructosyl)serine;Neuraminic acid;5-Amino-3,5-dideoxy-D-glycero-D-galacto-2-nonulosonic acid;Miserotoxin	-1.55936782977936;-1.55936782977936;-1.49759224590328;-1.49759224590328	MS1 mz matched	290.083	369.964	3.7e-05	3.9e-05	3.42e-05	3.11e-05	3.47e-05	1.93e-05	2.3e-05	2e-05	3.53e-05	2.3e-05	1.86e-05	3.7e-05	3.74e-05	4.32e-05	3.89e-05	3.84e-05	3.41e-05	1.64543	0.718466	0.000999944	1.31383	up	--
meta_555			N-Hydroxy-MeIQx	4.79851	MS1 mz matched	290.268	46.05	0.00208333	0.00233254	0.00224115	0.00184364	0.00211894	0.00249681	0.00185554	0.00200542	0.00207984	0.00201254	0.00216621	0.00222686	0.00218794	0.00158596	0.00198417	0.00185981	0.00199252	0.938248	-0.0919591	0.343942	0.461096	unchanged	--
meta_556					Unmapped	290.268	97.165	0.00714829	0.00747551	0.00748987	0.00690001	0.00727019	0.00726452	0.00733001	0.00669125	0.00641832	0.00754022	0.00733835	0.00726593	0.00635996	0.006365	0.0071307	0.00643256	0.00711805	0.955135	-0.0662236	0.235052	0.566406	unchanged	--
meta_557			Voglibose;	-11.9726335528287;	MS1 mz matched	290.267	73.095	0.000643303	0.000732068	0.000737756	0.000699418	0.000720594	0.000732047	0.000667823	0.000676019	0.000659655	0.000692908	0.000782809	0.000740451	0.000652303	0.00064337	0.000820883	0.000678709	0.000725132	1.01177	0.0168881	0.809792	0.122553	unchanged	--
meta_558					Unmapped	290.882	298.086	0.00035035	0.000385584	0.000400482	0.00038339	0.000417697	0.000363921	0.000333082	0.000373817	0.000385332	0.000347402	0.000375519	0.000457035	0.000455163	0.000407368	0.000442724	0.000383533	0.000406811	1.17143	0.228272	0.00251004	1.22282	up	--
meta_559			Oxydisulfoton	-12.8262	MS1 mz matched	291.02	326.352	1.21e-05	1.5e-05	1.37e-05	1.53e-05	1.61e-05	7.65e-06	4.24e-06	6.96e-06	8.39e-06	7.08e-06	8.52e-06	4.08e-05	3.7e-05	3.19e-05	3.81e-05	3.3e-05	3.55e-05	5.04519	2.33491	1.96e-07	1.50736	up	--
meta_560	Pro-Val	0.9703			MS2 reverse	291.046	437.313	1.14e-05	1.01e-05	1.1e-05	1.01e-05	1.1e-05	2.06e-05	2.03e-05	2.3e-05	2.14e-05	2.01e-05	2.12e-05	7.51e-06	7.16e-06	6.43e-06	7.8e-06	8.67e-06	7.1e-06	0.352833	-1.50294	6.22e-10	1.51641	down	--
meta_561	Argininosuccinic acid	0.9535			MS2 forward	291.128	443.195	4.26e-05	3.76e-05	4.34e-05	4.43e-05	4.2e-05	3.61e-05	3.82e-05	4.42e-05	3.76e-05	3.79e-05	3.93e-05	2.73e-05	3.05e-05	2.75e-05	3.67e-05	2.4e-05	2.99e-05	0.754635	-0.40615	0.00150659	1.25257	down	--
meta_562	Lys-Cys	0.9953			MS2 reverse	291.153	429.686	2.35e-05	2.26e-05	2.1e-05	1.96e-05	1.97e-05	1.02e-05	1.02e-05	1.05e-05	1.65e-05	1.17e-05	1.06e-05	2.45e-05	2.62e-05	2.83e-05	2.65e-05	2.54e-05	2.33e-05	2.2144	1.14692	1.14e-06	1.4732	up	--
meta_563					Unmapped	291.972	297.517	2.95e-05	2.67e-05	2.87e-05	2.19e-05	2.4e-05	2.54e-05	2.65e-05	2.8e-05	2.69e-05	3.13e-05	2.67e-05	2.39e-05	1.36e-05	1.92e-05	1.57e-05	1.93e-05	1.5e-05	0.647569	-0.626894	0.000659258	1.32434	down	--
meta_564			D-Glucuronic acid 1-phosphate;6-Phospho-2-dehydro-D-glucote;2-Dehydro-D-glucote 6-phosphate;1-Phospho-alpha-D-galacturote;D-Galacturote 1-phosphate;D-Glucurote 1-phosphate;1-Phospho-alpha-D-glucurote;3-Dehydro-L-gulote 6-phosphate	-3.58783857711327;-3.64951516203189;-3.64951516203189;-3.64951516203189;-3.64951516203189	MS1 mz matched	292.04	456.461	7.2e-06	6.39e-06	6.38e-06	8.58e-06	6.38e-06	7.06e-06	8.79e-06	9.79e-06	6.7e-06	8.83e-06	7.08e-06	6.02e-06	6.39e-06	4.05e-06	7.52e-06	4.47e-06	4.15e-06	0.675699	-0.565547	0.00736358	1.11249	down	--
meta_565					Unmapped	292.044	336.422	4.4e-05	4.74e-05	4.65e-05	4.19e-05	4.02e-05	3.43e-05	3.11e-05	3.36e-05	4.01e-05	3.76e-05	2.93e-05	6.33e-05	5.54e-05	5.92e-05	5.69e-05	5.41e-05	5.46e-05	1.66813	0.738233	1.1e-06	1.46327	up	--
meta_566	Gamma-Glutamylcysteine	0.9194			MS2 reverse	292.102	392.814	0.000597805	0.000583615	0.00056672	0.000551258	0.000626641	0.000602903	0.000431977	0.000388473	0.000518634	0.000307653	0.000319656	0.000595504	0.00081678	0.000488283	0.000669279	0.00062955	0.000541398	1.45596	0.541972	0.0146714	1.03829	up	Metabolic pathways(ko01100);;Ferroptosis(ko04216);;Glutathione metabolism(ko00480)
meta_567	Cyclopentolate	0.9701			MS2 reverse	292.185	428.318	4.47e-06	5.57e-06	4.46e-06	3.12e-06	4.47e-06	2.73e-06	2.41e-06	2.5e-06	4.13e-06	3.29e-06	2.79e-06	9.79e-06	9.9e-06	1.28e-05	1.2e-05	9.73e-06	9.41e-06	3.56115	1.83234	6.02e-06	1.4789	up	--
meta_568					Unmapped	292.225	37.968	0.000166533	0.000188874	0.000178062	0.000167757	0.000176472	0.000186122	0.000181889	0.000181003	0.000178391	0.000179348	0.000185236	0.000199407	0.000174524	0.000183596	0.000209224	0.000175601	0.000179162	1.02704	0.0384887	0.441277	0.390916	unchanged	--
meta_569			Chlorbromuron	-10.1041	MS1 mz matched	292.958	331.754	0.00209811	0.00223855	0.00234356	0.0022539	0.00245511	0.00231438	0.00216463	0.00233535	0.00238022	0.0022908	0.00241214	0.00240432	0.00224607	0.00210918	0.00235251	0.00209712	0.00212848	0.959718	-0.0593178	0.184115	0.633594	unchanged	--
meta_570	Acetyl Tyrosine Ethyl Ester	0.9946			MS2 reverse	293.148	182.391	5.8e-06	7.27e-06	7.85e-06	6.44e-06	8.41e-06	4.03e-06	3.43e-06	4.05e-06	4.12e-06	3.98e-06	4.63e-06	3.19e-06	2.72e-06	2.72e-06	3.23e-06	2.09e-06	2.55e-06	0.680418	-0.555506	0.000258038	1.32456	down	--
meta_571			Geranylcitronellol;	-15.7925737143782;	MS1 mz matched	293.282	33.3455	4.75e-05	4.85e-05	4.92e-05	4.17e-05	4.76e-05	5.34e-05	5.73e-05	5.27e-05	4.63e-05	6.81e-05	6.54e-05	4.51e-05	5.09e-05	4.88e-05	5.44e-05	5e-05	5.3e-05	0.880774	-0.183156	0.104995	0.778888	unchanged	--
meta_572					Unmapped	293.998	336.135	1.86e-05	2.14e-05	2.24e-05	1.87e-05	2.29e-05	1.42e-05	1.28e-05	1.45e-05	1.92e-05	1.71e-05	1.31e-05	2.48e-05	2.78e-05	2.79e-05	2.62e-05	2.46e-05	2.6e-05	1.73156	0.792073	1.35e-05	1.44978	up	--
meta_573			1-(Indol-3-yl)propanol 3-phosphate;Indolepropanol phosphate	23.5233	MS1 mz matched	294.035	305.86	2.06e-05	2.1e-05	2.01e-05	1.88e-05	2e-05	2.32e-05	2.37e-05	2.38e-05	2.36e-05	2.51e-05	2.37e-05	9.78e-06	1.04e-05	9.6e-06	1.19e-05	1.08e-05	9.69e-06	0.433974	-1.20432	1.92e-10	1.5189	down	--
meta_574	Triadimefon	0.8256			MS2 reverse	294.099	309.701	2.31e-05	1.98e-05	2.24e-05	2.26e-05	2.31e-05	3.06e-05	2.56e-05	1.34e-05	2.81e-05	1.32e-05	1.29e-05	1.89e-05	2.42e-05	2.03e-05	2.34e-05	3.02e-05	1.84e-05	1.09447	0.130238	0.627477	0.238177	unchanged	--
meta_575	Ergothioneine	0.9257			MS2 reverse	294.117	446.29	1.42e-05	1.39e-05	1.71e-05	1.4e-05	1.68e-05	1.99e-05	1.84e-05	1.85e-05	1.99e-05	1.89e-05	2.18e-05	2.43e-05	2.2e-05	2.04e-05	2.47e-05	2.2e-05	2.24e-05	1.15729	0.210755	0.00497093	1.15463	up	Histidine metabolism(ko00340)
meta_576			Paclobutrazol	-4.59319	MS1 mz matched	294.128	386.47	1.18e-05	1.32e-05	1.4e-05	1.17e-05	1.4e-05	1.45e-05	1.32e-05	1.71e-05	1.69e-05	1.45e-05	1.35e-05	1.08e-05	1.37e-05	9.36e-06	8.42e-06	1.34e-05	8.05e-06	0.711203	-0.491667	0.0064946	1.14366	down	--
meta_577	Ile-Tyr	0.9946			MS2 reverse	294.153	425.279	0.000192027	0.000124672	0.000133772	0.000152402	0.000147407	0.000183049	0.000139328	0.000128891	0.000150479	0.000109525	0.00013124	0.000147798	0.000142854	0.000118655	0.000150811	0.000136488	0.000125495	0.975776	-0.035378	0.773655	0.14565	unchanged	--
meta_578	Stearidonic Acid	0.8208			MS2 forward	294.241	36.558	0.000997835	0.001066	0.00106234	0.00104286	0.00109964	0.00103599	0.00104936	0.00110664	0.00103841	0.00106298	0.00107607	0.00120504	0.00111115	0.00107348	0.00119276	0.00107387	0.00109014	1.05919	0.0829564	0.0505664	0.914593	unchanged	--
meta_579			Pyridine N-oxide glucuronide;1,2-Bis(4-nitrophenyl)ethane;4,4'-Dinitrodibenzyl	-7.44936102782382;-17.2743501261355	MS1 mz matched	295.064	151.926	4.65e-05	4.61e-05	3.98e-05	4.04e-05	3.89e-05	4.93e-05	4.45e-05	4.29e-05	5.17e-05	4.34e-05	4.49e-05	4.14e-05	3.87e-05	3.93e-05	3.97e-05	3.85e-05	3.67e-05	0.846685	-0.240104	0.00311165	1.24703	down	--
meta_580					Unmapped	295.116	35.405	8.08e-05	9.21e-05	9.39e-05	9.24e-05	9.28e-05	9.11e-05	9.82e-05	9.13e-05	9.45e-05	9.19e-05	8.38e-05	9.25e-05	8.74e-05	8.04e-05	8.78e-05	8.37e-05	7.92e-05	0.927552	-0.108501	0.040441	0.914946	unchanged	--
meta_581	gamma-L-Glutamyl-L-phenylalanine	0.9676			MS2 forward	295.127	323.115	6.28e-06	7.85e-06	8.78e-06	9.46e-06	1e-05	5.17e-06	4.4e-06	5.92e-06	5.54e-06	4.3e-06	5.51e-06	1.24e-05	1.26e-05	1.17e-05	1.43e-05	1.01e-05	1.24e-05	2.38004	1.25099	6.95e-06	1.47339	up	--
meta_582					Unmapped	295.946	296.066	1.35e-05	1.37e-05	1.44e-05	1.3e-05	1.37e-05	1.25e-05	1.17e-05	1.29e-05	1.31e-05	1.21e-05	1.39e-05	1.29e-05	1.16e-05	1.1e-05	1.29e-05	1.14e-05	1.15e-05	0.934073	-0.0983926	0.0969075	0.763647	unchanged	--
meta_583			Caffeoyl aspartic acid;	6.09416363715168;	MS1 mz matched	296.078	317.695	7.61e-05	7.74e-05	7.76e-05	7.45e-05	7.34e-05	0.000131862	0.000133813	0.000113579	0.000125915	0.000119146	0.000115922	4.21e-05	7.12e-05	3.77e-05	4.77e-05	6.23e-05	3.38e-05	0.398216	-1.32838	5.08e-06	1.46639	down	--
meta_584			7-Hydroxyheptaphylline;Mecambrine;(+)-Mecambroline;Pukateine;Xylopine;Japonine	10.6959575055591;10.8430175035083;10.8430175035083;10.8430175035083;10.8430175035083;10.8430175035083	MS1 mz matched	296.132	289.297	1.58e-05	1.81e-05	2.33e-05	1.99e-05	2.55e-05	2.04e-05	1.62e-05	2.54e-05	2.61e-05	1.83e-05	1.95e-05	2.61e-05	2.18e-05	2.05e-05	2.55e-05	1.98e-05	2.38e-05	1.09186	0.126783	0.345729	0.460206	unchanged	--
meta_585	Phthalic acid Mono-2-ethylhexyl Ester	0.9406			MS2 forward	296.182	116.637	2.5e-05	2.74e-05	2.54e-05	2.77e-05	2.9e-05	2.44e-05	2.56e-05	2.62e-05	2.83e-05	2.56e-05	2.98e-05	2.93e-05	2.82e-05	2.72e-05	2.86e-05	2.56e-05	2.24e-05	1.00934	0.0134181	0.855289	0.0923714	unchanged	--
meta_586	alpha-Linolenic acid	0.8644			MS2 forward	296.257	35.287	0.00526721	0.00555616	0.00536193	0.00522142	0.00563097	0.00535707	0.0053923	0.00521105	0.00519805	0.00550032	0.00550829	0.00658518	0.00576109	0.0056774	0.00657407	0.00597038	0.00586101	1.1325	0.179507	0.0063623	1.20653	up	alpha-Linolenic acid metabolism(ko00592);;Biosynthesis of plant hormones(ko01070);;Biosynthesis of unsaturated fatty acids(ko01040);;Biosynthesis of plant secondary metabolites(ko01060);;Biosynthesis of secondary metabolites(ko01110);;Metabolic pathways(ko01100)
meta_587	Tyr-Ala	0.9791			MS2 reverse	297.081	317.644	1.14e-05	1.22e-05	1.21e-05	1.19e-05	1.19e-05	1.89e-05	1.85e-05	1.62e-05	1.72e-05	1.76e-05	1.6e-05	8.56e-06	1.17e-05	7.23e-06	9.34e-06	1.01e-05	7.69e-06	0.522703	-0.935937	3.18e-06	1.45923	down	--
meta_588			Charine;2,3-Dihydrothiemycin	2.42911729377413;-24.4437496420941	MS1 mz matched	297.079	29.448	6.39e-05	6.65e-05	6.93e-05	7.25e-05	7.41e-05	2.09e-05	1.81e-05	1.66e-05	1.32e-05	1.95e-05	1.59e-05	1.32e-05	1.54e-05	1.3e-05	2.22e-05	2.01e-05	2.26e-05	1.02125	0.0303308	0.86611	0.08415	unchanged	--
meta_589	Ser-Met	0.7212			MS2 reverse	297.116	372.715	4.93e-06	5.3e-06	5.19e-06	5.43e-06	4.57e-06	5.24e-06	5.08e-06	4.68e-06	5.7e-06	6.53e-06	5.48e-06	4.95e-06	5.3e-06	4.42e-06	5.41e-06	4.57e-06	4.71e-06	0.897443	-0.156108	0.10279	0.764856	unchanged	--
meta_590			Imazamethabenz;N2-Succinyl-L-arginine;(2S)-2-(3-Carboxypropanoylamino)-5-(diaminomethylideneamino)pentanoic acid	4.58721047238209;19.3340548947698	MS1 mz matched	297.122	185.35	6.93e-05	7.55e-05	8.09e-05	7.53e-05	7.73e-05	6.55e-05	5.82e-05	6.59e-05	6.69e-05	6.61e-05	7.29e-05	8.36e-05	7.77e-05	8.61e-05	9.43e-05	8e-05	8.1e-05	1.27131	0.346321	0.000211864	1.34403	up	--
meta_591			Diclofenac;Meclofenamic acid;Diclofec;Meclofemate;Meclofemic acid	10.9161266794011;10.9161266794011;12.2668147004282;12.2668147004282	MS1 mz matched	297.152	131.094	0.00010614	0.0001054	0.000102353	8.01e-05	0.00011124	9.69e-05	7.68e-05	0.000105014	9.49e-05	9.46e-05	9.54e-05	0.000110357	0.000111802	8.16e-05	0.000130531	8.14e-05	0.000122839	1.13258	0.179611	0.220647	0.599777	unchanged	--
meta_592	Phe-Asn	0.6168			MS2 forward	297.153	238.571	3.35e-05	3.33e-05	4.24e-05	3.18e-05	4.06e-05	5.14e-05	4.19e-05	4.4e-05	5.04e-05	4.62e-05	4.93e-05	5.29e-05	5.22e-05	5.04e-05	5.58e-05	4.95e-05	4.87e-05	1.09256	0.127711	0.0442589	0.909894	unchanged	--
meta_593			Rhodinyl phenylacetate;(10Z,14E,16E)-10,14,16-Octadecatrien-12-ynoic acid;Nandrolone;1-Phenyl-1,3-dodecanedione;Citronellyl alpha-toluate;ndrolone;Cinmethylin;17beta-Hydroxyestr-5(10)-en-3-one;Prenortestosterone;Empenthrin	6.27258260809535;6.27258260809535;6.27258260809535;6.27258260809535;6.27258260809535;6.20000561637053;6.20000561637053;6.20000561637053;6.20000561637053	MS1 mz matched	297.179	239.028	9.26e-05	0.000105283	0.00010573	9.92e-05	9.95e-05	8.23e-05	8e-05	8.2e-05	8.37e-05	8.28e-05	9.23e-05	6.2e-05	6.37e-05	6.84e-05	6.79e-05	6.19e-05	6.92e-05	0.781391	-0.355884	1.37e-05	1.42287	down	--
meta_594			Lorcaserin sulfamate;D-Glucosamite-6-phosphate;2-Amino-2-deoxy-D-glucote 6-phosphate	9.84699251604164;1.45433074249139	MS1 mz matched	298.024	327.144	0.00202225	0.00196515	0.00185458	0.00164285	0.00164113	0.00187569	0.00214949	0.00178823	0.00197005	0.00215292	0.00206799	0.00169949	0.00162149	0.00172546	0.0017406	0.00180708	0.0017069	0.858105	-0.220774	0.0040197	1.23163	down	--
meta_595	S-Methyl-5'-thioadenosine	0.9997			MS2 forward	298.095	62.441	0.00450482	0.00491229	0.00505169	0.00497472	0.00504875	0.00537475	0.00526759	0.00546744	0.00545934	0.00538368	0.00546836	0.00658343	0.00663904	0.00649695	0.0070468	0.00634049	0.00651453	1.22208	0.289338	2.2e-05	1.47533	up	Zeatin biosynthesis(ko00908);;Metabolic pathways(ko01100);;Cysteine and methionine metabolism(ko00270);;Biosynthesis of plant secondary metabolites(ko01060)
meta_596	Linoleic acid	0.9093			MS2 forward	298.272	35.201	0.00151626	0.00161816	0.00160487	0.00149749	0.00164605	0.00150673	0.00156993	0.00144209	0.00143401	0.00160524	0.00159773	0.00181726	0.00158537	0.00160026	0.00178939	0.00164133	0.00160907	1.09687	0.133396	0.0190892	1.01994	up	Metabolic pathways(ko01100);;Linoleic acid metabolism(ko00591);;Biosynthesis of unsaturated fatty acids(ko01040);;Biosynthesis of plant secondary metabolites(ko01060)
meta_597			Amlexanox;Spirolaurenone	-7.90653039519121;-0.670931104790848	MS1 mz matched	299.107	261.908	3.73e-05	3.9e-05	4.07e-05	3.53e-05	3.95e-05	2.66e-05	3.12e-05	3.25e-05	3.08e-05	3.66e-05	3.41e-05	2.17e-05	2.12e-05	2.13e-05	2.22e-05	2.19e-05	2.31e-05	0.685886	-0.543959	0.000579034	1.39689	down	--
meta_598			Irilone;3,8-Dihydroxy-1-methylanthraquinone-2-carboxylic acid;Glyzaglabrin;Aflatoxin P1;3,8-Dihydroxy-9-methoxycoumestan;Isotrifoliol;Trifoliol;Sativol;2-Oxooctadecanoic acid;2-Oxostearate;Ricinoleic acid;(9Z)-(12R)-Hydroxyoctadecenoic acid;12-Hydroxy-9-octadecenoic acid;12-Hydroxy-cis-9-octadecenoic acid;(6R,7S)-6,7-Epoxyoctadecanoic acid;6R,7S-Epoxy-octadecanoic acid;6R,7S-Epoxy-octadecanoate;c…	13.4117023807859;13.4117023807859;13.4117023807859;13.4117023807859;13.4117023807859;13.4117023807859;13.4117023807859;13.4117023807859;0.670576574982518;0.670576574982518;0.670576574982518;0.670576574982518;0.670576574982518	MS1 mz matched	299.256	43.2695	6.71e-05	7.04e-05	7.14e-05	7.37e-05	7.71e-05	8.78e-05	6.94e-05	8.92e-05	7.1e-05	6.55e-05	6.52e-05	7.1e-05	6.88e-05	7.03e-05	6.27e-05	8.08e-05	6.78e-05	0.9403	-0.0888073	0.407479	0.410843	unchanged	--
meta_599			Chlordiazepoxide;Aventhramide A	-1.61393573942255;8.8842628411214	MS1 mz matched	300.082	419.837	1.84e-05	1.86e-05	1.96e-05	1.87e-05	1.82e-05	2.31e-05	2.5e-05	2.85e-05	2.73e-05	2.68e-05	2.56e-05	7.38e-06	8.18e-06	7.43e-06	1.01e-05	9.25e-06	7.32e-06	0.317503	-1.65516	3.69e-08	1.50734	down	--
meta_600			(-)-(E)-1-(4-Hydroxyphenyl)-7-phenyl-6-hepten-3-ol;Miltirone;4-Prenyldihydropinosylvin;Miltirone;Diethylstilbestrol monomethyl ether;Mestilbol;3-Hydroxy-1-methylestra-1,3,5(10),6-tetraen-17-one;1-Methyl-6-dehydroestrone	14.2474900460219;14.2474900460219;14.1762533580677;14.1762533580677;14.1762533580677;14.1762533580677	MS1 mz matched	300.199	73.493	0.000550154	0.000585256	0.000569743	0.00051934	0.000576921	0.000447988	0.000430619	0.000464047	0.000466965	0.000487878	0.000477522	0.000399911	0.000503985	0.000495364	0.000477034	0.000490397	0.000458431	1.01806	0.0258157	0.650645	0.227722	unchanged	--
meta_601			(-)-(E)-1-(4-Hydroxyphenyl)-7-phenyl-6-hepten-3-ol;Miltirone;4-Prenyldihydropinosylvin;Miltirone;Diethylstilbestrol monomethyl ether;Mestilbol;3-Hydroxy-1-methylestra-1,3,5(10),6-tetraen-17-one;1-Methyl-6-dehydroestrone	14.2474900460219;14.2474900460219;14.1762533580677;14.1762533580677;14.1762533580677;14.1762533580677	MS1 mz matched	300.2	49.9545	0.000397181	0.000415172	0.000426652	0.000404346	0.000431806	0.0003493	0.000354241	0.000354532	0.000366866	0.000364251	0.000379539	0.000374339	0.000387537	0.000381853	0.000378799	0.000372832	0.000380602	1.04945	0.0696271	0.00873042	1.14467	up	--
meta_602	trans-Vaccenic acid	0.7645			MS2 forward	300.287	95.763	3.87e-05	4.91e-05	4.43e-05	3.86e-05	4.17e-05	5.25e-05	4.85e-05	4.56e-05	4.12e-05	4.3e-05	5.05e-05	2.54e-05	2.58e-05	2.63e-05	2.82e-05	2.69e-05	2.85e-05	0.572833	-0.803814	4.57e-05	1.46462	down	--
meta_603	Sphingosine	0.6733			MS2 reverse	300.288	39.414	0.000216366	0.00023295	0.000244885	0.000209567	0.000229374	0.0002593	0.00024594	0.000247361	0.000261363	0.000236716	0.000239822	0.000160187	0.000160481	0.000155576	0.000185346	0.000164637	0.000178023	0.673767	-0.569678	1.86e-07	1.48309	down	Necroptosis(ko04217);;Sphingolipid signaling pathway(ko04071);;Sphingolipid metabolism(ko00600);;Metabolic pathways(ko01100);;Apoptosis(ko04210)
meta_604			desmethylclomipramine;Toxyl angelate;alpha,alpha'-Diethyl-3,4,3',4'-stilbenetetraol;3,4,3',4'-Tetrahydroxy-alpha,alpha'-diethylstilbene;(+)-3'-Hydroxylarreatricin	0.579064403372599;10.9956746304258;10.9956746304258;10.9956746304258	MS1 mz matched	301.14	337.146	0.000398771	0.00029189	0.000285444	0.000464842	0.00027466	0.000310316	0.000292279	0.000384579	0.000286758	0.00044058	0.000418253	0.000300067	0.000402885	0.000394023	0.000297323	0.00038864	0.000427501	1.03642	0.0516072	0.72478	0.174742	unchanged	--
meta_605			Bifezate	2.83727	MS1 mz matched	301.148	305.86	1.75e-05	1.55e-05	1.49e-05	1.2e-05	1.39e-05	1.62e-05	1.64e-05	9.65e-06	1.06e-05	1.35e-05	1.18e-05	1.31e-05	1.14e-05	1.4e-05	1.29e-05	1.44e-05	1.33e-05	1.01313	0.018818	0.894696	0.0648583	unchanged	--
meta_606			Adrenosterone;4-Methoxyestrone;2-Hydroxy-3-methoxyestrone;19-Oxoandrost-4-ene-3,17-dione;Testolactone;Ginsenoyne F;2-Methoxyestrone;Sageone;Testolactone;Adrenosterone;19-Oxoandrost-4-ene-3,17-dione;19-Oxoandrostenedione;2-Methoxyestrone;11alpha-Hydroxyandrosta-1,4-diene-3,17-dione;9alpha-Hydroxyandrosta-1,4-diene-3,17-dione;14-Hydroxyandrosta-1,4-diene-3,17-dione;9beta,11beta-Epoxyandrost-4-ene-3…	-20.7217485806238;-20.7217485806238;-20.7217485806238;-20.7217485806238;-20.7217485806238;-20.7217485806238;-20.7217485806238;-20.7217485806238;-20.5731704271387;-20.5731704271387;-20.5731704271387;-20.5731704271387;-20.5731704271387;-20.5731704271387;-20.5731704271387;-20.5731704271387;-20.5731704271387;-20.5731704271387;-20.5731704271387;-20.5731704271387;-20.5731704271387;-20.5731704271387;-20…	MS1 mz matched	301.166	280.647	1.18e-05	1.22e-05	1.18e-05	1.14e-05	1.13e-05	8.91e-06	8.84e-06	9.11e-06	9.25e-06	8.84e-06	9.46e-06	1.1e-05	1.1e-05	9.72e-06	1.14e-05	1.06e-05	1.19e-05	1.20517	0.269242	0.00099189	1.34449	up	--
meta_607			alpha-Hydroxymetoprolol;Amabiline;Butanoic acid, 2,3-dihydroxy-2-(1-methylethyl)-, (2,3,5,7a-tetrahydro-1H-pyrrolidizin-7-yl)methyl ester;Supinine;Butanoic acid, 2,3-dihydroxy-2-(1-methylethyl)-, (2,3,5,7a-tetrahydro-1H-pyrrolizin-7-yl)methyl ester, (7aS-(7(2R*,3S*),7aR*))-	-1.26528030661389;-1.41253711445957;-1.41253711445957	MS1 mz matched	301.212	24.518	2.99e-05	2.49e-05	2.49e-05	1.91e-05	1.73e-05	2.04e-05	2.69e-05	2.92e-05	2.87e-05	1.35e-05	1.17e-05	2.5e-05	2.2e-05	2.23e-05	2.4e-05	2.54e-05	1.55e-05	1.0286	0.0406843	0.863955	0.0839185	unchanged	--
meta_608			Dehydroanonaine;2-Naphthalenol 2-aminobenzoate;4-O-(beta-L-Arabinofuranosyl)-(2S,4S)-4-hydroxyproline	20.4158481933908;20.4158481933908;-1.90041448035324	MS1 mz matched	302.062	425.065	8.88e-06	7.78e-06	8.1e-06	6.99e-06	8.26e-06	8.5e-06	6.1e-06	5.53e-06	7.05e-06	6.8e-06	6.68e-06	1.43e-05	1.46e-05	1.32e-05	1.46e-05	1.37e-05	1.39e-05	2.07343	1.05202	3.86e-07	1.49587	up	--
meta_609	Promethazine	0.9626			MS2 reverse	302.169	210.514	3.95e-06	3.84e-06	3.58e-06	4.57e-06	4.9e-06	3.06e-06	2.39e-06	2.65e-06	2.75e-06	2.99e-06	1.86e-06	3.52e-06	3.61e-06	3.66e-06	3.27e-06	3.31e-06	3.25e-06	1.31311	0.392983	0.00452937	1.21812	up	--
meta_610			N-Acetylglucosamine 6-phosphate;N-acetyl-alpha-D-galactosamine 1-phosphate;N-Acetyl-D-galactosamine 1-phosphate;N-Acetyl-D-mannosamine 6-phosphate;N-Acetyl-glucosamine 1-phosphate;N-Acetyl-D-Glucosamine 6-Phosphate;1-Guanidino-1-deoxy-scyllo-inositol 4-phosphate;N-Amidino-scyllo-inosamine 4-phosphate	21.0267550765975;21.0267550765975;21.0267550765975;21.0267550765975;21.0267550765975;21.0267550765975;10.070022012664	MS1 mz matched	302.194	194.141	2.02e-05	2.21e-05	2.29e-05	2.4e-05	2.21e-05	2.01e-05	2.01e-05	1.79e-05	2.02e-05	1.96e-05	2.16e-05	2.47e-05	2.5e-05	2.53e-05	2.59e-05	2.44e-05	2.48e-05	1.25696	0.329937	3.06e-05	1.45153	up	--
meta_611	Stearic acid	0.9487			MS2 reverse	302.303	44.724	0.000182512	0.000219441	0.000175335	0.000218707	0.000209153	0.000156893	0.000202577	0.000155134	0.00015146	0.000194077	0.000158734	0.000152302	0.000146799	0.000185082	0.000193824	0.000163223	0.000180868	1.00316	0.00455609	0.965178	0.0248832	unchanged	--
meta_612			Gamma-glutamyl-Arginine;Arginyl-Gamma-glutamate;Glutaminyl-Arginine;Arginyl-Glutamine;Tributyrin;Glyceryl tributyrate;Glycerol tributyrate	4.41572254669689;4.41572254669689;4.41572254669689;4.41572254669689;-4.34353974178365	MS1 mz matched	303.172	158.608	7.04e-05	7.83e-05	7.51e-05	7.55e-05	7.44e-05	6.07e-05	6.4e-05	6.83e-05	6.59e-05	6.87e-05	7.38e-05	6.34e-05	6.31e-05	6.12e-05	6.77e-05	6.04e-05	5.77e-05	0.930367	-0.104128	0.0720512	0.821629	unchanged	--
meta_613			N-Methylaspidospermatidine;Imipramine;Imipramine;Ibogamine	-14.0930952181549;-14.0930952181549;-13.9189325677231;-13.9189325677231	MS1 mz matched	303.172	169.719	0.000113679	0.000120698	0.000124887	0.000116769	0.000123178	0.000107901	0.000111141	0.000112419	0.000124762	0.000122008	0.000127991	0.000112051	0.000108485	0.000118796	0.000117192	0.000107719	0.000113923	0.960273	-0.0584838	0.259252	0.543806	unchanged	--
meta_614			N-(1-Deoxy-1-fructosyl)threonine;1-Methyladenosine;O6-Methyl-2'-deoxyguanosine	-0.236917033650211;-4.98021431992908;-4.98021431992908	MS1 mz matched	304.099	354.7	0.000154931	0.000150576	0.000136249	0.000122722	0.000142942	8.41e-05	7.5e-05	7.08e-05	0.000120742	8.5e-05	6.66e-05	0.000174106	0.000201966	0.000208067	0.000196771	0.000183882	0.000163844	2.2474	1.16826	2.1e-06	1.45449	up	--
meta_615	4',5-Dihydroxy-7-methoxyflavanone	0.8668			MS2 reverse	304.113	278.399	3.32e-06	2.87e-06	3.17e-06	2.72e-06	3.3e-06	1.43e-06	1.21e-06	1.02e-06	1.16e-06	1.23e-06	1.77e-06	7.47e-06	6.84e-06	6.39e-06	7.45e-06	6.2e-06	7.39e-06	5.33851	2.41644	8.74e-08	1.5123	up	--
meta_616	Pro-Phe	0.9999			MS2 reverse	304.159	459.693	2.01e-05	1.89e-05	1.94e-05	1.99e-05	1.95e-05	1.5e-05	1.35e-05	1.55e-05	1.52e-05	1.64e-05	1.53e-05	2.19e-05	2.31e-05	2.24e-05	2.49e-05	2.16e-05	2.2e-05	1.49579	0.580908	6.56e-07	1.47573	up	--
meta_617			Gynocardin;11-Deoxytetrodotoxin	8.90309573811287;-1.97844419112271	MS1 mz matched	304.282	146.221	3.33e-05	3.58e-05	3.57e-05	3.29e-05	3.49e-05	4.33e-05	4.33e-05	4.25e-05	4.31e-05	4.51e-05	4.94e-05	2.68e-05	2.68e-05	2.8e-05	2.71e-05	2.73e-05	2.78e-05	0.613842	-0.704061	9.39e-06	1.49785	down	--
meta_618			Juzirine;Propetamphos	21.6845789583636;11.0199144073211	MS1 mz matched	304.298	92.945	0.000223244	0.00024392	0.000250184	0.000230953	0.000242181	0.000202242	0.000213809	0.000204008	0.000195594	0.000230676	0.000205313	0.000200663	0.000184798	0.000258797	0.00018552	0.000162111	0.000191819	0.945725	-0.0805079	0.456122	0.36845	unchanged	--
meta_619	Gln-Asn	0.6645			MS2 reverse	305.078	394.834	6.33e-06	7.43e-06	7.03e-06	6.04e-06	7.48e-06	4.89e-06	4.52e-06	4.95e-06	5.87e-06	3.07e-06	4.6e-06	1.04e-05	9.3e-06	8.86e-06	1.13e-05	8.28e-06	8.44e-06	2.02889	1.02069	2.1e-05	1.41698	up	--
meta_620			2'-Deoxymugineic acid;2-(1,2,3,4-Tetrahydroxybutyl)-6-(2,3,4-trihydroxybutyl)pyrazine;Deoxyfructosazine;Ceceline	-15.8440361821725;-15.8440361821725;-15.8440361821725;3.39469921855333	MS1 mz matched	305.122	279.596	3.98e-05	4.23e-05	4.21e-05	3.95e-05	4.18e-05	4.67e-05	4.96e-05	4.74e-05	4.62e-05	5.25e-05	5.1e-05	3.25e-05	3.27e-05	3.41e-05	3.21e-05	3.42e-05	3.12e-05	0.670411	-0.576882	2.05e-06	1.49068	down	--
meta_621	Arg-Met	0.7627			MS2 reverse	305.155	49.306	4.2e-05	4.23e-05	4.77e-05	3.76e-05	4.13e-05	3.68e-05	3.51e-05	3.78e-05	3.9e-05	4.18e-05	3.87e-05	3.97e-05	4.3e-05	3.22e-05	3.49e-05	3.56e-05	3.46e-05	0.959623	-0.0594605	0.429098	0.392721	unchanged	--
meta_622			Pencozole	20.1368	MS1 mz matched	306.06	351.336	2.55e-05	2.45e-05	2.42e-05	2.37e-05	2.55e-05	3.01e-05	3.29e-05	3.56e-05	3.13e-05	2.82e-05	2.86e-05	1.68e-05	2.56e-05	1.7e-05	2.1e-05	2.16e-05	1.56e-05	0.629895	-0.666818	0.000196058	1.35055	down	--
meta_623			Guanosine;8-Hydroxy-deoxyguanosine;Guanosine;Isoguanosine;Crotonoside	8.23549492477985;8.23549492477985;8.12457588827608;8.12457588827608	MS1 mz matched	306.079	240.81	1.38e-05	1.13e-05	1.16e-05	1.22e-05	1.14e-05	1.12e-05	1.3e-05	1.33e-05	1.36e-05	1.15e-05	1.41e-05	9.74e-06	1.26e-05	1.14e-05	1.09e-05	1.1e-05	1.08e-05	0.864722	-0.209691	0.0194885	1.01176	down	--
meta_624					Unmapped	306.254	103.199	6.73e-05	6.79e-05	7.63e-05	6.81e-05	6.88e-05	4.9e-05	4.38e-05	5.09e-05	4.72e-05	4.95e-05	5.5e-05	6.73e-05	6.52e-05	6.25e-05	6.59e-05	6.61e-05	6.39e-05	1.32294	0.403745	2.8e-05	1.44917	up	--
meta_625					Unmapped	306.254	123.132	1.94e-05	1.44e-05	1.76e-05	1.64e-05	2.31e-05	8.4e-06	1.3e-05	1.36e-05	1.42e-05	1.32e-05	1.03e-05	1.94e-05	1.84e-05	1.86e-05	1.86e-05	1.76e-05	1.67e-05	1.5008	0.585735	0.000596399	1.35509	up	--
meta_626			6-Thioinosinic acid;	-3.25849031673545;	MS1 mz matched	307.042	202.68	2.03e-05	1.57e-05	1.59e-05	1.72e-05	1.6e-05	4.1e-05	3.51e-05	1.39e-05	4.2e-05	3.7e-05	1.71e-05	2.2e-05	2.67e-05	2.49e-05	2.15e-05	2.29e-05	4e-05	0.848703	-0.236669	0.440531	0.382196	unchanged	--
meta_627			Starch acetate;(8Z,11Z,14Z)-Icosatrienoic acid;Dihomo-gamma-linolenic acid;(Z,Z,Z)-8,11,14-Eicosatrienoic acid;(Z,Z,Z)-8,11,14-Icosatrienoic acid;(Z,Z,Z)-8,11,14-Eicosatrienoate;(Z,Z,Z)-8,11,14-Icosatrienoate;8,11,14-Eicosatrienoate;8,11,14-Icosatrienoate;2,7,11-Cembratrien-4,6-diol;Plaunotol;18-Hydroxygeranylgeraniol;2alpha-Methyl-5alpha-androstane-3alpha,17beta-diol;2alpha-Methyl-5alpha-androst…	-16.016801086847;16.6351080910008;16.6351080910008;16.6351080910008;16.6351080910008;16.6351080910008;16.6351080910008;16.6351080910008;16.6351080910008	MS1 mz matched	307.261	41.918	7.36e-05	6.59e-05	6.29e-05	8.16e-05	7.03e-05	6.24e-05	6.34e-05	8.82e-05	6.32e-05	7.55e-05	6.32e-05	5.49e-05	8.02e-05	7.33e-05	5.22e-05	5.06e-05	7.65e-05	0.932312	-0.101116	0.517544	0.317298	unchanged	--
meta_628	Bisdemethoxycurcumin	0.9525			MS2 reverse	308.099	278.801	3.44e-05	4.25e-05	4.14e-05	3.44e-05	2.95e-05	3.12e-05	2.47e-05	2.97e-05	3.76e-05	2.9e-05	2.97e-05	5e-05	4.13e-05	4.44e-05	4.35e-05	4.32e-05	4.12e-05	1.44926	0.535321	0.000117122	1.36457	up	Stilbenoid, diarylheptanoid and gingerol biosynthesis(ko00945);;Biosynthesis of secondary metabolites(ko01110)
meta_629			(S)-5-Diphosphomevalonic acid;(R)-Mevalonic acid-5-pyrophosphate;Citrus Red No.2;Citrus Red 2	0.324552142487937;0.324552142487937;2.92097686554339	MS1 mz matched	309.125	138.578	0.000118959	0.000123459	0.00012202	0.000119209	0.000122984	0.000112557	0.00011025	0.000140574	0.000105684	0.000112107	0.0001157	0.000109702	0.000115059	0.000144959	0.000158302	0.00011138	0.000109576	1.07477	0.104028	0.412815	0.408135	unchanged	--
meta_630			(S)-5-Diphosphomevalonic acid;(R)-Mevalonic acid-5-pyrophosphate;Citrus Red No.2;Citrus Red 2	10.0611164139898;10.0611164139898;12.6575664172932	MS1 mz matched	309.127	374.901	0.000190971	0.00020662	0.000187109	0.000173228	0.000211604	0.000105018	8.18e-05	7.72e-05	0.000154661	8.25e-05	0.000133572	0.000296683	0.000308396	0.000256094	0.000265867	0.000304508	0.00026425	2.67128	1.41753	1.46e-06	1.46724	up	--
meta_631	Adenosine	1			MS2 reverse	309.124	120.04	8.97e-05	9.39e-05	9.41e-05	9.23e-05	0.000100199	9.16e-05	9.29e-05	8.89e-05	8.83e-05	9.69e-05	9.66e-05	9.61e-05	8.4e-05	8.17e-05	8.96e-05	8.13e-05	8.77e-05	0.937195	-0.0935792	0.064626	0.85003	unchanged	--
meta_632			(E)-2-Methyl-2-buten-1-ol O-beta-D-Glucopyranoside;Prenyl glucoside;	-3.98346020255621;-3.98346020255621;	MS1 mz matched	309.154	68.2795	0.000126987	0.000124134	0.000184472	0.000120582	0.000122011	0.000190259	0.000312812	0.000201762	0.000306149	0.000338363	0.000357913	0.00011336	9.95e-05	6.49e-05	5.89e-05	5.97e-05	6.08e-05	0.267742	-1.90109	0.00045558	1.38493	down	--
meta_633			1-[(5-Amino-5-carboxypentyl)amino]-1-deoxyfructose;Fructoselysine;Glucoselysine	-1.13934929472352;-1.29803373835156;-1.29803373835156	MS1 mz matched	309.164	445.022	0.000187728	0.000187034	0.000169132	0.000153973	0.000171296	7.5e-05	8.26e-05	8.58e-05	0.000136054	0.000101638	7.82e-05	0.000216332	0.000208283	0.000387601	0.000215873	0.000202808	0.000176485	2.5163	1.3313	0.00507531	1.23661	up	--
meta_634			1-[(5-Amino-5-carboxypentyl)amino]-1-deoxyfructose;Fructoselysine;Glucoselysine	-1.13934929472352;-1.29803373835156;-1.29803373835156	MS1 mz matched	309.164	484.873	0.000145848	0.000126716	0.000123076	0.000185263	0.000163434	0.000119321	0.000186495	0.000150176	0.000157902	0.000113774	0.000150268	0.000125671	0.000196927	0.00012523	0.000191874	0.000138749	0.0001148	1.01744	0.0249479	0.892289	0.0680764	unchanged	--
meta_635			1-[(5-Amino-5-carboxypentyl)amino]-1-deoxyfructose;Fructoselysine;Glucoselysine	-4.38443415600864;-4.54311808469161;-4.54311808469161	MS1 mz matched	309.163	429.134	5.17e-05	5.33e-05	4.6e-05	4.52e-05	5.05e-05	2.7e-05	2.73e-05	3.22e-05	4.38e-05	3.27e-05	2.75e-05	5.72e-05	5.67e-05	6.23e-05	6.19e-05	5.35e-05	4.93e-05	1.78925	0.839355	2.77e-05	1.40969	up	--
meta_636					Unmapped	309.948	339.701	6.95e-06	7.98e-06	7.93e-06	7.87e-06	9.14e-06	8.15e-06	8.35e-06	8.58e-06	8.25e-06	8.04e-06	8.16e-06	8.02e-06	8.31e-06	6.56e-06	8.18e-06	6.29e-06	7.17e-06	0.899072	-0.153491	0.0667884	0.894017	unchanged	--
meta_637			Cycloguanil hydrochloride;1-(4-Chlorophenyl)-1,6-dihydro-6,6-dimethyl-1,3,5-triazine-2,4-diamine monohydrochloride	-8.70866	MS1 mz matched	310.056	336.811	0.00057725	0.000564109	0.000514031	0.000467176	0.000461146	0.000354589	0.000345173	0.000283192	0.000438457	0.000385348	0.00032251	0.000767132	0.000675166	0.00078634	0.000761715	0.000706983	0.000648552	2.04102	1.02929	3.67e-07	1.47521	up	--
meta_638			noroxymorphone;(R,S)-Norlaudanosoline;Pipermethystine;SR95531	21.7403602068616;21.7403602068616;21.7403602068616;-17.4138969863351	MS1 mz matched	310.112	392.814	0.00105186	0.00106459	0.00102434	0.000993605	0.00108088	0.0010919	0.000775252	0.000675886	0.000919413	0.000535795	0.000549602	0.00104649	0.00147529	0.000892773	0.00124401	0.0011617	0.000971997	1.49351	0.578708	0.012807	1.05343	up	--
meta_639			N-Acetyl-a-neuraminic acid;N-Acetylneuraminic acid;N-Acetylneuramite;N-Acetylneuraminic acid;5-Acetamido-3,5-dideoxy-D-glycero-D-galacto-2-nonulosonic acid;Neu5Ac;O-Acetylneuraminic acid;O-Acetylated sialic acid;N-Acetyl-alpha-neuramite;alpha-Neu5Ac;N-Acetyl-beta-neuramite;beta-Neu5Ac;N-Glycolylmuramic acid;2-Glycolylamido-3-O-[(R)-1-carboxyethyl]-2-deoxy-D-glucopyranose	-6.40945216361541;-6.40945216361541;-6.47027233379342;-6.47027233379342;-6.47027233379342;-6.47027233379342;-6.47027233379342	MS1 mz matched	310.112	417.832	0.000366339	0.000383024	0.000378489	0.000374255	0.000419045	0.00036038	0.000284832	0.000273964	0.000407246	0.000287682	0.000246689	0.000328687	0.00045457	0.000345514	0.000355121	0.000351745	0.00031834	1.15756	0.211085	0.157097	0.664768	unchanged	--
meta_640			Tyrosyl-Gamma-glutamate;gln-tyr;Glutaminyl-Tyrosine;Tyrosyl-Glutamine;	-20.0163379343059;-20.0163379343059;-20.0163379343059;-20.0163379343059;	MS1 mz matched	310.126	316.354	8.32e-05	7.29e-05	6.62e-05	6.62e-05	7.48e-05	7.31e-05	6.42e-05	5.46e-05	6.37e-05	5.08e-05	4.83e-05	6.43e-05	7.33e-05	5.27e-05	6.61e-05	6.64e-05	4.94e-05	1.04951	0.0697121	0.597433	0.255552	unchanged	--
meta_641			Geranylcitronellol;	-15.7925737143782;	MS1 mz matched	310.309	33.354	0.00216748	0.0017282	0.00234622	0.00189835	0.00219984	0.00261223	0.00229	0.00234149	0.00203315	0.00315089	0.00271446	0.0027159	0.00213384	0.00254566	0.00246705	0.0026156	0.0024591	0.986457	-0.0196716	0.85392	0.0915759	unchanged	--
meta_642	Met-Tyr	0.79			MS2 reverse	312.109	308.791	0.000107545	0.000108222	9.82e-05	8.94e-05	9.28e-05	5.38e-05	5.42e-05	4.52e-05	6.6e-05	4.71e-05	4.38e-05	9.83e-05	0.000127757	0.000121693	0.00012023	0.000118623	0.000101449	2.21859	1.14965	2.32e-06	1.46439	up	--
meta_643	5'-Deoxyadenosine	0.6337			MS2 reverse	312.127	281.119	2.75e-05	2.86e-05	2.73e-05	2.65e-05	3.08e-05	2.14e-05	2.21e-05	2.22e-05	2.19e-05	2.18e-05	2.38e-05	3.06e-05	3.38e-05	2.9e-05	3.43e-05	3.15e-05	3.05e-05	1.42249	0.508415	2.48e-05	1.46175	up	--
meta_644					Unmapped	312.251	37.891	0.000371773	0.000419369	0.000427513	0.000410361	0.000427733	0.000454111	0.00042949	0.000426399	0.000413987	0.00043476	0.0004283	0.000439253	0.000438639	0.00039464	0.000433363	0.000409406	0.000400123	0.972315	-0.0405039	0.257899	0.549162	unchanged	--
meta_645			Imazamethabenz;N2-Succinyl-L-arginine;(2S)-2-(3-Carboxypropanoylamino)-5-(diaminomethylideneamino)pentanoic acid	4.58721047238209;19.3340548947698	MS1 mz matched	313.096	185.35	1.55e-05	1.47e-05	1.42e-05	1.31e-05	1.4e-05	1.4e-05	1.12e-05	1.24e-05	1.46e-05	1.36e-05	1.5e-05	1.81e-05	1.57e-05	1.67e-05	1.8e-05	1.59e-05	1.61e-05	1.2455	0.316722	0.00116171	1.26087	up	--
meta_646			Estrane;19-Norandrostane	4.8734	MS1 mz matched	313.189	38.584	1.06e-05	1.15e-05	1.23e-05	1.12e-05	1.24e-05	2.39e-05	2.51e-05	2.12e-05	2.54e-05	2.51e-05	2.56e-05	2.99e-05	3.72e-05	4.21e-05	3.46e-05	3.36e-05	3.39e-05	1.44539	0.531457	0.00064263	1.35539	up	--
meta_647			Pteroic acid	-3.22976	MS1 mz matched	313.282	121.809	6.08e-05	6.74e-05	6.72e-05	6.59e-05	6.63e-05	6.14e-05	6.03e-05	6.29e-05	6.11e-05	6.3e-05	6.52e-05	7.09e-05	8.13e-05	7.6e-05	7.96e-05	7.42e-05	7.68e-05	1.22657	0.294631	5.85e-05	1.43084	up	--
meta_648			N-Succinyl-L-glutamate;(2S)-2-(3-Carboxypropanoylamino)pentanedioic acid	7.28541	MS1 mz matched	314.029	338.637	6.12e-06	5.06e-06	4.66e-06	5.19e-06	5.13e-06	3.26e-06	4.19e-06	5.57e-06	4.42e-06	5.11e-06	4.95e-06	3.99e-06	4.83e-06	4.59e-06	5.57e-06	4.98e-06	5.07e-06	1.05536	0.0777342	0.538817	0.306744	unchanged	--
meta_649			Avenalumin III;2,7-Anhydro-alpha-N-acetylneuraminic acid;2-Deoxy-2,3-dehydro-N-acetylneuraminic acid;Sarmentosin epoxide	15.3104091252032;-4.80941986712821;-4.80941986712821;-4.80941986712821	MS1 mz matched	314.089	200.207	2.6e-05	2.69e-05	2.8e-05	2.51e-05	2.79e-05	2.5e-05	1.99e-05	1.39e-05	1.28e-05	1.72e-05	1.51e-05	6.8e-05	5.56e-05	4.24e-05	4.39e-05	4.66e-05	3.9e-05	2.84141	1.50661	0.000328805	1.37896	up	--
meta_650			Ethylmorphine;6-O-Methylcodeine;(+)-Erysotrine;Reboxetine;Ethylmorphine;Armepavine;Erysotrine;Laurifine;6-Ethylmorphine;3-Methoxyestra-1,3,5(10)-triene-16,17-dione 16-oxime;3-Methoxyestra-1,3,5(10)-trien-16-oximino-17-one	7.04542435437121;7.04542435437121;7.04542435437121;7.04542435437121;7.0249878819476;7.0249878819476;7.0249878819476;7.0249878819476;7.0249878819476;7.0249878819476	MS1 mz matched	314.179	237.898	3.86e-05	4.38e-05	4.33e-05	4.22e-05	4.17e-05	4.08e-05	4.06e-05	4.06e-05	4.25e-05	4.39e-05	4.2e-05	4.32e-05	4.51e-05	4.19e-05	4.41e-05	4.44e-05	4.1e-05	1.03783	0.0535718	0.0916075	0.777111	unchanged	--
meta_651					Unmapped	314.217	199.239	1.28e-05	1.43e-05	1.54e-05	1.52e-05	1.49e-05	1.71e-05	1.43e-05	1.38e-05	1.45e-05	1.45e-05	1.47e-05	1.35e-05	1.16e-05	1.17e-05	1.52e-05	1.08e-05	1.15e-05	0.835562	-0.259182	0.0161246	1.04057	down	--
meta_652	16-Hydroxypalmitic acid	0.7477			MS2 forward	314.267	38.641	0.000422257	0.000452976	0.000467501	0.00047231	0.000483568	0.000498782	0.000468316	0.000467284	0.000454518	0.000476812	0.00045336	0.000567732	0.000528499	0.00052069	0.000584284	0.00050073	0.000508603	1.13886	0.187594	0.00333142	1.22743	up	Cutin, suberine and wax biosynthesis(ko00073);;Metabolic pathways(ko01100)
meta_653					Unmapped	314.303	100.916	6.75e-06	6.43e-06	6.18e-06	7.59e-06	7.68e-06	1.19e-05	5.83e-06	5.67e-06	6.61e-06	1.64e-05	5.34e-06	8.11e-06	8e-06	6.73e-06	7.35e-06	6.37e-06	6.54e-06	0.832853	-0.263866	0.475716	0.362118	unchanged	--
meta_654					Unmapped	314.785	302.716	4.1e-05	4.64e-05	4.88e-05	4.87e-05	5.65e-05	5.14e-05	4.48e-05	5.31e-05	5.17e-05	4.65e-05	5.1e-05	5.29e-05	4.84e-05	4.41e-05	5.56e-05	4.08e-05	4.45e-05	0.959139	-0.0601879	0.470634	0.353584	unchanged	--
meta_655			(卤)-Pandamarine;Saxagliptin;Belladine	-15.2918191522742;-15.2918191522742;20.4871195627683	MS1 mz matched	316.19	26.818	2.02e-05	2.03e-05	2.02e-05	1.92e-05	2e-05	8.77e-06	1.08e-05	7.78e-06	1.1e-05	9.28e-06	8.23e-06	1.01e-05	8.13e-06	9.89e-06	9.27e-06	7.86e-06	8.61e-06	0.964415	-0.0522739	0.62843	0.238603	unchanged	--
meta_656			N'-Hydroxysaxitoxin;Neosaxitoxin;Neosaxitoxin;NeoSTX	-7.75550064246776;-7.75550064246776;-7.75550064246776	MS1 mz matched	316.283	38.007	0.00282902	0.00300354	0.00310494	0.00305648	0.00305933	0.00273286	0.00272289	0.00239353	0.00270864	0.00283767	0.00232538	0.00373353	0.003658	0.00374996	0.00399957	0.00362418	0.00361719	1.42373	0.509678	2.19e-06	1.46566	up	--
meta_657					Unmapped	316.918	297.416	3e-05	2.93e-05	2.86e-05	2.79e-05	2.71e-05	2.69e-05	2.9e-05	2.79e-05	3.37e-05	3.04e-05	2.77e-05	3.52e-05	3.19e-05	3.24e-05	3.39e-05	3.15e-05	3.02e-05	1.11109	0.151982	0.0277519	0.974626	unchanged	--
meta_658					Unmapped	317.001	293.936	1.22e-05	1.13e-05	9.75e-06	9.19e-06	9.2e-06	8.44e-06	1.1e-05	8.87e-06	9.41e-06	1.15e-05	1.02e-05	8.86e-06	9.14e-06	9.55e-06	9.87e-06	1.05e-05	1.1e-05	0.989736	-0.0148849	0.868538	0.0812507	unchanged	--
meta_659	all cis-(6,9,12)-Linolenic acid	0.6769			MS2 reverse	317.187	144.233	0.000611059	0.00050052	0.000647089	0.000491155	0.000498424	0.000546734	0.000548773	0.000645719	0.000422157	0.000453094	0.0004994	0.000398548	0.000388867	0.000417673	0.000466603	0.000407462	0.000425531	0.803846	-0.315009	0.0245463	1.04224	down	--
meta_660			(S)-alpha-Terpinyl glucoside;D-Linalool 3-glucoside;5(6)-Butyl-1,4-dioxan-2-one;Menthol-glucoronide;Neryl glucoside;Perilloside C;	-3.66426886285348;-3.66426886285348;-3.66426886285348;-3.66426886285348;-3.66426886285348;-3.66426886285348;	MS1 mz matched	317.187	162.802	0.000138015	0.000154592	0.000135669	0.000144324	0.000153394	0.000144978	0.000123761	0.000137956	0.00015144	0.000159582	0.000178973	0.000125854	0.000122111	0.000132221	0.000142278	0.000124453	0.000130398	0.86687	-0.206112	0.0501716	0.920592	unchanged	--
meta_661			N-(1-Deoxy-1-fructosyl)histidine;Piplartine;Piperlongumine;Crimidine;Haemanthidine;Hemanthidine;9-O-Demethyl-2alpha-hydroxyhomolycorine	-0.946007265908254;-13.5592664499937;-13.5592664499937;-13.5592664499937;-13.5592664499937	MS1 mz matched	318.128	370.754	5.63e-05	5.66e-05	4.7e-05	4.65e-05	6.61e-05	3.08e-05	2.78e-05	2.95e-05	5.98e-05	4.63e-05	2.38e-05	6.14e-05	7.79e-05	7.3e-05	6.74e-05	6.48e-05	5.71e-05	1.8425	0.881668	0.00156098	1.27149	up	--
meta_662			17beta-Hydroxy-4,17-dimethyl-4-azaandrost-5-en-3-one	9.97997	MS1 mz matched	318.239	35.4165	2.73e-05	2.22e-05	2.32e-05	2.32e-05	2.77e-05	2.32e-05	3.93e-05	2.22e-05	3.71e-05	3.07e-05	2.25e-05	3.11e-05	3.04e-05	2.71e-05	3.83e-05	3.81e-05	4.18e-05	1.18226	0.241546	0.20748	0.600844	unchanged	--
meta_663			Lettowianthine;Norsanguinarine;Phytosphingosine;4-D-Hydroxysphinganine	-5.988120199782;-5.988120199782;0	MS1 mz matched	318.298	67.624	0.00988688	0.0098805	0.00974619	0.00932368	0.010042	0.0101913	0.0169747	0.00906923	0.00910127	0.0169248	0.0174917	0.00977432	0.0103829	0.0167159	0.0101312	0.00909766	0.00970378	0.82512	-0.277324	0.293823	0.505682	unchanged	--
meta_664			N-(1-Deoxy-1-fructosyl)histidine;Phytosphingosine;4-D-Hydroxysphinganine	13.2684011608133;20.2021475419145	MS1 mz matched	318.299	45.4	0.00646772	0.00615891	0.00710122	0.00585982	0.0065598	0.00695931	0.00581042	0.00610123	0.00650705	0.00578682	0.00619752	0.00634227	0.0069704	0.00563908	0.00587448	0.00591611	0.00600987	0.98367	-0.0237542	0.709858	0.18742	unchanged	--
meta_665					Unmapped	318.981	291.896	7.13e-06	6.21e-06	6.25e-06	5.83e-06	6.33e-06	5.56e-06	6.99e-06	5.54e-06	5.41e-06	6.32e-06	6.12e-06	4.94e-06	6.03e-06	5e-06	5.78e-06	6.74e-06	6.3e-06	0.968261	-0.0465315	0.631375	0.238063	unchanged	--
meta_666			(1beta,4alpha,5alpha,6beta,8alpha,10b)-1,10:4,5-Diepoxy-6-hydroxy-7(11)-germacren-12,8-olide;Vulgarolide;Artabsinolide A;Dihydromarasmone;8-Deoxy-11,13-dihydroxygrosheimin;13-Hydroxyabscisic acid;Crispolide;Nigellic acid;Autumnolide;Hymenoflorin;Phaseic acid;8'-Hydroxyabscisate;8'-Hydroxyabscisic acid	17.5853393669456;17.5853393669456;17.5853393669456;17.5853393669456;17.5853393669456;17.5853393669456;17.5853393669456;17.5853393669456;17.4918100847087;17.4918100847087;17.4918100847087;17.4918100847087	MS1 mz matched	319.098	262.618	2.74e-05	2.59e-05	2.61e-05	2.41e-05	2.33e-05	2.46e-05	2.62e-05	2.24e-05	2.46e-05	2.63e-05	2.7e-05	2.02e-05	1.99e-05	2.07e-05	2.36e-05	2.02e-05	2.19e-05	0.837564	-0.255728	0.00112495	1.2535	down	--
meta_667			Imazamethabenz;N2-Succinyl-L-arginine;(2S)-2-(3-Carboxypropanoylamino)-5-(diaminomethylideneamino)pentanoic acid	4.58721047238209;19.3340548947698	MS1 mz matched	319.104	184.78	1.18e-05	1.33e-05	1.36e-05	1.31e-05	1.36e-05	1.33e-05	1.17e-05	1.55e-05	1.36e-05	1.39e-05	1.36e-05	1.5e-05	1.5e-05	1.42e-05	1.86e-05	1.27e-05	1.39e-05	1.09782	0.134636	0.202039	0.617161	unchanged	--
meta_668			fluvoxamino acid;Tebupirimfos;Tebupirimphos	5.88773148490733;13.5170520755453	MS1 mz matched	319.134	132.264	4.24e-05	5.56e-05	5.97e-05	4.25e-05	4.72e-05	4.99e-05	6.03e-05	4.98e-05	4.7e-05	5.01e-05	6.57e-05	6.28e-05	6.65e-05	6.36e-05	6.82e-05	5.82e-05	6.77e-05	1.19858	0.261322	0.015082	1.07922	up	--
meta_669			Diclofenac;Meclofenamic acid;Flutriafol	-16.8833931568077;-16.8833931568077;0.996337794319138	MS1 mz matched	319.134	237.572	1.14e-05	9.91e-06	1.06e-05	8.98e-06	9.32e-06	1.24e-05	9.11e-06	1.16e-05	1.12e-05	1.13e-05	1.01e-05	1.3e-05	1.19e-05	1.11e-05	1.21e-05	1.21e-05	1.08e-05	1.08	0.111032	0.166192	0.655263	unchanged	--
meta_670	Arg-Cys	0.6496			MS2 reverse	319.16	239.807	1.16e-05	1.25e-05	1.13e-05	1.21e-05	1.39e-05	1.11e-05	1.38e-05	1.12e-05	1.23e-05	1.07e-05	1.08e-05	1.76e-05	9.27e-06	1.15e-05	9.9e-06	1.35e-05	9.26e-06	1.01737	0.0248469	0.891284	0.0651929	unchanged	--
meta_671			Steviol;Yucalexin B22;15-HEPE;11R-HEPE;Phytocassane C;Atractyligenin;Yucalexin B20;Yucalexin A19;15-KETE;Leukotriene A4;2-Hydroxy-6-(8-tridecenyl)benzoic acid;17,18-EpETE;Ineketone;Oxymesterone;9-HEPE;12alpha-12-Hydroxy-7,13-abietadien-18-oic acid;18R-HEPE;12-KETE;Aframodial;14,15-EpETE;12-HEPE;5-HEPE;(ent-15beta)-15-Hydroxy-19-trachylobanoic acid;Grandiflorolic acid;(ent-15beta)-15,19-Dihydroxy-…	3.29238157037978;3.29238157037978;3.29238157037978;3.29238157037978;3.29238157037978;3.29238157037978;3.29238157037978;3.29238157037978;3.29238157037978;3.29238157037978;3.29238157037978;3.29238157037978;3.29238157037978;3.29238157037978;3.29238157037978;3.29238157037978;3.29238157037978;3.29238157037978;3.29238157037978;3.29238157037978;3.29238157037978;3.29238157037978;3.29238157037978;3.292381…	MS1 mz matched	319.221	397.127	5.7e-06	5.72e-06	5.53e-06	4.25e-06	6.71e-06	5.45e-06	3.35e-06	5.29e-06	4.86e-06	4.36e-06	5.29e-06	6.79e-06	4.87e-06	6.97e-06	1.08e-05	4.81e-06	6.23e-06	1.41431	0.500096	0.0812072	0.842229	unchanged	--
meta_672			N-(1-Deoxy-1-fructosyl)threonine;1-Methyladenosine;O6-Methyl-2'-deoxyguanosine	-0.236917033650211;-4.98021431992908;-4.98021431992908	MS1 mz matched	320.072	355.233	9.28e-06	9.25e-06	9.34e-06	8.39e-06	8.47e-06	4.98e-06	5.77e-06	4.64e-06	7.18e-06	4.98e-06	4.46e-06	1.44e-05	1.32e-05	1.53e-05	1.4e-05	1.29e-05	1.12e-05	2.5293	1.33874	9.68e-07	1.47364	up	--
meta_673			Hexahydro-6,7-dihydroxy-5-(hydroxymethyl)-3-(2-hydroxyphenyl)-2H-pyrano[2,3-d]oxazol-2-one;5'-Methylthioadenosine;Methylthioadenosine;S-Methyl-5'-thioadenosine;5-Methylthioadenosine;5'-Deoxy-5'-(methylthio)adenosine;Thiomethyladenosine;MTA	7.23093078273563;-8.75156855046244	MS1 mz matched	320.076	61.039	1.77e-05	1.22e-05	1.43e-05	1.58e-05	1.34e-05	2.02e-05	2.09e-05	2.65e-05	2.76e-05	1.65e-05	1.69e-05	1.95e-05	1.61e-05	1.41e-05	2.09e-05	2.5e-05	1.54e-05	0.862943	-0.212663	0.276157	0.524949	unchanged	--
meta_674			Norfloxacin;Metcozole	24.379473899175;-12.8468210854373	MS1 mz matched	320.148	22.878	4.35e-06	4.99e-06	4.96e-06	4.88e-06	3.87e-06	8.2e-06	1.06e-05	1.07e-05	7.69e-06	1.02e-05	9.19e-06	4.26e-06	2.91e-06	3.21e-06	4.16e-06	2.99e-06	3.79e-06	0.376994	-1.40739	1.67e-05	1.45888	down	--
meta_675	Glycerol 1-myristate	0.7558			MS2 reverse	320.275	35.989	2.27e-05	2.09e-05	2.16e-05	1.91e-05	1.83e-05	2.2e-05	1.47e-05	2.13e-05	1.68e-05	2.02e-05	2.15e-05	2.08e-05	1.92e-05	2.51e-05	2.48e-05	2.07e-05	2.47e-05	1.15987	0.213961	0.0840439	0.797454	unchanged	--
meta_676					Unmapped	320.292	108.22	7.62e-06	5.66e-06	7.21e-06	7.06e-06	6.76e-06	5.95e-06	4.83e-06	7.22e-06	6.34e-06	5.81e-06	5.53e-06	7.23e-06	1.98e-06	5.57e-06	6.21e-06	6.68e-06	5.45e-06	0.928299	-0.107338	0.622436	0.244761	unchanged	--
meta_677			Iprovalicarb	3.11015	MS1 mz matched	321.211	403.002	1.08e-05	1.2e-05	1.17e-05	1.11e-05	9.31e-06	4.72e-06	5.91e-06	4.89e-06	5.31e-06	5.51e-06	4.92e-06	4.53e-06	4.87e-06	6.57e-06	4.67e-06	4.66e-06	5.03e-06	0.970488	-0.0432184	0.682429	0.20037	unchanged	--
meta_678			Irilone;3,8-Dihydroxy-1-methylanthraquinone-2-carboxylic acid;Glyzaglabrin;Aflatoxin P1;3,8-Dihydroxy-9-methoxycoumestan;Isotrifoliol;Trifoliol;Sativol;2-Oxooctadecanoic acid;2-Oxostearate;Ricinoleic acid;(9Z)-(12R)-Hydroxyoctadecenoic acid;12-Hydroxy-9-octadecenoic acid;12-Hydroxy-cis-9-octadecenoic acid;(6R,7S)-6,7-Epoxyoctadecanoic acid;6R,7S-Epoxy-octadecanoic acid;6R,7S-Epoxy-octadecanoate;c…	13.4117023807859;13.4117023807859;13.4117023807859;13.4117023807859;13.4117023807859;13.4117023807859;13.4117023807859;13.4117023807859;0.670576574982518;0.670576574982518;0.670576574982518;0.670576574982518;0.670576574982518	MS1 mz matched	321.24	42.6615	1.36e-05	1.83e-05	1.83e-05	1.43e-05	1.91e-05	2.3e-05	1.92e-05	1.81e-05	1.99e-05	1.89e-05	1.87e-05	1.52e-05	1.27e-05	1.43e-05	2.23e-05	1.32e-05	1.46e-05	0.783441	-0.352103	0.0312119	0.980142	unchanged	--
meta_679			N,6-O-Disulfo-D-glucosamine;N2,6-Disulfo-D-glucosamine	-2.94991	MS1 mz matched	321.984	326.497	0.000164033	0.000161924	0.000150888	0.000142445	0.000156713	0.000158989	0.0001773	0.000142836	0.000150236	0.000181848	0.000176052	0.000160605	0.000136559	0.000141506	0.000156392	0.000137781	0.000158453	0.902796	-0.147529	0.0768616	0.815992	unchanged	--
meta_680			Beta-Citryl-L-glutamic acid;beta-Citryl-L-glutamate;beta-Citrylglutamate	1.25922854555048;1.24583579390038	MS1 mz matched	322.075	455.834	0.000127764	0.000121763	0.000132796	0.000137677	0.00012598	8.17e-05	7.04e-05	7.82e-05	8.34e-05	7.22e-05	9.06e-05	0.000192612	0.000187129	0.000181421	0.000205902	0.00016817	0.00018542	2.35182	1.23378	6.69e-08	1.50524	up	--
meta_681			Alpha-Linolenoyl ethanolamide;	15.4634724737958;	MS1 mz matched	322.272	39.832	0.000175234	0.000221332	0.000223349	0.000191644	0.000203694	0.000265025	0.000235699	0.000268022	0.000274437	0.000219842	0.000250121	0.000130542	0.00011293	0.000113184	0.000130592	0.000112346	0.000104134	0.465076	-1.10446	1.33e-06	1.48928	down	--
meta_682	Deoxythymidine 5'-phosphate (dTMP)	0.9999			MS2 forward	323.062	388.858	2.16e-05	2.08e-05	2.33e-05	2.17e-05	2.1e-05	3.66e-05	3.59e-05	3.83e-05	3.87e-05	3.88e-05	3.8e-05	1.37e-05	1.45e-05	1.34e-05	1.57e-05	1.41e-05	1.35e-05	0.375002	-1.41503	2.09e-11	1.52238	down	--
meta_683	Leu-Met	0.8969			MS2 reverse	323.168	71.8045	9.43e-05	0.000101389	0.000100738	9.41e-05	0.00011278	0.000109457	0.000105386	0.000104918	0.0001	9.94e-05	0.00011326	0.000106483	0.000105154	0.000109138	0.000103292	0.000113899	0.000110048	1.02474	0.0352628	0.357569	0.447588	unchanged	--
meta_684	Cytidine 5'-monophosphate	0.9995			MS2 forward	324.057	431.889	0.000148146	0.000149041	8.29e-05	0.000132432	0.000142532	9.34e-05	8.83e-05	9.06e-05	9.64e-05	9.44e-05	9.61e-05	9.46e-05	0.000194494	9.16e-05	9.54e-05	9.36e-05	0.000200119	1.37678	0.461295	0.168976	0.689685	unchanged	--
meta_685	Uridine 5'-monophosphate (UMP)	0.9987			MS2 forward	325.042	415.289	0.000213965	0.000208162	0.000209282	0.00020209	0.000212722	0.00026037	0.000265312	0.000260879	0.000271805	0.0002654	0.000271058	0.000195658	0.000215686	0.00019408	0.000200857	0.000207758	0.000182637	0.75035	-0.414364	5.08e-06	1.48468	down	--
meta_686			2-Hydroxy-4-(4-methoxyphenyl)-1H-phenalen-1-one;9-(4-Hydroxyphenyl)-2-methoxy-1H-phenalen-1-one;Benzo[a]pyrene-7,8-dihydrodiol-9,10-oxide;7,8-Dihydro-7,8-dihydroxybenzo[a]pyrene 9,10-oxide	15.5769244529825;15.5769244529825;15.5580558786244	MS1 mz matched	325.086	202.269	2.64e-05	2.83e-05	2.65e-05	2.62e-05	2.51e-05	3.88e-05	3.47e-05	3.86e-05	3.87e-05	3.84e-05	3.81e-05	1.53e-05	1.48e-05	1.57e-05	1.69e-05	1.28e-05	1.53e-05	0.400266	-1.32097	1.66e-10	1.5165	down	--
meta_687			Acetohexamide;Mycocyclosin	-10.9492211486088;-0.527597026840096	MS1 mz matched	325.111	428.417	3.96e-05	4.11e-05	4.31e-05	4.12e-05	3.99e-05	4.12e-05	3.8e-05	3.52e-05	3.61e-05	3.6e-05	4.08e-05	4.96e-05	4.85e-05	4.9e-05	5.29e-05	4.67e-05	5.19e-05	1.31343	0.393342	8.3e-06	1.43098	up	--
meta_688	Deoxyuridine monophosphate (dUMP)	0.9995			MS2 reverse	326.082	401.107	7.26e-06	8.04e-06	7.92e-06	6.59e-06	1.31e-05	1.32e-05	9.92e-06	9.68e-06	1.15e-05	8.66e-06	9.01e-06	8.35e-06	8.72e-06	1.13e-05	1.8e-05	9.87e-06	1.38e-05	1.13092	0.177499	0.442258	0.384865	unchanged	--
meta_689			N-(1-Deoxy-1-fructosyl)tyrosine;	-5.00310793774596;	MS1 mz matched	326.121	315.057	5.99e-05	6e-05	5.55e-05	5.56e-05	5.81e-05	5.88e-05	4.47e-05	3.85e-05	5.02e-05	3.2e-05	3.04e-05	4.96e-05	6.72e-05	4.22e-05	5.81e-05	5.35e-05	4.35e-05	1.23376	0.303059	0.12415	0.714417	unchanged	--
meta_690			Ethanolamine Oleate;	-1.876445615029;	MS1 mz matched	326.303	35.294	0.000174121	0.000199482	0.000195256	0.000177338	0.000194966	0.000223664	0.000205728	0.000199981	0.000201818	0.000204002	0.000190714	0.000180064	0.000149704	0.000173776	0.000172483	0.000167977	0.000157353	0.816828	-0.291896	0.000161971	1.34421	down	--
meta_691					Unmapped	326.707	94.2445	0.000120188	0.000130361	0.000136794	0.000134589	0.000148051	0.000123305	0.000125722	0.000131516	0.000136087	0.000133214	0.000130905	0.000130296	0.000148568	0.000144346	0.000151181	0.000131674	0.000122554	1.06131	0.0858508	0.16312	0.68167	unchanged	--
meta_692			p-HPEA-EDA;3'-Deoxyoleacein;Matricarin;Angustibalin;Helelin 6-acetate;Arteglasin A;Linifolin A	-0.242658532488354;-0.242658532488354;-0.242658532488354;-0.328805571122918;-0.328805571122918;-0.328805571122918	MS1 mz matched	327.124	219.846	1.72e-05	1.73e-05	1.77e-05	1.93e-05	1.9e-05	1.64e-05	1.5e-05	1.35e-05	1.74e-05	1.6e-05	1.2e-05	2.84e-05	2.71e-05	2.77e-05	3.08e-05	2.55e-05	2.63e-05	1.83641	0.87689	5.39e-07	1.47098	up	--
meta_693			2-Dodecylbenzenesulfonic acid;4-Dodecylbenzenesulfonic Acid;AA861;Docebenone;Moxestrol;11beta-Methoxy-17alpha-ethinylestradiol;17alpha-Ethinyl-11beta-methoxy-1,3,5(10)-estratrien-3,17-diol;Preg-4,16-diene-3,11,20-trione	1.33203934723756;1.33203934723756;11.6497163294456;11.6497163294456;11.6497163294456	MS1 mz matched	327.2	52.767	0.000574644	0.000595169	0.000623812	0.00059181	0.00060448	0.000524702	0.000511094	0.000552696	0.0005703	0.000567583	0.000557636	0.000571855	0.000589554	0.000552629	0.000596801	0.000566105	0.000569218	1.04938	0.0695317	0.0491604	0.895329	unchanged	--
meta_694			2-Dodecylbenzenesulfonic acid;4-Dodecylbenzenesulfonic Acid;AA861;Docebenone;Moxestrol;11beta-Methoxy-17alpha-ethinylestradiol;17alpha-Ethinyl-11beta-methoxy-1,3,5(10)-estratrien-3,17-diol;Preg-4,16-diene-3,11,20-trione	-1.73364384570569;-1.73364384570569;8.58400150581555;8.58400150581555;8.58400150581555	MS1 mz matched	327.199	81.587	0.000583792	0.000569651	0.000549246	0.000534401	0.000537092	0.000624082	0.000490994	0.000617111	0.000477556	0.000513758	0.000517501	0.000644639	0.000692486	0.000530169	0.000691181	0.000680366	0.000540331	1.16605	0.221631	0.0512555	0.875974	unchanged	--
meta_695					Unmapped	328.034	329.564	0.00111321	0.00106973	0.0010463	0.00102893	0.00103896	0.000972006	0.00102089	0.00106198	0.00107782	0.0010888	0.00111337	0.000983334	0.0010276	0.000992071	0.00111305	0.00100133	0.00103845	0.971741	-0.0413563	0.321015	0.474406	unchanged	--
meta_696			Acetaminophen glucuronide;Blepharin;Deoxyviolacein	7.89830694559513;7.89830694559513;-8.5600524363721	MS1 mz matched	328.104	366.209	1.73e-05	1.88e-05	1.77e-05	1.75e-05	1.99e-05	1.8e-05	1.08e-05	1.05e-05	1.62e-05	8.89e-06	7.69e-06	3.17e-05	2.67e-05	2.01e-05	1.59e-05	1.84e-05	1.8e-05	1.81269	0.858135	0.0105158	1.08892	up	--
meta_697					Unmapped	328.211	24.336	1.62e-05	1.75e-05	1.71e-05	1.58e-05	1.8e-05	1.83e-05	1.33e-05	1.68e-05	1.67e-05	1.48e-05	1.97e-05	1.6e-05	1.53e-05	1.44e-05	1.32e-05	1.41e-05	1.35e-05	0.868346	-0.203659	0.0750261	0.842921	unchanged	--
meta_698					Unmapped	328.355	47.984	5.47e-06	7.33e-06	7.48e-06	7.14e-06	8.6e-06	1.01e-05	6.35e-06	8.69e-06	6.86e-06	8.5e-06	7.76e-06	1.09e-05	1.01e-05	8.02e-06	1.13e-05	1.16e-05	1.16e-05	1.31808	0.398441	0.00887886	1.09141	up	--
meta_699	Phe-Pro	0.789			MS2 reverse	329.09	324.359	9.39e-06	9.49e-06	1.09e-05	9.64e-06	1.02e-05	1.22e-05	6.66e-06	7.44e-06	7.97e-06	6.86e-06	6.51e-06	1.67e-05	1.56e-05	2.27e-05	1.71e-05	1.53e-05	1.68e-05	2.18818	1.12973	6.82e-05	1.38202	up	--
meta_700			Litcubine;1,2-Dehydroreticuline;1,2-Dehydroreticulinium;3,4-Dihydro-7-hydroxy-1-[(3-hydroxy-4-methoxyphenyl)methyl]-6-methoxy-2-(methyl-14C)-isoquinolinium	2.62497998390088;2.57378451454948	MS1 mz matched	329.156	29.931	6.32e-05	7.09e-05	6.83e-05	5.99e-05	7.22e-05	5.04e-05	4.43e-05	4.77e-05	4.83e-05	6.26e-05	7.5e-05	9.04e-05	6.87e-05	9.03e-05	9.86e-05	9.4e-05	9.17e-05	1.62521	0.700625	0.000348747	1.31595	up	--
meta_701					Unmapped	330.816	298.736	7.54e-05	7.87e-05	8.49e-05	8.52e-05	9.47e-05	8.48e-05	7.56e-05	8.81e-05	8.36e-05	7.78e-05	8.19e-05	9.42e-05	9.24e-05	8.29e-05	9.27e-05	7.77e-05	8.45e-05	1.06649	0.0928752	0.134751	0.705286	unchanged	--
meta_702	Zidovudine	0.9984			MS2 reverse	331.12	195.175	8.15e-06	1.03e-05	9.74e-06	9.12e-06	9.76e-06	8.52e-07	1.39e-07	0	0	0	0	3.43e-06	3.9e-06	2.13e-06	2.47e-06	1.25e-07	2.33e-06	14.5321	3.86117	0.00762022	1.20245	up	Bile secretion(ko04976)
meta_703	Tolbutamide	0.8226			MS2 reverse	331.14	239.102	2.69e-05	2.63e-05	2.85e-05	2.68e-05	2.71e-05	2.55e-05	2.69e-05	2.48e-05	2.79e-05	2.62e-05	2.81e-05	2.36e-05	2.64e-05	2.59e-05	2.64e-05	2.49e-05	2.62e-05	0.962777	-0.0547257	0.193322	0.613819	unchanged	--
meta_704			Oxybuprocaine;	-3.22118043930567;	MS1 mz matched	331.203	156.092	0.000156333	0.000159691	0.000156142	0.000148282	0.000161639	0.000110395	0.000109208	0.000165962	0.000124649	0.000130022	0.000208032	0.000187567	0.000173866	0.000250403	0.000305503	0.000206239	0.000267266	1.63963	0.713369	0.00676612	1.13266	up	--
meta_705	Retinol (Vitamin A)	0.6658			MS2 reverse	331.208	26.719	1.67e-05	1.67e-05	1.49e-05	1.58e-05	1.61e-05	1.01e-05	1.17e-05	1.11e-05	1.25e-05	1.14e-05	1.58e-05	1.29e-05	1.08e-05	1.06e-05	1.11e-05	9.14e-06	1.07e-05	0.898636	-0.154191	0.226652	0.580822	unchanged	--
meta_706			Aflatoxin B2a;Aflatoxin M2;Cicerin;Caryatin;5,7-Dihydroxy-8,4'-dimethoxyisoflavone;Demethoxysudachitin;Pilosin;3',4'-Di-O-methylquercetin;Aflatoxin G2;Prudomestin;3,4-Dihydroxyphenacyl caffeate;1,3,5-Trihydroxy-6,7-dimethoxy-2-methylanthraquinone;Trifolian;3,7-Dimethylquercetin;Geranylgeranylacetone;Teprenone	12.9023409505562;12.9023409505562;12.9023409505562;12.9023409505562;12.9023409505562;12.9023409505562;12.9023409505562;12.9023409505562;12.9023409505562;12.9023409505562;12.9023409505562;12.9023409505562;12.9023409505562;12.9023409505562;2.60829574284648	MS1 mz matched	331.293	130.148	4.46e-05	4.39e-05	4.24e-05	4.21e-05	4.94e-05	4.7e-05	4.65e-05	4.11e-05	4.59e-05	4.6e-05	4.36e-05	4.89e-05	4.92e-05	4.86e-05	4.45e-05	4.7e-05	4.59e-05	1.05207	0.0732303	0.0800425	0.799652	unchanged	--
meta_707			Cycloguanil hydrochloride;1-(4-Chlorophenyl)-1,6-dihydro-6,6-dimethyl-1,3,5-triazine-2,4-diamine monohydrochloride	-8.70866	MS1 mz matched	332.038	336.527	0.000494203	0.000522009	0.000477359	0.000459102	0.000456636	0.000339679	0.000332469	0.000294775	0.000434937	0.000360349	0.000339198	0.000736619	0.000659172	0.000689768	0.000692611	0.000678367	0.000642298	1.95052	0.963859	1.84e-07	1.49151	up	--
meta_708	2'-Deoxyadenosine 5'-monophosphate (dAMP)	0.9905			MS2 forward	332.074	394.876	9.2e-05	0.000104972	9.4e-05	9.56e-05	9.2e-05	0.00015814	0.000174803	0.000193541	0.000164679	0.000192329	0.000194891	7.76e-05	8.16e-05	4.69e-05	4.55e-05	2.23e-05	2.18e-05	0.274032	-1.86759	4.24e-06	1.46249	down	--
meta_709			Diphenidol;Methadone;Diphenidol;Methadone	-13.7916307486104;-13.7916307486104;-13.9064381310673;-13.9064381310673	MS1 mz matched	332.191	341.431	1.08e-05	1.1e-05	9.91e-06	1.01e-05	9.47e-06	8.3e-06	8.92e-06	8.13e-06	8.07e-06	9.23e-06	8.59e-06	7.85e-06	6.29e-06	7.53e-06	7.94e-06	6.46e-06	7.3e-06	0.846491	-0.240434	0.00441149	1.17442	down	--
meta_710					Unmapped	332.329	90.428	5.08e-05	5.36e-05	5.49e-05	5.15e-05	5.19e-05	4.41e-05	4.99e-05	4.51e-05	4.49e-05	5.06e-05	4.59e-05	4.9e-05	4.45e-05	5.59e-05	4.15e-05	3.74e-05	4.98e-05	0.99157	-0.0122133	0.896684	0.0632127	unchanged	--
meta_711			3-O-fucopyranosyl-2-acetamido-2-deoxyglucopyranose;Casuarine 6-alpha-D-glucoside;N-Acetyl-6-O-L-fucosyl-D-glucosamine;2-Acetamido-2-deoxy-6-O-a-L-fucopyranosyl-D-glucose;	-19.0554486333296;-19.0554486333296;-19.0554486333296;-19.0554486333296;	MS1 mz matched	332.329	114.12	1.26e-05	1.34e-05	1.24e-05	1.11e-05	1.4e-05	1.18e-05	1.21e-05	1.1e-05	1.02e-05	1.39e-05	1.15e-05	1.24e-05	1.04e-05	1.4e-05	1.16e-05	1.1e-05	1.15e-05	1.00502	0.00722363	0.9365	0.0413666	unchanged	--
meta_712					Unmapped	332.893	297.416	0.00270687	0.00283251	0.00281415	0.0026257	0.00258746	0.00232599	0.00231768	0.00234596	0.00237023	0.00246481	0.00252672	0.00332656	0.00327008	0.00317137	0.00332677	0.00314297	0.00307767	1.34589	0.428563	5.03e-08	1.49546	up	--
meta_713			Lead nitrate	-6.203	MS1 mz matched	332.95	334.241	0.000136691	0.000155658	0.000170327	0.000163309	0.000171389	0.000179384	0.000150555	0.000163895	0.000167721	0.000156381	0.000174711	0.000185565	0.000158526	0.000152609	0.000181704	0.000141703	0.000141663	0.968895	-0.0455885	0.58439	0.269761	unchanged	--
meta_714			Methyl glucosinolate;Glucocapparin;Methyl glucosinolate	9.54150271789069;9.60906711570801	MS1 mz matched	334.03	451.384	1.65e-05	1.79e-05	1.79e-05	1.82e-05	1.64e-05	2.05e-05	1.84e-05	1.95e-05	1.86e-05	1.87e-05	1.96e-05	1.44e-05	1.42e-05	1.47e-05	1.5e-05	1.37e-05	1.31e-05	0.738334	-0.437654	4.46e-07	1.47539	down	--
meta_715			Caffeoyl aspartic acid;	6.09416363715168;	MS1 mz matched	334.033	317.274	1.1e-05	9.03e-06	1.11e-05	9.2e-06	9.08e-06	1.47e-05	1.36e-05	1.39e-05	1.44e-05	1.47e-05	1.43e-05	5.4e-06	9.21e-06	7.62e-06	9.57e-06	7.68e-06	6.84e-06	0.541337	-0.885402	7.09e-05	1.4558	down	--
meta_716			Adinazolam;Oxycodone hydrochloride	-3.05674553482019;0.854399745839944	MS1 mz matched	334.122	389.106	5.74e-06	5.53e-06	6.14e-06	5.53e-06	5.45e-06	4.31e-06	4.42e-06	4.21e-06	3.88e-06	4.29e-06	3.96e-06	2.86e-06	3.24e-06	3.1e-06	3.02e-06	2.84e-06	2.79e-06	0.712527	-0.488984	1.15e-06	1.46448	down	--
meta_717					Unmapped	334.293	47.3315	0.000617576	0.000639815	0.00062317	0.00056015	0.00060226	0.000714268	0.000673938	0.000632242	0.000768357	0.000749177	0.000744288	0.000642676	0.000588263	0.000636319	0.000646934	0.000593847	0.000701084	0.88951	-0.168917	0.0160318	1.03491	down	--
meta_718					Unmapped	334.293	123.873	0.000360075	0.000372554	0.000381886	0.0003493	0.000369625	0.000367061	0.000374773	0.000349077	0.000353596	0.000388237	0.000403817	0.000346878	0.000300866	0.000302647	0.000349433	0.000316205	0.000344235	0.876464	-0.190234	0.00446594	1.15415	down	--
meta_719			1-(sn-Glycero-3-phospho)-1D-myo-inositol ;sn-Glycero-3-phospho-1-inositol;1-(sn-Glycero-3-phospho)-1D-myo-inositol;2-(alpha-D-Galactosyl)-sn-glycerol 3-phosphate;alpha-D-Galactosyl-(1,1')-sn-glycerol 3-phosphate;1-O-alpha-D-Galactosyl-sn-glycerol 3-phosphate;2-(alpha-D-Glucosyl)-sn-glycerol 3-phosphate	-7.47755316668353;-7.48353995386465;-7.48353995386465;-7.48353995386465;-7.48353995386465	MS1 mz matched	335.072	412.554	3.24e-05	3.48e-05	3.18e-05	2.97e-05	3.31e-05	3.6e-05	3.61e-05	3.5e-05	4.05e-05	3.55e-05	3.65e-05	3.85e-05	3.68e-05	3.58e-05	4.02e-05	3.75e-05	3.63e-05	1.02491	0.0354911	0.406315	0.405341	unchanged	--
meta_720	Benomyl	0.6741			MS2 reverse	335.104	128.419	0.00072707	0.00076089	0.000942299	0.000740408	0.000798132	0.000564365	0.000538044	0.000572437	0.00057543	0.000612287	0.00072429	0.00114764	0.000760423	0.000966454	0.00105019	0.000792858	0.000965644	1.58445	0.663986	0.00121187	1.31101	up	--
meta_721	Nicotinate D-ribonucleotide	0.9998			MS2 forward	336.046	476.423	7.7e-05	7.85e-05	8.04e-05	8.2e-05	7.96e-05	8.45e-05	0.000345033	0.000353021	9.19e-05	0.000110053	8.21e-05	7.73e-05	7.52e-05	6.45e-05	7.09e-05	0.000199124	5.96e-05	0.512398	-0.964664	0.184813	0.64955	unchanged	--
meta_722	N-Acetylglucosaminylasparagine	0.8052			MS2 forward	336.138	412.203	7.51e-06	6.69e-06	7.79e-06	6.6e-06	6.51e-06	8.22e-06	7.78e-06	7.15e-06	7.54e-06	8.53e-06	8.25e-06	7.01e-06	6.72e-06	6.42e-06	9.03e-06	7.36e-06	7.27e-06	0.922805	-0.115902	0.192682	0.625013	unchanged	--
meta_723					Unmapped	336.282	100.529	5.81e-06	6.04e-06	6.55e-06	6.24e-06	5.23e-06	3.82e-06	3.66e-06	3.96e-06	4.29e-06	4.28e-06	3.83e-06	6.08e-06	6.68e-06	5.77e-06	6.45e-06	5.82e-06	5.48e-06	1.5207	0.604734	1.06e-05	1.45248	up	--
meta_724			Pipericine;	15.4631943380568;	MS1 mz matched	336.324	35.209	0.000341579	0.000402037	0.000389837	0.000340671	0.00038845	0.0003443	0.000310986	0.00051639	0.000329468	0.000356421	0.000519526	0.000439433	0.000372595	0.000430629	0.000550217	0.000426822	0.000472379	1.13251	0.179521	0.284432	0.524169	unchanged	--
meta_725			Medione sodium bisulfite	-17.3909	MS1 mz matched	337.034	335.643	1.51e-05	1.42e-05	1.35e-05	1.5e-05	1.75e-05	1.37e-05	1.38e-05	1.56e-05	1.59e-05	1.4e-05	1.5e-05	1.38e-05	1.78e-05	1.49e-05	1.63e-05	1.38e-05	1.52e-05	1.04327	0.0611165	0.420566	0.397205	unchanged	--
meta_726			2-O-p-Coumaroylhydroxycitric acid;WIN56291;5-(3-(2,6-Dichloro-4-(4,5-dihydro-2-oxazolyl)phenoxy)propyl)-3-methylisoxazole	-13.2653146040089;0.564885901379383	MS1 mz matched	337.048	23.9795	9.48e-06	7.51e-06	9.24e-06	7.21e-06	9.16e-06	8.43e-06	9.07e-06	1.01e-05	8.12e-06	1.02e-05	1.04e-05	1e-05	8.52e-06	9.88e-06	9.27e-06	8.49e-06	1.05e-05	1.0056	0.00806299	0.92222	0.0514867	unchanged	--
meta_727			4-Hydroxy-5-(dihydroxyphenyl)-valeric acid-O-methyl-O-sulphate;Nicotite D-ribonucleotide;beta-Nicotite D-ribonucleotide;Nicotite ribonucleotide;Nicotinic acid ribonucleotide	-1.49619923078194;7.73698074435892	MS1 mz matched	337.054	262.165	1.81e-05	1.89e-05	1.78e-05	1.54e-05	1.62e-05	1.57e-05	1.64e-05	1.58e-05	1.6e-05	1.77e-05	1.65e-05	1.13e-05	1.13e-05	1.24e-05	1.32e-05	1.1e-05	1.26e-05	0.730532	-0.45298	4.17e-06	1.44339	down	--
meta_728			Captopril-cysteine disulfide;Altersolanol A;5-O-Caffeoylshikimic acid	-7.03133306224144;-16.3649320334131;-16.3649320334131	MS1 mz matched	337.087	380.666	3.61e-05	3.73e-05	3.53e-05	3.43e-05	3.57e-05	2.21e-05	1.92e-05	1.88e-05	2.53e-05	1.95e-05	2.16e-05	5.18e-05	4.85e-05	4.93e-05	5.14e-05	4.8e-05	5.03e-05	2.3644	1.24147	4.12e-09	1.51473	up	--
meta_729	Glu-Glu	0.6421			MS2 forward	337.122	401.657	2.69e-06	3.37e-06	3.14e-06	1.95e-06	2.73e-06	1.48e-06	4.29e-06	1.26e-06	5.14e-06	5.02e-06	4.32e-06	4.67e-06	3.35e-06	4.47e-06	5.06e-06	3.9e-06	4.01e-06	1.18371	0.243317	0.416754	0.407266	unchanged	--
meta_730	beta-Octylglucoside	0.8987			MS2 reverse	337.158	314.822	6.55e-06	3.98e-06	4.17e-06	3.96e-06	4.08e-06	4.51e-06	1.66e-06	1.49e-06	4.17e-06	1.52e-06	2.02e-06	5.01e-06	6.2e-06	7.62e-06	7.35e-06	5.1e-06	4.46e-06	2.32601	1.21786	0.00148047	1.23593	up	--
meta_731			Sumatriptan;Sumatriptan	12.0365074032184;12.1977912510862	MS1 mz matched	337.169	568.555	0.000155098	0.000171864	0.000137324	0.000143091	0.000161466	0.000157742	0.000107707	0.000201868	0.000109825	9.64e-05	8.44e-05	0.000115022	0.000136144	0.000167959	0.000199088	0.000159198	0.000115377	1.17793	0.236255	0.346393	0.459341	unchanged	--
meta_732	Arg-Tyr	0.7964			MS2 reverse	337.169	460.217	8.53e-05	0.000123559	6.87e-05	7.48e-05	8.38e-05	5.09e-05	5.59e-05	6.15e-05	8.01e-05	6.41e-05	4.67e-05	7.99e-05	9.29e-05	8.8e-05	8.68e-05	7.56e-05	6.98e-05	1.37259	0.456903	0.00459016	1.16501	up	--
meta_733			5-Hydroxymethyldeoxycytidylate;5-Hydroxymethyldeoxycytidylic acid;2'-Deoxy-5-hydroxymethylcytidine 5'-phosphate	1.48338	MS1 mz matched	338.074	453.873	3.54e-05	3.77e-05	3.45e-05	3.22e-05	3.68e-05	3.4e-05	3.15e-05	3.13e-05	3.55e-05	3.21e-05	3.49e-05	4.4e-05	4.11e-05	4.24e-05	4.37e-05	4.01e-05	4.18e-05	1.26967	0.34445	3.53e-06	1.44841	up	--
meta_734					Unmapped	338.299	246.955	3.88e-05	3.93e-05	4.7e-05	4.18e-05	3.73e-05	3.78e-05	3.69e-05	3.3e-05	4.56e-05	3.69e-05	3.68e-05	3.87e-05	3.08e-05	3.4e-05	3.48e-05	3.37e-05	3.5e-05	0.911623	-0.133491	0.12943	0.71815	unchanged	--
meta_735	5,2'-O-dimethyluridine	0.8444			MS2 reverse	339.054	439.588	6.44e-06	6.7e-06	8.23e-06	6.89e-06	6.99e-06	8.14e-06	7.42e-06	7.99e-06	7.74e-06	8.69e-06	8.04e-06	5.7e-06	5.6e-06	5.75e-06	6.75e-06	5.91e-06	5.16e-06	0.726218	-0.461526	1.6e-05	1.41853	down	--
meta_736	Clopidogrel	0.7706			MS2 reverse	339.101	455.83	3.73e-06	2.61e-06	3.48e-06	3.28e-06	3.22e-06	2.14e-06	2.2e-06	2.68e-06	2.24e-06	2.12e-06	2.48e-06	5.73e-06	4.88e-06	5.1e-06	4.95e-06	4.81e-06	4.69e-06	2.17343	1.11998	2.48e-07	1.49604	up	--
meta_737			5-amino-1-(5-phospho-D-ribosyl)imidazole-4-carboxylate;N5-Carboxyaminoimidazole ribonucleotide;Etobenzanid	-6.25341461754905;-6.25341461754905;5.14802109114905	MS1 mz matched	340.045	327.144	0.000109656	0.000106704	9.78e-05	8.3e-05	7.77e-05	7.54e-05	9.03e-05	6.87e-05	8.93e-05	9.27e-05	8.64e-05	9.81e-05	9.23e-05	0.000106222	0.000104997	0.000113232	0.000110912	1.24474	0.315848	0.00250744	1.2047	up	--
meta_738	5-Hydroxymethylcytidine	0.7573			MS2 reverse	340.045	174.974	0.000253947	0.000283246	0.000301112	0.000257184	0.000279496	0.000264628	0.000296729	0.000271531	0.000299803	0.000259956	0.000292992	0.0004007	0.000279248	0.000247508	0.000406474	0.000266561	0.000263162	1.10561	0.144837	0.371724	0.44931	unchanged	--
meta_739			Evocarpine	2.45655	MS1 mz matched	340.257	113.497	0.000120901	0.000149303	0.000147238	0.000122495	0.000123493	0.000137341	0.000122132	0.000143671	0.000125156	0.000128131	0.000122787	0.000118995	0.000145572	0.000149284	0.000128351	0.000134828	0.00012555	1.02998	0.0426159	0.531846	0.307896	unchanged	--
meta_740			Evocarpine	1.93865	MS1 mz matched	340.257	91.743	0.000124811	0.000125817	0.000123314	0.000127592	0.000134799	0.00011308	0.000128114	0.000127328	0.000130623	0.000124127	0.000135011	0.000127627	0.000121835	0.000114999	0.000127648	0.000112279	0.000117355	0.951812	-0.0712519	0.163134	0.65506	unchanged	--
meta_741	Pristanic acid	0.6742			MS2 reverse	340.319	99.568	1.02e-05	9.66e-06	9.72e-06	9.47e-06	1.06e-05	6.95e-06	7.51e-06	7.13e-06	7.41e-06	7.29e-06	6.84e-06	1.04e-05	1.22e-05	1.08e-05	9.9e-06	1.07e-05	1.14e-05	1.51422	0.598575	3.26e-05	1.46537	up	--
meta_742			2',7-Dihydroxy-4'-methoxy-8-prenylflavan;5-Deoxymyricanone;2,2-Bis[4-(2,3-epoxypropoxy)phenyl]propane;2',4'-Dihydroxy-7-methoxy-8-prenylflavan;4',7-Dihydroxy-2'-methoxy-3'-prenylisoflavan;Bisphenol A diglycidyl ether;2,2-Bis(4-glycidyloxyphenyl)propane;16beta-Hydroxy-3,11-dioxopreg-4,17(20)-dien-21-oic acid, gamma-lactone	10.4086969613723;10.4086969613723;10.4086969613723;10.4086969613723;10.4086969613723;10.2890487773643;10.2890487773643	MS1 mz matched	341.178	139.005	0.000143865	0.000153643	0.000152535	0.000149579	0.000148782	0.000134756	0.00014346	0.000139551	0.000137439	0.000151841	0.000147895	0.000161465	0.000158035	0.000149678	0.000164128	0.000154369	0.000164266	1.11346	0.155045	0.00110824	1.25402	up	--
meta_743			2',7-Dihydroxy-4'-methoxy-8-prenylflavan;5-Deoxymyricanone;2,2-Bis[4-(2,3-epoxypropoxy)phenyl]propane;2',4'-Dihydroxy-7-methoxy-8-prenylflavan;4',7-Dihydroxy-2'-methoxy-3'-prenylisoflavan;Bisphenol A diglycidyl ether;2,2-Bis(4-glycidyloxyphenyl)propane;16beta-Hydroxy-3,11-dioxopreg-4,17(20)-dien-21-oic acid, gamma-lactone	10.4086969613723;10.4086969613723;10.4086969613723;10.4086969613723;10.4086969613723;10.2890487773643;10.2890487773643	MS1 mz matched	341.178	240.613	2.53e-05	2.84e-05	2.9e-05	2.64e-05	2.87e-05	2.59e-05	2.47e-05	2.38e-05	2.62e-05	2.46e-05	2.53e-05	2.31e-05	2.55e-05	2.47e-05	2.46e-05	2.52e-05	2.69e-05	0.997813	-0.00315872	0.932257	0.0419962	unchanged	--
meta_744			trans,trans-Farnesyl phosphate;Farnesyl phosphate;(2E,6E)-Farnesyl phosphate	-3.96896	MS1 mz matched	341.314	118.025	3.17e-05	3.28e-05	3.21e-05	3.13e-05	3.31e-05	3.04e-05	2.91e-05	3.03e-05	2.81e-05	3.24e-05	3.02e-05	3.62e-05	3.64e-05	3.29e-05	3.49e-05	3.67e-05	3.47e-05	1.17294	0.230129	8.84e-05	1.36349	up	--
meta_745			9-Hexadecenoylcholine;	-23.5374453711536;	MS1 mz matched	341.314	135.428	1.12e-05	1.15e-05	1.09e-05	1.07e-05	1.22e-05	1.16e-05	9.98e-06	9.9e-06	9.45e-06	1e-05	1.08e-05	1.3e-05	1.09e-05	1.23e-05	1.49e-05	1.27e-05	1.21e-05	1.22917	0.297684	0.00582559	1.16469	up	--
meta_746			Stearoylglycine;	16.2986058787629;	MS1 mz matched	342.299	36.658	7.01e-05	8.14e-05	7.71e-05	7.53e-05	8.09e-05	6.84e-05	7.41e-05	6.99e-05	6.43e-05	7.36e-05	6.79e-05	7.23e-05	8.09e-05	7.51e-05	8.2e-05	7.59e-05	7.73e-05	1.10857	0.148696	0.00513691	1.14333	up	--
meta_747					Unmapped	342.334	98.751	2.64e-05	2.78e-05	2.75e-05	2.38e-05	2.55e-05	1.79e-05	1.83e-05	1.57e-05	1.56e-05	1.57e-05	1.74e-05	2.25e-05	2.35e-05	2.37e-05	2.09e-05	2.46e-05	2.47e-05	1.39018	0.475277	8.46e-06	1.42913	up	--
meta_748			Triazolam;Thiophate-methyl;1,2-Di-(3-methoxycarbonyl-2-thioureido)benzene	1.01010425317382;-3.95473585973331	MS1 mz matched	343.044	338.061	8.34e-06	8.29e-06	7.66e-06	9.27e-06	9.43e-06	7.55e-06	7.28e-06	9.09e-06	8.64e-06	8.06e-06	8.68e-06	5.54e-06	7.36e-06	6.64e-06	7.6e-06	6.68e-06	8.22e-06	0.853056	-0.229287	0.0312697	0.951942	unchanged	--
meta_749	3.alpha.-Mannobiose	0.845			MS2 reverse	343.121	364.963	9.62e-06	9.04e-06	9.55e-06	9.72e-06	1.08e-05	1.04e-05	1.09e-05	1.03e-05	9.86e-06	1.16e-05	1.19e-05	7.21e-06	6.12e-06	5.68e-06	8.17e-06	6.01e-06	7.19e-06	0.621217	-0.68683	1.26e-05	1.42191	down	--
meta_750			gamma-Glutamyl-beta-(isoxazolin-5-on-2-yl)alanine;4-Nitrophenol-alpha-D-galactopyranoside	-5.64310294987568;5.31121389784103	MS1 mz matched	343.293	127.684	3.99e-05	3.82e-05	4.35e-05	4.38e-05	4.31e-05	3.08e-05	3.48e-05	3.62e-05	3.41e-05	3.29e-05	3.37e-05	4.68e-05	4.2e-05	4.63e-05	3.66e-05	3.55e-05	4.4e-05	1.23976	0.310056	0.00757821	1.17922	up	--
meta_751	(-)-Usnic acid	0.7141			MS2 reverse	344.087	266.309	0.000275942	0.00024536	0.000221282	0.000213174	0.000255029	0.000251835	0.000224615	0.000175061	0.000230948	0.000152479	0.000158272	0.000290717	0.000378013	0.000279684	0.000305396	0.000333085	0.000275575	1.56089	0.642368	0.000787736	1.26942	up	--
meta_752	Famciclovir	0.7522			MS2 reverse	344.132	398.1	2.31e-05	2.17e-05	2.24e-05	2.12e-05	2.58e-05	3.1e-05	1.78e-05	2.58e-05	2.18e-05	2.52e-05	2.45e-05	2.49e-05	3.22e-05	2.64e-05	2.6e-05	3.05e-05	2.69e-05	1.14399	0.194075	0.137733	0.6999	unchanged	--
meta_753			Dibucaine;Dibucaine	-12.1893454397853;-12.2557731640649	MS1 mz matched	344.222	26.241	0.000141579	0.000151017	0.000154598	0.000151739	0.000151289	0.000125163	0.000134309	0.000130274	0.00013264	0.000119456	0.000115136	0.000128913	0.000119985	0.000124263	0.000130515	0.000118921	0.000115179	0.974635	-0.0370662	0.439937	0.377224	unchanged	--
meta_754			2-Dodecylbenzenesulfonic acid;4-Dodecylbenzenesulfonic Acid;AA861;Docebenone;Moxestrol;11beta-Methoxy-17alpha-ethinylestradiol;17alpha-Ethinyl-11beta-methoxy-1,3,5(10)-estratrien-3,17-diol;Preg-4,16-diene-3,11,20-trione	-1.73364384570569;-1.73364384570569;8.58400150581555;8.58400150581555;8.58400150581555	MS1 mz matched	344.226	81.598	0.00100216	0.00103798	0.00103517	0.000959943	0.00103023	0.000879056	0.00089087	0.00113041	0.000875184	0.000897579	0.00122467	0.00117719	0.00125038	0.000971825	0.00121691	0.00122613	0.00095442	1.15244	0.204695	0.102464	0.756272	unchanged	--
meta_755			2-Dodecylbenzenesulfonic acid;4-Dodecylbenzenesulfonic Acid;AA861;Docebenone;Moxestrol;11beta-Methoxy-17alpha-ethinylestradiol;17alpha-Ethinyl-11beta-methoxy-1,3,5(10)-estratrien-3,17-diol;Preg-4,16-diene-3,11,20-trione	1.33203934723756;1.33203934723756;11.6497163294456;11.6497163294456;11.6497163294456	MS1 mz matched	344.226	52.773	0.0010614	0.00112814	0.0011415	0.00112183	0.00113765	0.000984775	0.000989557	0.00105829	0.00105975	0.00105628	0.00106022	0.00108053	0.00113443	0.00106547	0.00110576	0.00106222	0.00108128	1.05167	0.0726817	0.018721	1.02341	up	--
meta_756	Stearamide	0.7814			MS2 reverse	344.314	37.254	0.000996406	0.00106331	0.00112859	0.00107701	0.00115871	0.000986992	0.00101219	0.00100858	0.00107883	0.00100491	0.00106634	0.00126522	0.00122742	0.00120347	0.00128921	0.00123944	0.00126323	1.21601	0.282151	7.07e-07	1.47133	up	--
meta_757			Bismuth Subsalicylate;Bismuth subsalicylate	13.3511356985437;13.259697811613	MS1 mz matched	344.999	293.226	1.73e-05	1.77e-05	1.65e-05	1.4e-05	1.43e-05	1.07e-05	1.08e-05	1.07e-05	1.08e-05	1.09e-05	1.15e-05	1.84e-05	1.8e-05	1.94e-05	2.08e-05	1.99e-05	1.94e-05	1.77235	0.82566	1.3e-06	1.50887	up	--
meta_758	Thiamine monophosphate	0.9915			MS2 forward	345.076	471.98	2.06e-05	1.77e-05	2e-05	1.75e-05	1.71e-05	2.55e-05	2.99e-05	2.93e-05	3.01e-05	3e-05	2.88e-05	1.57e-05	1.48e-05	1.47e-05	1.86e-05	1.56e-05	1.31e-05	0.532976	-0.907858	1.23e-07	1.48453	down	Metabolic pathways(ko01100);;Thiamine metabolism(ko00730)
meta_759					Unmapped	345.218	149.83	1.71e-05	2.66e-05	2.76e-05	1.64e-05	2.22e-05	1.96e-05	1.9e-05	2.23e-05	2.35e-05	2.12e-05	2.15e-05	1.55e-05	1.4e-05	1.61e-05	1.74e-05	1.69e-05	1.56e-05	0.750761	-0.413575	0.000142928	1.36344	down	--
meta_760					Unmapped	345.923	295.386	3.07e-05	3.31e-05	3.21e-05	2.9e-05	3.13e-05	2.6e-05	2.72e-05	2.6e-05	2.75e-05	2.6e-05	2.71e-05	3.46e-05	3.33e-05	3.51e-05	3.54e-05	3.4e-05	3.38e-05	1.29069	0.368147	1.06e-08	1.50434	up	--
meta_761	Quinaldic acid	0.9997			MS2 reverse	347.103	377.941	6.6e-06	6.87e-06	6.15e-06	6.44e-06	6.77e-06	4.09e-06	5.57e-06	5.78e-06	5.38e-06	6.54e-06	5.25e-06	4.89e-06	4.46e-06	4.71e-06	4.46e-06	3.72e-06	4.02e-06	0.80496	-0.313011	0.0223355	1.02169	down	--
meta_762	Adenosine monophosphate (AMP)	1			MS2 forward	348.069	404.281	0.00406397	0.00419803	0.00427036	0.00408077	0.00406	0.00479826	0.00451791	0.00498707	0.00494034	0.00478493	0.00494148	0.00377761	0.00378423	0.00360249	0.00421997	0.00371984	0.00368788	0.786746	-0.34603	5.3e-06	1.44148	down	--
meta_763			Fluconazole;Glutathione amide;L-gamma-Glutamyl-L-cysteinylglycimide	-0.213652830628225;13.7210151720743	MS1 mz matched	348.139	418.555	2.8e-05	3.05e-05	2.82e-05	2.77e-05	3.02e-05	2.54e-05	2.23e-05	2.45e-05	2.66e-05	2.33e-05	2.58e-05	2.85e-05	2.86e-05	2.84e-05	2.71e-05	2.4e-05	2.85e-05	1.11591	0.158227	0.0162204	1.03244	up	--
meta_764	1-Palmitoylglycerol	0.9537			MS2 reverse	348.308	34.02	0.000173036	0.000199332	0.000196591	0.000185334	0.000136573	0.000189396	0.000167384	0.000147975	0.000178492	0.000166103	0.00016355	0.00016745	0.00015584	0.000164178	0.000172347	0.00012715	0.000150572	0.925595	-0.111546	0.1839	0.62774	unchanged	--
meta_765	Inosine 5'-monophosphate (IMP)	0.9993			MS2 forward	349.053	420.984	0.000140716	0.000139364	0.000132571	0.000136974	0.000139596	0.000102372	0.000104317	0.000124173	0.000124401	0.000110285	0.000106181	0.000125296	0.000124081	0.000116985	0.000147796	0.000114976	0.0001243	1.12163	0.165599	0.0552846	0.868601	unchanged	--
meta_766			Gibberellin A58;3-Epigibberellin A1;Gibberellin A67;Gibberellin A77;8-Angeloylegelolide;Gibberellin A54;Gibberellin A90;Triphasiol;Gibberellin A81;Gibberellin A60;Gibberellin A63;Gibberellin A1;Gibberellin 1;1,2-Bis(3,4-dimethoxyphenyl)propane-1,3-diol;1,2-Bis(3,4-dimethoxyphenyl)-1,3-propanediol;3-Hydroxy-5,9,17-trioxo-4,5:9,10-disecoandrosta-1(10),2-dien-4-oate;(1E,2Z)-3-Hydroxy-5,9,17-trioxo-4…	-9.44544350676856;-9.44544350676856;-9.44544350676856;-9.44544350676856;-9.44544350676856;-9.44544350676856;-9.44544350676856;-9.44544350676856;-9.44544350676856;-9.44544350676856;-9.44544350676856;-9.47847424145432;-9.47847424145432;-9.47847424145432;-9.47847424145432;-9.47847424145432;-9.47847424145432;-9.47847424145432;-9.47847424145432;-9.47847424145432;-9.47847424145432;-9.47847424145432	MS1 mz matched	349.158	306.525	1.22e-05	1.09e-05	1.12e-05	1.01e-05	1.08e-05	7.42e-06	8.21e-06	7.4e-06	7.57e-06	7.44e-06	6.89e-06	4.52e-06	6.5e-06	4.87e-06	4.83e-06	5.74e-06	4.23e-06	0.68281	-0.550444	0.000382591	1.36044	down	--
meta_767			2-Dodecylbenzenesulfonic acid;4-Dodecylbenzenesulfonic Acid;AA861;Docebenone;Moxestrol;11beta-Methoxy-17alpha-ethinylestradiol;17alpha-Ethinyl-11beta-methoxy-1,3,5(10)-estratrien-3,17-diol;Preg-4,16-diene-3,11,20-trione	1.33203934723756;1.33203934723756;11.6497163294456;11.6497163294456;11.6497163294456	MS1 mz matched	349.18	52.572	1.78e-05	1.84e-05	1.89e-05	1.57e-05	1.93e-05	1.51e-05	1.5e-05	1.66e-05	1.82e-05	1.82e-05	1.76e-05	1.59e-05	1.61e-05	1.51e-05	1.72e-05	1.73e-05	1.7e-05	0.981765	-0.0265499	0.674009	0.207253	unchanged	--
meta_768			Taxiphyllin;Dhurrin;Taxiphyllin;(R)-4-Hydroxymandelonitrile beta-D-glucoside;Dhurrin;(S)-4-Hydroxymandelonitrile beta-D-glucoside;p-Glucosyloxymandelonitrile;Zierin;Benzeneacetonitrile, alpha-(beta-D-glucopyranosyloxy)-3-hydroxy-, (S)	4.81548564159377;4.81548564159377;4.82159302207656;4.82159302207656;4.82159302207656;4.82159302207656	MS1 mz matched	350.064	306.723	2.19e-05	2.31e-05	1.96e-05	1.86e-05	2.06e-05	1.09e-05	1.06e-05	9.54e-06	1.26e-05	1.05e-05	8.44e-06	2.18e-05	2.78e-05	2.69e-05	2.48e-05	2.52e-05	2.26e-05	2.38276	1.25263	9.7e-07	1.48387	up	--
meta_769			Acetaminophen glucuronide;Blepharin;Deoxyviolacein	7.89830694559513;7.89830694559513;-8.5600524363721	MS1 mz matched	350.086	366.191	5.08e-06	6.11e-06	4.8e-06	4.16e-06	6.04e-06	4.38e-06	2.99e-06	2.8e-06	4.69e-06	3.03e-06	2.22e-06	7.93e-06	7.75e-06	5.2e-06	3.98e-06	6.29e-06	5.2e-06	1.8086	0.854875	0.00639606	1.14513	up	--
meta_770	Hyoscyamine	0.7868			MS2 reverse	350.19	421.947	1.1e-05	1.36e-05	1.07e-05	9.32e-06	1.14e-05	5.71e-06	4.69e-06	5e-06	1.12e-05	6.54e-06	5.86e-06	2.02e-05	2.13e-05	2.58e-05	2.57e-05	2.17e-05	2.17e-05	3.49685	1.80605	3.7e-07	1.47577	up	--
meta_771	Lys-Trp	0.9741			MS2 reverse	350.226	444.832	0.000196802	0.000226552	0.000192538	0.00016211	0.000194459	0.000128563	0.000110505	9.92e-05	0.000171743	0.000132323	0.000117849	0.000421473	0.000381038	0.000476851	0.000439666	0.000388948	0.000345165	3.22701	1.6902	1.7e-06	1.48497	up	--
meta_772			1-Hydroxy-1-phenyl-3-hexadecanone;3-Hydroxy-1-phenyl-1-hexadecanone;Adrenic acid;2-Methyl-5-(8-pentadecenyl)-1,3-benzenediol;5alpha-Androstan-17beta-ol propiote;7,10,13,16-Docosatetraenoic acid;(7Z,10Z,13Z,16Z)-Docosa-7,10,13,16-tetraenoic acid;Adrenic acid	10.442062236819;10.442062236819;10.442062236819;10.442062236819;10.5335546382223;10.5335546382223	MS1 mz matched	350.303	36.651	7.54e-05	8.35e-05	9.02e-05	7.76e-05	7.96e-05	9e-05	7.38e-05	0.000133854	8.93e-05	8.12e-05	0.000127453	7.52e-05	7.09e-05	7.33e-05	8.7e-05	6.82e-05	8.02e-05	0.763614	-0.389084	0.0712913	0.87164	unchanged	--
meta_773					Unmapped	351	330.516	0.00246555	0.00261784	0.00254271	0.00250878	0.00254021	0.00253512	0.00250472	0.00249366	0.0026528	0.00258572	0.00264743	0.00244029	0.00236117	0.00233691	0.0024586	0.00235025	0.00230843	0.924524	-0.113217	0.000455592	1.30143	down	--
meta_774			Methyl glucosinolate;Glucocapparin;Methyl glucosinolate	9.54150271789069;9.60906711570801	MS1 mz matched	351.056	451.394	6.86e-05	7.28e-05	7.45e-05	6.78e-05	6.6e-05	8.03e-05	7.77e-05	7.66e-05	7.88e-05	8.66e-05	7.72e-05	4.76e-05	4.49e-05	4.42e-05	5.14e-05	4.37e-05	4.42e-05	0.578704	-0.789103	1.52e-08	1.50226	down	--
meta_775			trans-p-Menthane-1,7,8-triol 8-glucoside;(1S,2R,4R,8S)-p-Menthane-2,8,9-triol 9-glucoside;(1R,2R,4S)-p-Menthane-1,2,8-triol 8-glucoside;(1S,2R,4R,8S)-p-Menthane-2,8,9-triol 2-glucoside;4,4-Difluoropregn-5-ene-3,20-dione	14.0839050461228;14.0839050461228;14.0839050461228;14.0839050461228;-19.1316132203634	MS1 mz matched	351.21	253.016	2.16e-05	2.28e-05	2.57e-05	1.95e-05	2.21e-05	3.03e-05	2.74e-05	2.62e-05	2.78e-05	2.73e-05	3.07e-05	2.77e-05	2.79e-05	2.72e-05	2.43e-05	2.43e-05	2.56e-05	0.926503	-0.110133	0.0656505	0.836812	unchanged	--
meta_776			Resolvin E1;(ent-6alpha,7alpha,12alpha)-6,7,12-Trihydroxy-16-kauren-19-oic acid;Oryzalic acid B;15-Epi-lipoxin B5;15-Keto-prostaglandin E2;Oryzalic acid A;5,12,18R-TriHEPE;8-iso-15-keto-PGE2;Prostaglandin D3;15-Oxo-lipoxin A4;PGH3;Prostaglandin E3;12-Oxo-20-hydroxy-leukotriene B4;20-oxo-leukotriene B4;(5Z,13E)-11alpha-Hydroxy-9,15-dioxoprost-13-enoate;(5Z)-(15S)-11alpha-Hydroxy-9,15-dioxoprosta-1…	2.6975295487026;2.6975295487026;2.6975295487026;2.6975295487026;2.6975295487026;2.6975295487026;2.6975295487026;2.6975295487026;2.6975295487026;2.6975295487026;2.6975295487026;2.6975295487026;2.6975295487026;2.6975295487026;2.76634572528385;2.76634572528385;2.76634572528385;2.76634572528385;2.76634572528385;2.76634572528385;2.76634572528385;2.76634572528385;2.76634572528385	MS1 mz matched	351.21	431.685	5.41e-05	5.21e-05	4.99e-05	4.63e-05	4.46e-05	2.11e-05	2.66e-05	2.38e-05	2.91e-05	2.7e-05	2.19e-05	3.42e-05	3.51e-05	4.12e-05	3.36e-05	3.3e-05	3.02e-05	1.38644	0.471385	0.000679385	1.28233	up	--
meta_777	.gamma.-L-Glu-.epsilon.-L-Lys	0.8223			MS2 reverse	352.06	451.301	1.76e-05	1.2e-05	1.27e-05	1.23e-05	1.15e-05	1.43e-05	1.34e-05	1.4e-05	1.31e-05	2.1e-05	1.82e-05	9.32e-06	8.31e-06	9.22e-06	1.4e-05	9.08e-06	7.54e-06	0.612329	-0.707621	0.00440932	1.16797	down	--
meta_778			Selenocystine;Triphenyltetrazolium chloride;2,3,5-Triphenyltetrazolium chloride	17.9592325422151;-7.4828231793849	MS1 mz matched	352.13	128.739	4.16e-05	4.38e-05	4.23e-05	4.07e-05	4.55e-05	2.69e-05	2.83e-05	2.96e-05	2.82e-05	3.1e-05	3.94e-05	5.34e-05	4.6e-05	5.62e-05	5.88e-05	4.46e-05	5.28e-05	1.70052	0.765975	3.42e-05	1.40306	up	--
meta_779			Adinazolam;Oxycodone hydrochloride	-3.05674553482019;0.854399745839944	MS1 mz matched	352.133	389.106	3.45e-05	3.22e-05	3.39e-05	3.35e-05	3.28e-05	2.32e-05	2.54e-05	2.47e-05	2.29e-05	2.55e-05	2.39e-05	1.43e-05	1.91e-05	1.66e-05	1.72e-05	1.39e-05	1.74e-05	0.676032	-0.564836	3.06e-05	1.43198	down	--
meta_780			Pretetramid;Pretetramide	24.6868	MS1 mz matched	352.318	34.049	0.000368408	0.000367911	0.000386725	0.000347197	0.000379721	0.000349576	0.000298953	0.000515591	0.000332462	0.000361509	0.000542591	0.000386787	0.000337632	0.000380833	0.000467124	0.000355098	0.000382044	0.962026	-0.055852	0.749027	0.1553	unchanged	--
meta_781			Penicilloic acid;Benzylpenicilloic acid	-0.83070798252356;-0.852008169163327	MS1 mz matched	353.117	422.328	1.29e-05	1.36e-05	1.33e-05	1.31e-05	1.25e-05	1.22e-05	1.23e-05	1.12e-05	1.35e-05	1.25e-05	1.21e-05	7.15e-06	9.59e-06	1.01e-05	9.03e-06	9.81e-06	8.98e-06	0.739121	-0.436117	0.000177796	1.35627	down	--
meta_782			Penicilloic acid;Benzylpenicilloic acid	-6.51076256373773;-6.53206262939118	MS1 mz matched	353.116	275.155	0.000893646	0.000975186	0.000964645	0.000889682	0.000958956	0.000971514	0.000963962	0.00104948	0.00109889	0.00108416	0.0010181	0.000734076	0.000818969	0.000771128	0.000749218	0.00073266	0.000760397	0.738177	-0.437961	8.07e-06	1.45838	down	--
meta_783			(+)-Quebrachidine;Quebrachidine;9-Chloro-11beta,17beta-dihydroxy-17-methylandrost-4-en-3-one;9-Chloro-11beta-hydroxy-17-methyltestosterone	9.39125526198772;9.39125526198772;4.25917959688675	MS1 mz matched	353.189	238.571	1.16e-05	1.26e-05	1.22e-05	1.13e-05	1.25e-05	1.15e-05	1.32e-05	1.22e-05	1.25e-05	1.2e-05	1.43e-05	8.87e-06	9.81e-06	9.35e-06	1.01e-05	9.76e-06	9.36e-06	0.757536	-0.400613	0.000277903	1.38338	down	--
meta_784					Unmapped	353.35	129.073	7.41e-06	8.14e-06	8.84e-06	8.98e-06	7.72e-06	9.78e-06	8.05e-06	9.58e-06	8.22e-06	9.17e-06	8.8e-06	7.19e-06	6.86e-06	7.07e-06	7.8e-06	6.68e-06	7.17e-06	0.797968	-0.325597	0.000655298	1.32262	down	--
meta_785			Cycloguanil hydrochloride;1-(4-Chlorophenyl)-1,6-dihydro-6,6-dimethyl-1,3,5-triazine-2,4-diamine monohydrochloride	-8.70866	MS1 mz matched	354.019	336.872	9.21e-05	9.37e-05	9.06e-05	8.49e-05	8.83e-05	6.98e-05	6.53e-05	5.86e-05	7.86e-05	7e-05	6.48e-05	0.00012574	0.000108451	0.000120283	0.000121551	0.000109066	0.000105621	1.69617	0.762278	1.19e-06	1.46584	up	--
meta_786			lansoprazole sulfide;2,5-Diamino-6-(5-phospho-D-ribosylamino)pyrimidin-4(3H)-one;2,5-Diamino-6-(1-D-ribosylamino)pyrimidin-4(3H)-one 5'-phosphate	-13.8220421110833;7.04414037185502	MS1 mz matched	354.076	412.006	2.98e-05	2.95e-05	3.13e-05	2.71e-05	2.89e-05	3.56e-05	3.29e-05	3.33e-05	3.63e-05	3.44e-05	3.68e-05	3.62e-05	3.05e-05	4.23e-05	3.99e-05	3.42e-05	3.78e-05	1.05495	0.0771729	0.333795	0.485128	unchanged	--
meta_787	Homogentisic acid	0.7116			MS2 reverse	354.113	83.1965	0.000261098	0.000296233	0.000299392	0.000299722	0.000307103	0.000365443	0.000346501	0.00038721	0.000372754	0.000367693	0.00039292	0.000100769	0.000106011	9.95e-05	0.000108959	9.8e-05	0.000110361	0.279319	-1.84002	2.46e-08	1.52177	down	Dopaminergic synapse(ko04728);;Degradation of aromatic compounds(ko01220);;Alcoholism(ko05034);;Metabolic pathways(ko01100);;Ubiquinone and other terpenoid-quinone biosynthesis(ko00130);;Styrene degradation(ko00643);;Microbial metabolism in diverse environments(ko01120);;Amphetamine addiction(ko05031);;Tyrosine metabolism(ko00350);;Cocaine addiction(ko05030)
meta_788	Pentoxifylline	0.9101			MS2 reverse	355.061	75.318	0.003056	0.0032922	0.00334756	0.00309336	0.00324056	0.00312196	0.0031644	0.00306142	0.00306204	0.0032686	0.00328336	0.00263463	0.00268204	0.00263275	0.00286481	0.00264793	0.00273113	0.853996	-0.227698	7.03e-06	1.43085	down	--
meta_789			gamma-Glutamylcysteinylserine;S-(Hydroxymethyl)glutathione;S-(Hydroxymethyl)glutathione	-1.09969205136608;-1.09969205136608;-1.18661122822948	MS1 mz matched	355.132	381.794	1.14e-05	1.11e-05	1.09e-05	1e-05	1.14e-05	6.99e-06	6e-06	6.21e-06	6.68e-06	6.86e-06	7.18e-06	1.22e-05	1.51e-05	1.33e-05	1.29e-05	1.33e-05	1.22e-05	1.97871	0.98456	3.6e-06	1.4875	up	--
meta_790	Aspartame	0.8177			MS2 reverse	355.147	263.595	2.47e-06	2.54e-06	2.54e-06	1.32e-06	2.51e-06	2.86e-05	1.81e-06	7.03e-06	1.03e-06	7.82e-06	8.58e-06	3.73e-06	2.63e-06	8.9e-07	2.35e-05	5.76e-06	2.43e-05	1.10831	0.148364	0.872528	0.0808411	unchanged	--
meta_791			(R)-Marmin;Gibberellin A45;Gibberellin A61;Gibberellin A70;Gibberellin A51;Gibberellin A20;Gibberellin 20;Trichothecin;Gibberellin A4;Gibberellin A51	4.89549728621432;4.89549728621432;4.89549728621432;4.89549728621432;4.89549728621432;4.81692087965487;4.81692087965487;4.81692087965487;4.81692087965487	MS1 mz matched	355.147	215.314	4.66e-06	6.91e-06	4.85e-06	6.02e-06	4.74e-06	3.46e-06	4.89e-06	3.88e-06	3.81e-06	4.46e-06	4.83e-06	8.28e-06	6.04e-06	4.73e-06	7.2e-07	9.86e-07	1.2e-06	0.86673	-0.206345	0.685059	0.207626	unchanged	--
meta_792			2-Galloylglucose;beta-Glucogallin;6-Galloylglucose;4-Glucogallic acid;3-Glucogallic acid;1-O-Galloylfructose;4-Glucosyl gallate;5-O-Galloylhamamelofuranose;9,10,18-Trihydroxystearate	-6.32034962982703;-6.32034962982703;-6.32034962982703;-6.32034962982703;-6.32034962982703;-6.32034962982703;-6.32034962982703;-6.32034962982703;5.11653202654447	MS1 mz matched	355.243	269.421	7.55e-06	7.56e-06	7.71e-06	7.43e-06	7.2e-06	5.12e-06	5.7e-06	3.19e-06	1.75e-06	3.96e-06	4.06e-06	6.41e-06	5.06e-06	1.83e-06	1.94e-06	1.81e-06	1.73e-06	0.789986	-0.340101	0.435883	0.385869	unchanged	--
meta_793			Succinyl sulfathiazole	20.5617	MS1 mz matched	356.048	313.985	4.79e-06	4.72e-06	4.77e-06	4.93e-06	4.51e-06	3.74e-06	2.81e-06	2.73e-06	3.37e-06	2.38e-06	2.2e-06	5.35e-06	5.93e-06	4.98e-06	5.62e-06	4.98e-06	4.8e-06	1.83807	0.878193	1.79e-05	1.42073	up	--
meta_794					Unmapped	356.076	325.107	4.19e-05	3.72e-05	3.31e-05	2.52e-05	1.95e-05	3.2e-05	4.47e-05	3.06e-05	3.33e-05	4.83e-05	3.84e-05	2.02e-05	1.92e-05	2.83e-05	2.43e-05	2.9e-05	2.66e-05	0.649227	-0.623205	0.0046557	1.18515	down	--
meta_795	5'-Phosphoribosyl-5-amino-4-imidazolecarboxamide (AICAR)	0.9085			MS2 reverse	356.09	25.012	1.09e-05	1.17e-05	1.16e-05	1.26e-05	1.2e-05	1.57e-05	1.68e-05	1.65e-05	1.17e-05	1.17e-05	1.9e-05	1.06e-05	1.42e-05	9.79e-06	1.02e-05	1.23e-05	1.22e-05	0.756542	-0.402508	0.0273947	0.99302	unchanged	--
meta_796			Cordeauxione;16alpha-Hydroxysteroid;Hydroxysteroid;16beta-Hydroxysteroid;17beta-Hydroxysteroid;Steroid hydroperoxide;Androstan-3alpha,17beta-diol;5alpha-Androstan-3alpha,17beta-diol;Androstanediol;Androstane-3,17-diol;Grevillol;5alpha-Androstan-3beta,17beta-diol;D-Homo-17a-oxa-5alpha-androstan-3beta-ol;5alpha-Androstane-11beta,17beta-diol	-3.07965106869523;-0.684368543433242;-0.684368543433242;-0.684368543433242;-0.684368543433242;-0.684368543433242;-0.684368543433242;-0.684368543433242;-0.684368543433242;-0.684368543433242;-0.684368543433242;-0.684368543433242	MS1 mz matched	356.259	43.2725	3.24e-05	3.73e-05	3.26e-05	5.63e-05	4.13e-05	4.04e-05	3.49e-05	3.5e-05	3.4e-05	3.01e-05	2.66e-05	2.58e-05	2.7e-05	4.54e-05	2.86e-05	2.65e-05	2.83e-05	0.903249	-0.146805	0.396201	0.413337	unchanged	--
meta_797					Unmapped	356.936	293.226	7.61e-06	7.13e-06	6.73e-06	5.97e-06	6.44e-06	6.32e-06	7.87e-06	6.63e-06	6.13e-06	7.82e-06	7.79e-06	5.08e-06	6.23e-06	5.37e-06	5.75e-06	6.32e-06	6.25e-06	0.822303	-0.282258	0.0119864	1.08398	down	--
meta_798			N-Despyridinyl rosiglitazone;Methyl nigakinone;1-(4-Hydroxyphenylazo)-phthalene-2,6-diol;4',6-diOH-Sudan I;1-(3,4-Dihydroxyphenylazo)-2-phthol;3',4'-diOH-Sudan I	-4.15262104300332;7.85476398582211;7.85476398582211;7.85476398582211	MS1 mz matched	357.006	382.145	2.75e-06	2.78e-06	3.01e-06	3.01e-06	2.75e-06	2.4e-06	2.13e-06	2.44e-06	2.53e-06	2.1e-06	3.34e-06	2.64e-06	2.8e-06	3e-06	3.13e-06	2.24e-06	2.5e-06	1.09115	0.125848	0.344704	0.464375	unchanged	--
meta_799	Chlorpromazine	0.9404			MS2 reverse	357.06	328.427	4.44e-05	4.53e-05	3.93e-05	3.95e-05	3.75e-05	4.46e-05	3.99e-05	4.3e-05	4.25e-05	4.4e-05	4.29e-05	4.37e-05	4.33e-05	4.26e-05	4.85e-05	4.42e-05	4.36e-05	1.03533	0.050087	0.193337	0.621122	unchanged	--
meta_800	Tyr-Val	0.9822			MS2 reverse	357.06	74.6975	0.00016505	0.000140469	0.000169574	0.000164085	0.000175672	0.000165198	0.000177895	0.000150998	0.000158388	0.000148165	0.000172749	0.000142745	0.000126226	0.00012156	0.000120564	0.000135705	0.000140283	0.808597	-0.306507	0.0006322	1.29029	down	--
meta_801			(S)-a-Amino-2,5-dihydro-5-oxo-4-isoxazolepropanoic acid N2-glucoside;Aramite	-0.689012727783324;1.19724418337854	MS1 mz matched	357.085	269.385	9.18e-06	9.75e-06	9.39e-06	9.31e-06	9.52e-06	1.06e-05	8.95e-06	1.03e-05	1.15e-05	1.05e-05	1.03e-05	9.46e-06	8.47e-06	7.19e-06	9.65e-06	7.93e-06	9.04e-06	0.83143	-0.266334	0.00676316	1.12133	down	--
meta_802	Geranylgeraniol	0.7245			MS2 reverse	357.218	46.0665	2.42e-05	3.41e-05	3.25e-05	3.72e-05	3.14e-05	4.09e-05	3.77e-05	4.23e-05	3.71e-05	3.93e-05	2.68e-05	2.45e-05	2.33e-05	2.62e-05	2.88e-05	2.09e-05	2.55e-05	0.665986	-0.586437	0.00148368	1.28819	down	Biosynthesis of secondary metabolites(ko01110);;Diterpenoid biosynthesis(ko00904)
meta_803			nor-Levomethadyl acetate;noracymethadol;Propoxyphene;Propoxyphene;Lobelanidine	-20.1320778212635;-20.1320778212635;-20.1320778212635;-20.0459996733633;-20.0459996733633	MS1 mz matched	357.247	509.338	8.71e-05	8.55e-05	8.98e-05	8.93e-05	8.79e-05	6.87e-05	7.3e-05	8.69e-05	8.04e-05	7.58e-05	7.19e-05	6.74e-05	7.76e-05	7.45e-05	8.82e-05	7.96e-05	7.46e-05	1.011	0.0157837	0.833854	0.10681	unchanged	--
meta_804	3'-O-methyladenosine	0.9995			MS2 reverse	358.027	439.809	2.94e-05	3.05e-05	3.05e-05	3.16e-05	3.04e-05	3.15e-05	3.32e-05	3.38e-05	3.3e-05	3.42e-05	3.04e-05	2.02e-05	2.21e-05	1.93e-05	2.31e-05	1.9e-05	2.08e-05	0.634818	-0.655585	1e-07	1.48739	down	--
meta_805			2',7-Dihydroxy-4'-methoxy-8-prenylflavan;5-Deoxymyricanone;2,2-Bis[4-(2,3-epoxypropoxy)phenyl]propane;2',4'-Dihydroxy-7-methoxy-8-prenylflavan;4',7-Dihydroxy-2'-methoxy-3'-prenylisoflavan;Bisphenol A diglycidyl ether;2,2-Bis(4-glycidyloxyphenyl)propane;16beta-Hydroxy-3,11-dioxopreg-4,17(20)-dien-21-oic acid, gamma-lactone	10.4086969613723;10.4086969613723;10.4086969613723;10.4086969613723;10.4086969613723;10.2890487773643;10.2890487773643	MS1 mz matched	358.204	138.884	5.99e-05	6.56e-05	6.46e-05	5.98e-05	5.86e-05	5.67e-05	5.97e-05	5.87e-05	6.08e-05	6.75e-05	6.2e-05	6.2e-05	6.57e-05	6.2e-05	7.07e-05	6.82e-05	6.22e-05	1.06992	0.0975072	0.0741449	0.815992	unchanged	--
meta_806			2',7-Dihydroxy-4'-methoxy-8-prenylflavan;5-Deoxymyricanone;2,2-Bis[4-(2,3-epoxypropoxy)phenyl]propane;2',4'-Dihydroxy-7-methoxy-8-prenylflavan;4',7-Dihydroxy-2'-methoxy-3'-prenylisoflavan;Bisphenol A diglycidyl ether;2,2-Bis(4-glycidyloxyphenyl)propane;16beta-Hydroxy-3,11-dioxopreg-4,17(20)-dien-21-oic acid, gamma-lactone	10.4086969613723;10.4086969613723;10.4086969613723;10.4086969613723;10.4086969613723;10.2890487773643;10.2890487773643	MS1 mz matched	358.205	240.613	6.01e-05	6.08e-05	6.18e-05	5.78e-05	6.07e-05	5.42e-05	5.23e-05	5.79e-05	5.64e-05	5.72e-05	5.62e-05	4.92e-05	5.88e-05	5.56e-05	5.76e-05	5.58e-05	5.49e-05	0.992927	-0.0102402	0.811084	0.115897	unchanged	--
meta_807			Oxybutynin;Dihydroretrofractamide B;Oxybutynin;Songorine;Zongorine;pellonine	-3.90196361743322;-3.90196361743322;-3.91903936504181;-3.91903936504181	MS1 mz matched	358.237	25.94	0.000134465	0.000133098	0.000148839	0.000108437	0.000144658	0.000111408	0.000127826	0.000134589	0.000110349	0.0001362	0.000120105	0.000130254	0.000105104	0.000105149	0.000113857	0.000123997	0.00012097	0.944432	-0.0824808	0.297043	0.504024	unchanged	--
meta_808			Gravacridonetriol;Deoxyviolaceinic acid;Protoviolaceinic acid;Protoviolaceite	22.5533380735955;9.12128062818774;9.12128062818774	MS1 mz matched	358.365	107.448	3.02e-06	3.45e-06	3.58e-06	3.53e-06	3.32e-06	3.4e-06	3.74e-06	1.66e-06	2.65e-06	3.37e-06	1.22e-06	3.98e-06	1.84e-06	6.97e-06	2.2e-06	1.75e-06	3.47e-06	1.261	0.334567	0.46775	0.36032	unchanged	--
meta_809			Kinetensin 1-3;	-19.1314111283123;	MS1 mz matched	359.234	144.28	4e-05	4.88e-05	4.17e-05	3.9e-05	4.35e-05	4.15e-05	4.11e-05	4.22e-05	4.47e-05	4.73e-05	4.52e-05	3.57e-05	3.67e-05	3.6e-05	4.15e-05	3.9e-05	3.94e-05	0.87108	-0.199122	0.00214516	1.20828	down	--
meta_810			Tiazuril;Imazalil nitrate	-12.6029967556881;2.78517396205812	MS1 mz matched	360.058	418.442	1.35e-05	1.25e-05	1.27e-05	1.14e-05	1.41e-05	1.14e-05	9.15e-06	1.03e-05	1.39e-05	9.09e-06	1.07e-05	2.02e-05	1.79e-05	1.62e-05	1.87e-05	1.82e-05	1.73e-05	1.68207	0.750239	1.67e-05	1.42152	up	--
meta_811					Unmapped	360.103	384.21	1.02e-05	1.02e-05	8.87e-06	7.84e-06	8.58e-06	5.72e-06	2.71e-06	2.33e-06	4.32e-06	3.03e-06	4.22e-06	3.76e-05	3.6e-05	3.95e-05	3.89e-05	3.49e-05	2.95e-05	9.69547	3.27731	6.68e-07	1.50972	up	--
meta_812	Isomaltose	0.9732			MS2 forward	360.148	368.792	0.000276775	0.000291014	0.000283292	0.000269669	0.000270953	0.000360523	0.000364724	0.000347288	0.000310168	0.000387949	0.000378576	0.000232188	0.00023403	0.000237674	0.000243789	0.000236686	0.000240883	0.663145	-0.592604	9.58e-05	1.46361	down	Starch and sucrose metabolism(ko00500)
meta_813					Unmapped	360.29	50.6805	0.000174063	0.000173366	0.000174372	0.000159315	0.000148448	6.34e-05	7.34e-05	7.29e-05	5.7e-05	8.71e-05	7.71e-05	9.06e-05	9.67e-05	9.04e-05	0.000104471	9.46e-05	0.000107762	1.35615	0.439522	0.000875891	1.28527	up	--
meta_814			3',4',5',7,8-Pentamethoxyflavan;4-Acetylzearalenone;Casegravol isovalerate;Quassinol;6'-O-Formylmarmin;LY395153	-17.9277227093149;-17.9277227093149;-17.9277227093149;-17.9277227093149;-17.9277227093149;0.0880186855680547	MS1 mz matched	361.151	367.665	3.58e-05	3.91e-05	3.49e-05	3.52e-05	3.64e-05	4.99e-05	4.78e-05	4.61e-05	4.44e-05	4.88e-05	4.83e-05	3.12e-05	3.32e-05	3.4e-05	3.46e-05	3.06e-05	3.35e-05	0.690651	-0.533972	9.68e-08	1.49002	down	--
meta_815			Dityrosine;Nitrendipine;Nitrendipine;3-Methoxytyramine-betaxanthin	5.33825506192201;5.33825506192201;5.33825506192201;5.33825506192201	MS1 mz matched	361.363	49.363	6.37e-06	7.73e-06	1e-05	1.14e-05	1.12e-05	9.2e-06	7.06e-06	1.05e-05	1.24e-05	7.78e-06	9.77e-06	1.14e-05	9.66e-06	9.89e-06	1.01e-05	9.85e-06	8.97e-06	1.05426	0.0762329	0.565803	0.287154	unchanged	--
meta_816					Unmapped	362.082	362.497	1.63e-05	2.59e-05	2.99e-05	2.4e-05	3.13e-05	1.87e-05	1.33e-05	1.15e-05	2.43e-05	1.78e-05	1.8e-05	3.63e-05	2.54e-05	3.14e-05	2.82e-05	1.83e-05	2.77e-05	1.61533	0.691826	0.00675466	1.12952	up	--
meta_817					Unmapped	362.098	267.88	0.000673433	0.000662135	0.000643239	0.000601121	0.000626009	0.000462007	0.000550421	0.000377436	0.000453527	0.000382357	0.000364387	0.000848439	0.00102969	0.00102648	0.000924767	0.000946939	0.000797566	2.15197	1.10566	1.99e-06	1.46066	up	--
meta_818					Unmapped	362.209	42.582	1.61e-05	1.22e-05	1.16e-05	1.49e-05	8.1e-06	8.04e-06	8.81e-06	8.51e-06	3.41e-06	7.19e-06	8.8e-06	1.63e-05	1.41e-05	6.16e-06	6.8e-06	4.95e-06	8.28e-06	1.26382	0.337795	0.375008	0.435351	unchanged	--
meta_819			Citrusinine I;Citpressine I;Sphinganine;Dihydrosphingosine;2-Amino-1,3-dihydroxyoctadecane	-6.63803461074416;-6.63803461074416;-20.2457300593782	MS1 mz matched	362.324	45.401	0.000917271	0.000981767	0.000974813	0.000896035	0.000961909	0.00103136	0.000968487	0.000932605	0.000922607	0.000918606	0.000986006	0.000992583	0.00109723	0.000921203	0.000924093	0.000871178	0.000890076	0.989009	-0.0159441	0.791428	0.134422	unchanged	--
meta_820					Unmapped	362.972	338.885	1.32e-05	1.36e-05	1.29e-05	1.4e-05	1.38e-05	1.22e-05	1.15e-05	1.33e-05	1.31e-05	1.25e-05	1.3e-05	1.19e-05	1.31e-05	1.09e-05	1.31e-05	1.1e-05	1.27e-05	0.960757	-0.0577558	0.344554	0.458133	unchanged	--
meta_821					Unmapped	363.013	403.29	1.7e-05	1.88e-05	1.55e-05	1.55e-05	1.64e-05	1.83e-05	1.81e-05	1.78e-05	1.81e-05	1.93e-05	1.8e-05	1.71e-05	1.68e-05	1.86e-05	1.66e-05	1.55e-05	1.56e-05	0.91375	-0.130128	0.0168775	1.0683	down	--
meta_822			2',7-Dihydroxy-4'-methoxy-8-prenylflavan;5-Deoxymyricanone;2,2-Bis[4-(2,3-epoxypropoxy)phenyl]propane;2',4'-Dihydroxy-7-methoxy-8-prenylflavan;4',7-Dihydroxy-2'-methoxy-3'-prenylisoflavan;Bisphenol A diglycidyl ether;2,2-Bis(4-glycidyloxyphenyl)propane;16beta-Hydroxy-3,11-dioxopreg-4,17(20)-dien-21-oic acid, gamma-lactone	10.4086969613723;10.4086969613723;10.4086969613723;10.4086969613723;10.4086969613723;10.2890487773643;10.2890487773643	MS1 mz matched	363.16	240.283	5.42e-06	5.21e-06	5.8e-06	4.73e-06	5.57e-06	5.42e-06	4.6e-06	4.75e-06	6.3e-06	5.27e-06	4.82e-06	4.3e-06	5.81e-06	5.82e-06	4.82e-06	5.81e-06	5.18e-06	1.01865	0.0266626	0.796429	0.126941	unchanged	--
meta_823					Unmapped	364.006	326.497	1.97e-05	2.21e-05	1.96e-05	1.78e-05	1.68e-05	1.53e-05	1.37e-05	1.45e-05	1.62e-05	1.53e-05	1.66e-05	2.28e-05	2.07e-05	2.22e-05	2.3e-05	2.2e-05	2.13e-05	1.4421	0.528174	4.29e-07	1.47847	up	--
meta_824			8-Oxo-dGMP;Cyclic pyranopterin monophosphate;Guanosine monophosphate;GMP;Guanosine 5'-phosphate;Guanosine monophosphate;Guanosine 5'-monophosphate;Guanylic acid;Guanosine 3'-phosphate;3'-GMP;3'-Guanylic acid;Guo-3'-P;Gp;Precursor Z;Cyclic pyranopterin monophosphate;Cyclic pyranopterin phosphate;cPMP;8-Oxo-dGMP;2'-Deoxy-7,8-dihydro-8-oxo-5'-guanylate;8-Hydroxydeoxyguanosine 5'-monophosphate	-8.26038817006874;-8.26038817006874;-8.26038817006874;-8.26314252815226;-8.26314252815226;-8.26314252815226;-8.26314252815226	MS1 mz matched	364.063	436.618	0.000176116	0.000164616	0.000170948	0.000165758	0.00016505	0.000177706	0.000171905	0.000193527	0.000193531	0.000174221	0.000184028	0.000173227	0.00018192	0.000158457	0.000197401	0.00016524	0.000168969	0.954603	-0.0670269	0.257193	0.544241	unchanged	--
meta_825	Arg-Ile	0.7496			MS2 reverse	364.119	398.945	2.4e-05	2.74e-05	2.96e-05	2.88e-05	2.43e-05	2.09e-05	2.11e-05	3.08e-05	2.03e-05	1.63e-05	1.7e-05	7.52e-06	7.02e-06	4.15e-06	1.77e-05	5.8e-06	4.51e-06	0.369492	-1.43638	0.00114616	1.24852	down	--
meta_826			Polixetonium chloride;Chlorobenzilate;Ethyl-4,4'-dichlorobenzilate;Ethyl 2-hydroxy-2,2-bis(4-chlorophenyl)acetate	-15.3753428703068;13.5306928390516	MS1 mz matched	364.158	280.124	3.46e-05	3.33e-05	3.48e-05	3.21e-05	3.28e-05	2.51e-05	2.55e-05	2.78e-05	2.78e-05	2.52e-05	2.81e-05	2.82e-05	2.92e-05	2.77e-05	3.35e-05	2.97e-05	3.16e-05	1.12774	0.173434	0.0123349	1.07915	up	--
meta_827	Xanthylic acid (XMP)	0.9823			MS2 forward	365.046	450.81	1.01e-05	7.96e-06	9.99e-06	9.95e-06	8.96e-06	1.02e-05	1.1e-05	1.54e-05	1.19e-05	1.1e-05	9.56e-06	5.59e-06	6.36e-06	4.92e-06	6.72e-06	4.49e-06	5.35e-06	0.483926	-1.04714	0.000429055	1.37267	down	--
meta_828			Maltulose;Isomaltose;Inulobiose;Galactinol;Sucrose;D-Maltose;Epimelibiose;Kojibiose;Glucinol;Trehalose;Sakebiose;Mannobiose;3-b-Galactopyranosyl glucose;Trehalulose;Allolactose;Turanose;beta-Lactose;Galabiose;Cellobiose;Lactulose;DEAE-cellulose;Melibiose;Neotrehalose;Glucose-1,3-mannose oligosaccharide;Fagopyritol A1;Alpha-Lactose;Sucrose;Cane sugar;Saccharose;1-alpha-D-Glucopyranosyl-2-beta-D-fr…	-0.618210984820426;-0.618210984820426;-0.618210984820426;-0.618210984820426;-0.618210984820426;-0.618210984820426;-0.618210984820426;-0.618210984820426;-0.618210984820426;-0.618210984820426;-0.618210984820426;-0.618210984820426;-0.618210984820426;-0.618210984820426;-0.618210984820426;-0.618210984820426;-0.618210984820426;-0.618210984820426;-0.618210984820426;-0.618210984820426;-0.618210984820426;…	MS1 mz matched	365.103	366.269	8.63e-05	9.15e-05	9.28e-05	8.28e-05	8.3e-05	0.000150254	0.000158436	0.000127076	0.00014843	0.000138134	0.000135268	8.31e-05	7.85e-05	6.01e-05	8.13e-05	6.75e-05	6.19e-05	0.504305	-0.987633	5.68e-07	1.47197	down	--
meta_829			Bumetanide;10-Hydroxycamptothecin	10.1823822582573;19.4998213431309	MS1 mz matched	365.123	233.067	3.61e-05	4.06e-05	4.06e-05	3.45e-05	4.11e-05	3.83e-05	3.56e-05	3.36e-05	3.53e-05	3.43e-05	3.7e-05	3.94e-05	3.44e-05	3.75e-05	3.9e-05	3.2e-05	3.44e-05	1.01215	0.0174162	0.765198	0.151288	unchanged	--
meta_830			Gibberellin A123;3b,8b-Dihydroxy-6b-angeloyloxy-7(11)-eremophilen-12,8-olide;3b,8a-Dihydroxy-6b-angeloyloxy-7(11)-eremophilen-12,8-olide;3b-Hydroxy-6b-(2,3-epoxy-2-methylbutanoyloxy)-7(11)-eremophilen-12,8b-olide;Eremopetasitenin A1;12-Oxo-20-carboxy-leukotriene B4;5-(4'-Hydroxyphenyl)-gamma-valerolactone-4'-O-glucuronide;Blumealactone A;Cinncassiol C2;Gibberellin A97;Gibberellin A74;3b,9b-Dihydr…	-4.36202574632496;-4.36202574632496;-4.36202574632496;-4.36202574632496;-4.36202574632496;-4.36202574632496;-4.36202574632496;-4.36202574632496;-4.36202574632496;-4.36202574632496;-4.36202574632496;-4.36202574632496;-4.36202574632496;-4.36202574632496;-4.39332807231273;-4.39332807231273;-4.39332807231273;-4.39332807231273;-4.39332807231273;-4.39332807231273;-4.39332807231273;-4.39332807231273	MS1 mz matched	365.201	403.002	0.000381232	0.0004045	0.000359768	0.000342972	0.000343942	0.000127055	0.000168324	0.000140591	0.000178976	0.000183496	0.000124465	0.000167806	0.000185766	0.000197852	0.00016023	0.000174672	0.000170679	1.1453	0.195724	0.104673	0.769332	unchanged	--
meta_831			11b,17a,21-Trihydroxypreg-nenolone;Dihydrocortisol;3a,11b,21-Trihydroxy-20-oxo-5b-pregnan-18-al;18-Hydroxy-11-dehydrotetrahydrocorticosterone;Vanillin 3-(L-menthoxy)propane-1,2-diol acetal;Tetrahydrocortisone;11b,21-Dihydroxy-3,20-oxo-5b-pregnan-18-al;Tetrahydrocortisone;Urocortisone;11beta,17alpha,21-Trihydroxy-5beta-pregne-3,20-dione;5beta-Pregne-11beta,17alpha,21-triol-3,20-dione;3alpha,11beta…	4.27675231174658;4.27675231174658;4.27675231174658;4.27675231174658;4.27675231174658;4.27675231174658;4.27675231174658;4.20564211669285;4.20564211669285;4.20564211669285;4.20564211669285	MS1 mz matched	365.227	141.293	9.81e-06	8.19e-06	8.71e-06	7.86e-06	1.05e-05	1.05e-05	1.16e-05	1.09e-05	9.4e-06	1.18e-05	1.2e-05	5.01e-06	5.48e-06	5.35e-06	5.97e-06	5.25e-06	5.43e-06	0.490034	-1.02905	1.1e-05	1.48523	down	--
meta_832			Xanthotoxol glucoside;	-2.97499200530196;	MS1 mz matched	365.302	144.859	1.36e-05	2.51e-05	1.46e-05	2.34e-05	1.54e-05	1.91e-05	2.38e-05	2.18e-05	1.16e-05	2.19e-05	2.37e-05	2.97e-05	2.9e-05	2.87e-05	3.19e-05	2.89e-05	1.81e-05	1.36521	0.44912	0.0216855	0.99638	unchanged	--
meta_833			2-(acetylamino)-1,5-anhydro-2-deoxy-4-O-b-D-galactopyranosyl-D-arabino-Hex-1-enitol;2-(acetylamino)-1,5-anhydro-2-deoxy-3-O-b-D-galactopyranosyl-D-arabino-Hex-1-enitol;CGP 28-392;CGP 28 392	-24.9087750329479;-24.9087750329479;-11.2227885016072	MS1 mz matched	366.334	98.248	1.25e-05	1.23e-05	1.26e-05	1.16e-05	1.39e-05	1.01e-05	8.77e-06	9.4e-06	9.48e-06	9.04e-06	9.25e-06	1.14e-05	1.45e-05	1.2e-05	1.15e-05	1.29e-05	1.29e-05	1.34277	0.425216	0.000608572	1.36133	up	--
meta_834			Luteolin 4'-sulfate;Luteolin 7-sulfate;	2.53220893952892;2.53220893952892;	MS1 mz matched	367.005	339.471	1.33e-05	1.27e-05	1.29e-05	1.28e-05	1.31e-05	1.21e-05	1.22e-05	1.4e-05	1.24e-05	1.29e-05	1.34e-05	1.17e-05	1.15e-05	1.17e-05	1.21e-05	1.1e-05	1.34e-05	0.925873	-0.111114	0.0602124	0.848264	unchanged	--
meta_835					Unmapped	367.014	407.54	1.9e-05	1.99e-05	1.98e-05	1.75e-05	1.92e-05	1.66e-05	1.55e-05	1.51e-05	1.67e-05	1.53e-05	1.65e-05	2.57e-05	2.42e-05	2.42e-05	2.53e-05	2.25e-05	2.52e-05	1.53621	0.619374	1.83e-07	1.49684	up	--
meta_836					Unmapped	367.041	325.422	8.1e-06	7.15e-06	6.97e-06	7.08e-06	6.71e-06	7.8e-06	8.45e-06	7.39e-06	7.09e-06	7.51e-06	8.16e-06	6.24e-06	5.89e-06	7.44e-06	7.46e-06	6.21e-06	6.47e-06	0.855751	-0.224738	0.00953987	1.09111	down	--
meta_837			Lactitol;1-O-alpha-D-Glucopyranosyl-D-mannitol;Melibiitol;Maltitol;Melibiitol;6-O-alpha-D-Galactosyl-D-glucitol;Clusianose	-8.31541719692997;-8.31541719692997;-8.31541719692997;-8.31541719692997;-8.4270013909032;-8.4270013909032	MS1 mz matched	367.118	387.564	2.39e-05	2.68e-05	2.54e-05	2.46e-05	2.53e-05	2.11e-05	2.17e-05	2.12e-05	2.23e-05	2.42e-05	2.44e-05	2.3e-05	1.86e-05	2.98e-05	2.88e-05	1.86e-05	2.71e-05	1.08106	0.112443	0.425009	0.406044	unchanged	--
meta_838	2-Phenylbutyric acid	0.9991			MS2 reverse	367.131	110.557	0.00373263	0.00389	0.00388136	0.00354393	0.00393085	0.00155478	0.00168732	0.00169232	0.00155479	0.00174358	0.00196121	0.00435122	0.00438288	0.00449128	0.00499674	0.00440109	0.00459191	2.66972	1.41669	4.71e-09	1.51553	up	--
meta_839			7-beta-D-Glucopyranosyloxybutylidenephthalide;1alpha,5alpha-Epidithio-17a-oxa-D-homoandrostan-3,17-dione	-4.00866937004297;-6.28188225947584	MS1 mz matched	367.137	457.033	0.000243617	0.000246273	0.000231323	0.000212488	0.000246428	0.000248779	0.000289938	0.000272875	0.000313074	0.000292082	0.000262938	0.000173796	0.000175111	0.000164283	0.00019273	0.000186838	0.000163823	0.629035	-0.668788	1.6e-05	1.45414	down	--
meta_840			(2R,6x)-7-Methyl-3-methylene-1,2,6,7-octanetetrol 2-glucoside;(1R*,2R*,4R*,8S*)-p-Menthane-1,2,8,9-tetrol 9-glucoside;(1S,2S,4R,8S)-p-Menthane-1,2,8,9-tetrol 2-glucoside;2,2-Dimethyl-3-(4-methoxyphenyl)-4-propyl-2H-1-benzopyran-7-ol acetate	-8.14497470355004;-8.14497470355004;-8.14497470355004;7.91953533615877	MS1 mz matched	367.194	75.019	0.000288759	0.000317537	0.000312241	0.000312702	0.000296185	0.000309533	0.000307822	0.000306143	0.000316922	0.000329068	0.000327086	0.000289546	0.000312096	0.000316765	0.000323631	0.000311073	0.000285143	0.96925	-0.0450589	0.229751	0.57445	unchanged	--
meta_841			(2R,6x)-7-Methyl-3-methylene-1,2,6,7-octanetetrol 2-glucoside;(1R*,2R*,4R*,8S*)-p-Menthane-1,2,8,9-tetrol 9-glucoside;(1S,2S,4R,8S)-p-Menthane-1,2,8,9-tetrol 2-glucoside;2,2-Dimethyl-3-(4-methoxyphenyl)-4-propyl-2H-1-benzopyran-7-ol acetate	-8.14497470355004;-8.14497470355004;-8.14497470355004;7.91953533615877	MS1 mz matched	367.194	56.199	0.000242299	0.000277621	0.000250873	0.00024884	0.00024702	0.000266678	0.000273311	0.000266625	0.000280883	0.000283648	0.000305628	0.000289382	0.000272762	0.000263959	0.000279909	0.000272249	0.000286802	0.993017	-0.0101101	0.791518	0.129832	unchanged	--
meta_842			Anhydrocinnzeylanol;20-Carboxy-leukotriene B4;12-oxo-20-dihydroxy-leukotriene B4;12-oxo-10,11-dihydro-20-COOH-LTB4;Sporotrichiol;20-COOH-Leukotriene B4;20-COOH-LTB4;20-Carboxy-leukotriene B4;5,12-Dihydroxy-delta5,8,11,14-eicosapolyendioic acid;Chaparrolide;Bis(2-butoxyethyl)phthalate;beta-Butoxyethyl phthalate	1.63706461206599;1.63706461206599;1.63706461206599;1.63706461206599;1.63706461206599;1.74274352934496;1.74274352934496;1.74274352934496	MS1 mz matched	367.205	431.547	1.5e-05	1.5e-05	1.34e-05	1.3e-05	1.46e-05	9.86e-06	9.12e-06	8.43e-06	1.23e-05	1.04e-05	8.53e-06	1.96e-05	1.93e-05	2.04e-05	1.88e-05	1.89e-05	1.68e-05	1.94018	0.956189	4.22e-07	1.47605	up	--
meta_843			Americanin A;Isoamericanin A;Methyl 2-(2-methoxy-4-hydroxyphenyl)-6-methoxy-3-benzofurancarboxylate;Frenolicin B;7-Hydroxy-3,4',8-trimethoxyflavone;Betagarin;Zapotinin;8-Hydroxy-4',5,7-trimethoxyflavone;Morusignin B;5-Hydroxy-4,4',6-trimethoxyaurone;Garbogiol;5-Hydroxy-4',7,8-trimethoxyflavone;Ugaxanthone;Americanin D;Betagarin;5,2'-Dimethoxy-6,7-methylenedioxyflavanone;6-Hydroxy-2-(4-methoxyphen…	9.13753822549844;9.13753822549844;9.13753822549844;9.13753822549844;9.13753822549844;9.13753822549844;9.13753822549844;9.13753822549844;9.13753822549844;9.13753822549844;9.13753822549844;9.13753822549844;9.13753822549844;9.13753822549844;9.13753822549844;9.13753822549844;9.13753822549844;9.13753822549844;9.13753822549844;9.13753822549844	MS1 mz matched	367.281	151.924	6.76e-06	5.75e-06	5.27e-06	5.01e-06	5.22e-06	6.16e-06	6.75e-06	5.93e-06	6.66e-06	4.07e-06	7.23e-06	5.08e-06	4.21e-06	3.25e-06	3.78e-06	3.93e-06	3.25e-06	0.638371	-0.647533	0.00286636	1.21777	down	--
meta_844			Hydroxytriphenylstannane;Cefaclor	14.6680107893525;-10.9426944355614	MS1 mz matched	368.035	455.777	9.7e-06	1.04e-05	1.05e-05	9.02e-06	8.6e-06	1.3e-05	1.42e-05	1.15e-05	1.09e-05	1.27e-05	1.19e-05	1.11e-05	9.94e-06	7.01e-06	1.07e-05	6.28e-06	6.76e-06	0.698419	-0.517835	0.00665878	1.15925	down	--
meta_845			Zeanoside B;Xanthurenate-8-O-beta-D-glucoside;Loracarbef monohydrate	3.15453691331328;3.15453691331328;-5.47789595843058	MS1 mz matched	368.091	420.38	6.18e-06	7.15e-06	7.56e-06	6.23e-06	6.68e-06	1.8e-05	1.78e-05	2.21e-05	2.37e-05	2.11e-05	2.19e-05	5.19e-06	5.11e-06	5.54e-06	7.2e-06	7.01e-06	5.05e-06	0.28172	-1.82767	2.81e-06	1.49087	down	--
meta_846			Penicillin V;Penicillin V;Penicillin X	1.02144099938827;1.14255159195506;1.14255159195506	MS1 mz matched	368.129	75.999	4.99e-05	5.61e-05	6.78e-05	5.93e-05	6.32e-05	9.96e-05	0.000101868	0.000107553	9.74e-05	9.73e-05	0.000109594	1.96e-05	1.75e-05	1.91e-05	1.92e-05	4.33e-05	1.84e-05	0.223732	-2.16016	2.63e-07	1.50226	down	--
meta_847			Zeanoside B;Xanthurenate-8-O-beta-D-glucoside;	15.541201854041;15.541201854041;	MS1 mz matched	368.313	37.438	0.000123723	0.00014483	0.000136159	0.000138973	0.00013507	0.000145285	0.000123606	0.000169555	0.000151366	0.000136096	0.000163816	0.000150632	0.000139611	0.000146426	0.000164878	0.000140596	0.000142802	0.994628	-0.00777074	0.923099	0.0438514	unchanged	--
meta_848			3-O-fucopyranosyl-2-acetamido-2-deoxyglucopyranose;Casuarine 6-alpha-D-glucoside;N-Acetyl-6-O-L-fucosyl-D-glucosamine;2-Acetamido-2-deoxy-6-O-a-L-fucopyranosyl-D-glucose;Bicuculline;Capnoidine;(-)-Adlumidine	-16.3332416856227;-16.3332416856227;-16.3332416856227;-16.3332416856227;-24.7718741773613;-24.7718741773613	MS1 mz matched	368.349	97.557	8.19e-05	8.82e-05	9.39e-05	9.02e-05	9.23e-05	7.08e-05	6.97e-05	6.25e-05	6.43e-05	6.64e-05	6.91e-05	7.63e-05	9.2e-05	8.21e-05	7.25e-05	8.43e-05	8.26e-05	1.21605	0.282197	0.00191585	1.26823	up	--
meta_849					Unmapped	368.384	29.877	7.15e-06	7.75e-06	9.14e-06	7.5e-06	8.19e-06	8.34e-06	6.37e-06	8.74e-06	7.1e-06	7.21e-06	9.45e-06	9.36e-06	8.86e-06	7.97e-06	8.61e-06	8.37e-06	7.86e-06	1.08071	0.111984	0.2663	0.544292	unchanged	--
meta_850					Unmapped	369.071	326.208	3.39e-05	3.17e-05	2.73e-05	2.37e-05	2.23e-05	2.2e-05	2.9e-05	2.16e-05	2.72e-05	2.66e-05	2.85e-05	2.62e-05	2.71e-05	3.4e-05	3.13e-05	3.28e-05	3.15e-05	1.1816	0.240739	0.0291837	0.960332	unchanged	--
meta_851			4-Hydroxy-3-prenylbenzoic acid glucoside;Methyl (R)-9-hydroxy-10-undecene-5,7-diynoate glucoside;U50488;trans-3,4-Dichloro-N-methyl-N-[2-(1-pyrrolidinyl)cyclohexyl]-benzeneacetamide	-19.3338468721564;-19.3338468721564;-5.97595168393134	MS1 mz matched	369.148	366.269	9.91e-06	9.45e-06	9.98e-06	8.23e-06	9.87e-06	5.23e-06	5.2e-06	5e-06	4.78e-06	5.02e-06	5e-06	8.01e-06	1.1e-05	9.84e-06	9.36e-06	1.01e-05	1.06e-05	1.94987	0.96338	8.5e-05	1.46683	up	--
meta_852			Porson;Gingerenone B;Isogingerenone B;Burseran;(+)-Burseran;(+)-Eudesmin;Pinoresinol dimethyl ether	-5.02003068118864;-5.02003068118864;-5.02003068118864;-4.92007595570443;-4.92007595570443	MS1 mz matched	369.167	36.047	0.000181606	0.000185199	0.000158336	0.00017043	0.000185719	0.000170883	0.000167287	0.000169595	0.000174852	0.000183373	0.000155531	0.00017969	0.000180739	0.0001729	0.000199535	0.000164355	0.000192189	1.06645	0.0928206	0.110856	0.746156	unchanged	--
meta_853			Mangalkanyl glucoside;Cryptomeridiol 11-rhamnoside;Glycerol trihexanoate;6-Deoxyerythronolide B	-7.34958250119669;-7.34958250119669;-7.34958250119669;-7.24887564755569	MS1 mz matched	369.247	514.806	1.83e-05	1.93e-05	1.59e-05	1.83e-05	1.66e-05	1.74e-05	1.46e-05	1.62e-05	1.78e-05	1.74e-05	1.51e-05	1.46e-05	1.48e-05	1.52e-05	1.53e-05	1.25e-05	1.43e-05	0.880378	-0.183805	0.0183687	1.01987	down	--
meta_854					Unmapped	370.063	296.756	6.99e-05	6.55e-05	6.05e-05	5.53e-05	6.01e-05	4.6e-05	4.56e-05	3.5e-05	4.73e-05	3.46e-05	3.3e-05	6.56e-05	8.2e-05	7.08e-05	7.45e-05	7.77e-05	6.6e-05	1.80776	0.854205	6.77e-06	1.4311	up	--
meta_855			8-Hydroxy-R-acenocoumarol;6-Hydroxy-R-acenocoumarol;7-Hydroxy-R-acenocoumarol;U50488;trans-3,4-Dichloro-N-methyl-N-[2-(1-pyrrolidinyl)cyclohexyl]-benzeneacetamide	9.36682037955471;9.36682037955471;9.36682037955471;-0.380690902567273	MS1 mz matched	370.328	36.451	0.000229726	0.000238133	0.000237974	0.000221848	0.000235972	0.000238627	0.000224844	0.000236633	0.000281017	0.000257508	0.000271851	0.000253388	0.000233154	0.00024553	0.00028791	0.00023143	0.000244081	0.990078	-0.0143859	0.843313	0.0930429	unchanged	--
meta_856			2-O-(6-Phospho-alpha-mannosyl)-D-glycerate;2-(alpha-D-Mannosyl)-3-phosphoglycerate;2-O-(6-Phospho-alpha-mannosyl)-D-glycerate;2-O-(6-Phospho-alpha-D-mannosyl)-D-glycerate;2-O-(alpha-D-Glucopyranosyl)-3-phospho-D-glycerate;(2R)-2-(alpha-D-Glucopyranosyloxy)-3-(phosphonooxy)propanoate	0.682381530126528;0.574637016181891;0.574637016181891;0.574637016181891	MS1 mz matched	371.034	421.639	1.28e-05	1.32e-05	1.34e-05	1.41e-05	1.41e-05	1.18e-05	1.18e-05	1.4e-05	1.27e-05	1.18e-05	1.17e-05	1.23e-05	1.18e-05	1e-05	1.2e-05	1.1e-05	1.18e-05	0.933239	-0.0996819	0.135006	0.699839	unchanged	--
meta_857			2-O-Caffeoylhydroxycitric acid;	1.05038834402424;	MS1 mz matched	371.049	324.781	3.5e-06	4.16e-06	4.23e-06	4.67e-06	4.74e-06	4.09e-06	3.44e-06	4.17e-06	3.69e-06	3.17e-06	4.03e-06	5.22e-06	4.86e-06	5.74e-06	6.56e-06	4.65e-06	5.41e-06	1.43549	0.521547	0.000977053	1.29744	up	--
meta_858			Sesamolin;Glycyrrhizaflavonol A;Gancaonin P;Justisolin;Uralenol;8'-Episesaminone;2,3-Dehydrokievitol;Neouralenol;Glycyrrhizaisoflavone A;Styraxin;Norsolorinic acid;Norsolorite;2-Hexanoyl-1,3,6,8-tetrahydroxy-9,10-anthraquinone	-6.0871873131244;-6.0871873131244;-6.0871873131244;-6.0871873131244;-6.0871873131244;-6.0871873131244;-6.0871873131244;-6.0871873131244;-6.0871873131244;-6.21444761799166;-6.21444761799166	MS1 mz matched	371.11	356.592	1.45e-05	1.43e-05	1.33e-05	1.43e-05	1.26e-05	1.7e-05	1.84e-05	2.01e-05	1.92e-05	1.78e-05	1.81e-05	9.19e-06	8.31e-06	7.81e-06	1.05e-05	7.64e-06	8.7e-06	0.471041	-1.08608	2.16e-08	1.49725	down	--
meta_859			Compound III(S);5-(7-(4-(4-Ethyl-4,5-dihydrooxazol-2-yl)phenoxy)heptyl)-3-methylisoxazole	-1.19765	MS1 mz matched	371.225	56.154	0.000387688	0.000428979	0.000430503	0.000409671	0.000423773	0.000382935	0.000377358	0.000405072	0.000404136	0.000408832	0.00041109	0.000402473	0.000415423	0.000393087	0.000505888	0.000431081	0.000420826	1.07506	0.104419	0.136513	0.729482	unchanged	--
meta_860			Spiromesifen	9.7241	MS1 mz matched	371.225	87.882	0.000468173	0.000344006	0.000351285	0.000445215	0.000417537	0.000442042	0.000325677	0.000322884	0.000321024	0.000451762	0.000346198	0.000346094	0.000341368	0.000341696	0.000436795	0.000340781	0.000340741	0.971889	-0.0411365	0.736132	0.166092	unchanged	--
meta_861			Yohimbine;Vincamine;Yohimbine;Stemmadenine;Minovincinine;17-O-Acetylnorajmaline	21.6189223736162;21.7394802796087;21.7394802796087;21.7394802796087;21.7394802796087;21.7394802796087	MS1 mz matched	372.236	24.346	1.23e-05	1.68e-05	1.37e-05	1.25e-05	1.32e-05	1.43e-05	1.32e-05	1.23e-05	1.42e-05	1.4e-05	1.65e-05	1.43e-05	1.49e-05	1.46e-05	1.14e-05	1.11e-05	1.37e-05	0.946937	-0.0786593	0.420469	0.392202	unchanged	--
meta_862			Docosahexaenoyl Ethanolamide ;	2.55088828602165;	MS1 mz matched	372.283	226.218	1.14e-05	1.46e-05	1.04e-05	1.46e-05	1.33e-05	8.64e-06	1.39e-05	1.22e-05	1.16e-05	9.62e-06	1.34e-05	8e-06	7.74e-06	1.21e-05	8.29e-06	2.15e-05	1.41e-05	1.03216	0.0456639	0.878287	0.0761657	unchanged	--
meta_863			Lornoxicam;1,2,3,4,7,8-Hexachlorodibenzofuran;1,2,3,4,7,8-HxCDF;PCDF 118;1,2,3,7,8,9-Hexachlorodibenzofuran;1,2,3,7,8,9-HxCDF;PCDF 124;1,2,3,6,7,8-Hexachlorodibenzofuran;1,2,3,6,7,8-HxCDF;PCDF 121;2,3,4,6,7,8-Hexachlorodibenzofuran;2,3,4,6,7,8-HxCDF;PCDF 130	20.8894650353178;8.24880178431273;8.24880178431273;8.24880178431273;8.24880178431273	MS1 mz matched	372.827	298.086	0.000335364	0.000357065	0.000354247	0.000347405	0.000363491	0.000320297	0.000317318	0.000324868	0.000328628	0.000330606	0.00033106	0.000412171	0.000401518	0.00037117	0.000418584	0.000367665	0.000387158	1.20765	0.272199	0.000354497	1.40904	up	--
meta_864					Unmapped	373.022	326.497	5.21e-06	4.82e-06	4.73e-06	3.95e-06	3.88e-06	3e-06	3.23e-06	1.82e-06	3.3e-06	2.53e-06	2.83e-06	1.05e-05	9.72e-06	1.09e-05	1.12e-05	1.07e-05	1.15e-05	3.86309	1.94975	4.8e-10	1.51436	up	--
meta_865			trans-p-Menthane-1,7,8-triol 8-glucoside;(1S,2R,4R,8S)-p-Menthane-2,8,9-triol 9-glucoside;(1R,2R,4S)-p-Menthane-1,2,8-triol 8-glucoside;(1S,2R,4R,8S)-p-Menthane-2,8,9-triol 2-glucoside;4,4-Difluoropregn-5-ene-3,20-dione	14.0839050461228;14.0839050461228;14.0839050461228;14.0839050461228;-19.1316132203634	MS1 mz matched	373.189	254.244	3.04e-06	6.09e-06	5.55e-06	6.85e-06	5.97e-06	5.54e-06	4.39e-06	6.65e-06	7.59e-07	5.88e-06	6.95e-06	6.22e-06	4.54e-06	3.99e-06	5.47e-06	5.24e-06	5.25e-06	1.01799	0.0257195	0.929585	0.0447152	unchanged	--
meta_866			Gentian Violet;8,8a-Deoxyoleandolide	12.5084630987415;-6.9060892214743	MS1 mz matched	373.249	139.509	8.54e-06	1.03e-05	9.29e-06	7.28e-06	8.8e-06	9.12e-06	9.68e-06	7.87e-06	9.57e-06	9.93e-06	9.45e-06	4.86e-06	6.21e-06	6.65e-06	6.51e-06	7.04e-06	6.91e-06	0.686385	-0.54291	6.48e-05	1.37555	down	--
meta_867			Brevifolincarboxylic acid 9-sulfate;8,8a-Deoxyoleandolide	-23.7540327888294;2.57165054145879	MS1 mz matched	373.252	318.339	3.84e-06	2.56e-06	3.14e-06	2.94e-06	3.01e-06	1.4e-06	2.97e-06	2.45e-06	1.87e-06	1.95e-06	2.97e-06	1.67e-06	1.07e-06	1.94e-06	1.72e-06	1.82e-06	1.14e-06	0.687855	-0.539825	0.0458614	0.912125	unchanged	--
meta_868			DIMBOA-Glc;DIMBOA-glucoside;2,4-Dihydroxy-7-methoxy-2H-1,4-benzoxazin-3(4H)-one 2-D-glucoside;2,4-Dihydroxy-7-methoxy-1,4-benzoxazin-3-one glucoside;(2R)-2-beta-D-Glucopyranosyloxy-4-hydroxy-7-methoxy-(2H)-1,4-benzoxazin-3(4H)-one;DIMBOA glucoside	2.56740203732061;2.556144999833;2.556144999833	MS1 mz matched	374.102	39.9255	7.57e-06	1.09e-05	9.28e-06	9.86e-06	7.3e-06	5.96e-06	8.95e-06	1.27e-06	4.5e-06	3.43e-06	3.47e-06	7.15e-06	6.12e-06	6.01e-06	1e-05	7.06e-06	9.03e-06	1.64478	0.717899	0.0451333	0.912291	unchanged	--
meta_869			Adinazolam;Oxycodone hydrochloride	-3.05674553482019;0.854399745839944	MS1 mz matched	374.114	388.858	1.12e-05	1.14e-05	1.14e-05	1.09e-05	1.14e-05	8.24e-06	9.17e-06	9.74e-06	9.05e-06	1.1e-05	9.65e-06	6.13e-06	5.84e-06	6.63e-06	6.02e-06	4.69e-06	5.98e-06	0.621148	-0.686992	2.58e-05	1.41573	down	--
meta_870			Halacrite	22.8344	MS1 mz matched	374.961	332.084	0.00121411	0.00133093	0.00135218	0.00133076	0.00140507	0.00141697	0.00127947	0.00134058	0.00140312	0.00135711	0.00137448	0.00141823	0.00130783	0.00123758	0.00140774	0.00121988	0.00124337	0.958748	-0.0607758	0.21136	0.603318	unchanged	--
meta_871			Penicilloic acid;Hexythiazox	-12.1908171451133;10.7923517443634	MS1 mz matched	375.096	273.366	1.39e-05	1.63e-05	1.75e-05	1.36e-05	1.69e-05	1.7e-05	1.5e-05	1.84e-05	2.18e-05	1.72e-05	1.77e-05	1.29e-05	1.38e-05	1.35e-05	1.49e-05	1.25e-05	1.71e-05	0.79115	-0.337978	0.00970049	1.09179	down	--
meta_872			(-)-Wikstromol;3',4',5,7,8-Pentamethoxyflavanone;Kievitone hydrate;Kievitol;8-Hydroxypinoresinol;Kievitone hydrate;Chasmanthin;Palmarin;Plaunol D;Budlein A;Elephantin;Nortrachelogenin	11.8857672771052;11.8857672771052;11.8857672771052;11.8857672771052;11.8857672771052;11.7604105025608;11.7604105025608;11.7604105025608;11.7604105025608;11.7604105025608;11.7604105025608;11.7604105025608	MS1 mz matched	375.148	375.353	7.82e-06	8.1e-06	7.17e-06	7.56e-06	7.75e-06	4.58e-06	4.87e-06	5.26e-06	4.12e-06	4.51e-06	4.27e-06	4.9e-06	5.54e-06	4.86e-06	5.43e-06	4.72e-06	4.93e-06	1.0999	0.137368	0.061201	0.850294	unchanged	--
meta_873			Dihydrofukinolide;Isodomedin;Nigakilactone B;Simalikalactone A;Quassin	0.283514434694161;0.254959016693802;0.254959016693802	MS1 mz matched	375.221	480.027	1.37e-05	1.38e-05	1.43e-05	1.25e-05	1.42e-05	1.84e-05	1.6e-05	1.67e-05	1.76e-05	1.69e-05	1.76e-05	1.57e-05	1.52e-05	1.5e-05	1.52e-05	1.54e-05	1.52e-05	0.888344	-0.17081	0.00220048	1.30822	down	--
meta_874			Prochloraz	19.1984	MS1 mz matched	376.049	276.457	6.93e-05	7.16e-05	7.38e-05	7.43e-05	8.04e-05	8e-05	8.51e-05	8.65e-05	7.9e-05	8.98e-05	9.63e-05	6.86e-05	7e-05	6.45e-05	7.79e-05	7e-05	7.8e-05	0.830381	-0.268154	0.00179509	1.22396	down	--
meta_875			Azidocillin;	20.9951942999803;	MS1 mz matched	376.115	324.012	1.62e-06	2.13e-06	2.2e-06	1.92e-06	2.13e-06	1.7e-06	1.38e-06	1.96e-06	1.51e-06	1.55e-06	2.03e-06	2.02e-06	2.25e-06	2.19e-06	2.62e-06	2.01e-06	2.16e-06	1.30758	0.386903	0.00421883	1.1651	up	--
meta_876			5,8-Dihydroxy-3-(4-hydroxybenzyl)-7-methoxy-4-chromanone 8-acetate;Aflatoxin ExB2;3'-Hydroxy-4',5',7,8-tetramethoxyflavone;4'-Hydroxy-5,6,7,8-tetramethoxyflavone;5-Hydroxy-3',4',7,8-tetramethoxyflavone;12alpha-Hydroxymunduserone;7-Hydroxy-3',4',5,6-tetramethoxyflavone;Chrysoobtusin;Gardenin B;5-Hydroxy-2-(4-methoxyphenyl)-6,7,8-trimethoxy-4H-1-benzopyran-4-one;5-Hydroxy-4',6,7,8-tetramethoxyflavo…	4.87873323805556;4.87873323805556;4.87873323805556;4.87873323805556;4.87873323805556;4.87873323805556;4.87873323805556;4.87873323805556;4.74720703666774;4.74720703666774	MS1 mz matched	376.143	413.336	2.41e-06	3.45e-06	2.06e-06	3.07e-06	1.8e-06	1.78e-06	1.43e-06	1.44e-06	2.04e-06	1.88e-06	1.92e-06	2.6e-06	2.33e-06	2.3e-06	2.28e-06	2.3e-06	2.19e-06	1.33482	0.416643	0.00130044	1.28274	up	--
meta_877			Gatifloxacin;Gatifloxacin;AM 1155	24.7476116783224;24.8393083046682	MS1 mz matched	376.169	281.474	5.58e-06	6.57e-06	6.16e-06	5.97e-06	5.66e-06	7.39e-06	5.96e-06	6.43e-06	6.67e-06	6.26e-06	6.42e-06	4.39e-06	4.94e-06	4.76e-06	4.8e-06	4.61e-06	4.62e-06	0.718535	-0.47687	8.78e-05	1.43367	down	--
meta_878			Isopropamide;Isopropamide	16.1674446579757;16.1354563064306	MS1 mz matched	376.258	32.806	0.000900342	0.000625113	0.00105461	0.000882969	0.00101181	0.000691718	0.000934019	0.000973147	0.000643403	0.000885137	0.000840733	0.00104417	0.000932474	0.00105621	0.00111758	0.000958467	0.000996754	1.22896	0.297437	0.0158162	1.07253	up	--
meta_879			5,4'-Dihydroxy-3,3'-dimethoxy-6:7-methylenedioxyflavone;Coumeroic acid	16.7457905269863;7.5355363334379	MS1 mz matched	376.339	34.386	8.87e-05	0.000102991	9.55e-05	9.44e-05	0.000101236	0.000111692	9.8e-05	7.68e-05	8.52e-05	0.000101779	8.97e-05	9.34e-05	7.37e-05	9.62e-05	7.88e-05	7.66e-05	8.37e-05	0.892322	-0.164363	0.14511	0.687343	unchanged	--
meta_880			Phenkapton	-7.7141	MS1 mz matched	376.94	334.394	4.6e-05	5.14e-05	5.44e-05	5.47e-05	6.04e-05	5.92e-05	5.13e-05	4.19e-05	5.74e-05	5.51e-05	5.79e-05	6.38e-05	5.39e-05	5.02e-05	6.06e-05	4.82e-05	5.38e-05	1.02352	0.0335346	0.732203	0.169068	unchanged	--
meta_881			2-O-p-Coumaroylhydroxycitric acid;WIN56291;5-(3-(2,6-Dichloro-4-(4,5-dihydro-2-oxazolyl)phenoxy)propyl)-3-methylisoxazole	-16.0897050491437;-2.25954360615973	MS1 mz matched	377.042	76.915	8.98e-05	5.66e-05	8.02e-05	7.79e-05	8.18e-05	0.000110907	8.99e-05	9.79e-05	8.08e-05	0.000103807	8.88e-05	6.66e-05	7.55e-05	4.05e-05	8.01e-05	6.93e-05	4.32e-05	0.655986	-0.608262	0.00329253	1.20161	down	--
meta_882			Licochalcone A;4'-O-Methylglabridin;2-Hydroxy-4-methoxy-3-(3-methyl-2-butenyl)-6-(2-phenylethenyl)benzoic acid;Orientanol B;Gancaonin X;Licoagrocarpin;Bergamottin;9-[(3,7-Dimethyl-2,6-octadienyl)oxy]-7H-furo[3,2-g][1]benzopyran-7-one;6-Hydroxy-4-methoxy-3-(3-methyl-2-butenyl)-2-(2-phenylethenyl)benzoic acid;Archangelin;2'-O-Methylglabridin;2'-O-Methylphaseollinisoflavan;3-Hydroxy-5-methoxy-6-pren…	6.47874694261415;6.47874694261415;6.47874694261415;6.47874694261415;6.47874694261415;6.47874694261415;6.47874694261415;6.47874694261415;6.47874694261415;6.47874694261415;6.47874694261415;6.47874694261415;6.50595383498236;6.50595383498236	MS1 mz matched	377.11	143.331	8.73e-06	9.89e-06	8.81e-06	8.45e-06	9.42e-06	9.78e-06	9.08e-06	8.11e-06	7.35e-06	7.99e-06	8.74e-06	9.09e-06	8.69e-06	8.18e-06	8.93e-06	8.42e-06	8.7e-06	1.01866	0.0266694	0.689665	0.198529	unchanged	--
meta_883	Riboflavin	0.9569			MS2 forward	377.143	189.889	7.2e-06	7.3e-06	7.01e-06	7.83e-06	6.46e-06	1.28e-05	1.4e-05	1.23e-05	1.16e-05	1.18e-05	8.07e-06	4.87e-06	2.98e-06	4.21e-06	3.31e-06	2.86e-06	3.58e-06	0.309058	-1.69405	5.77e-05	1.44659	down	Riboflavin metabolism(ko00740);;Vitamin digestion and absorption(ko04977);;Biosynthesis of secondary metabolites(ko01110);;Oxidative phosphorylation(ko00190);;Biosynthesis of type II polyketide products(ko01057);;Metabolic pathways(ko01100)
meta_884			18-Oxocortisol;11,12,14-Trihydroxy-7-methoxy-8,11,13-abietatrien-20,6-olide;12alpha-Hydroxy-13,18-dehydroparain;16&amp;alpha;-hydroxyprednisolone;Rhipocephalin;Picrasin B;Nigakilactone I	-1.56464076224399;-1.56464076224399;-1.56464076224399;-1.56464076224399;-1.59494466344785;-1.59494466344785	MS1 mz matched	377.188	270.835	7.39e-06	8.12e-06	8.05e-06	7.55e-06	7.82e-06	5.25e-06	4.65e-06	4.93e-06	5.03e-06	5.23e-06	5.18e-06	5.4e-06	5.75e-06	5.18e-06	5.72e-06	4.94e-06	4.55e-06	1.04257	0.0601385	0.341441	0.468629	unchanged	--
meta_885					Unmapped	378.114	384.194	4.99e-05	5.11e-05	4.52e-05	4e-05	4.35e-05	2.73e-05	1.33e-05	1.42e-05	2.1e-05	1.37e-05	2.25e-05	0.000166781	0.000172139	0.000172714	0.000176123	0.000160111	0.000144888	8.86476	3.14808	9.31e-09	1.51788	up	--
meta_886			Nitrovin;Difurazone	0.832682	MS1 mz matched	378.318	143.749	2.76e-05	3e-05	2.86e-05	2.65e-05	2.83e-05	2.88e-05	2.9e-05	2.92e-05	3e-05	3.07e-05	2.9e-05	2.53e-05	2.44e-05	2.46e-05	2.65e-05	2.39e-05	2.66e-05	0.856411	-0.223625	3.17e-05	1.41501	down	--
meta_887			Carinol;15-Hydroxyleptocarpin;Gibberellin A125;Gibberellin A66;Gibberellin A52;Gibberellin A99;Gibberellin A17;(1E,4Z,6a,8b,10a)-8-(2-Methylbutanoyloxy)-10,15-dihydroxy-3-oxo-1,4,11(13)-germacratrien-12,6-olide;Niveusin C;Gibberellin A102;Chaparrinone;Cnicin;Eupahyssopin;Niveusin C	-15.4777830810259;-15.4777830810259;-15.4777830810259;-15.4777830810259;-15.4777830810259;-15.4777830810259;-15.4777830810259;-15.4777830810259;-15.4777830810259;-15.4777830810259;-15.6015357199723;-15.6015357199723;-15.6015357199723;-15.6015357199723	MS1 mz matched	379.168	316.172	6.05e-06	7.48e-06	6.25e-06	6.17e-06	6.05e-06	4.93e-06	5.84e-06	4.65e-06	4.58e-06	6e-06	5.05e-06	2.6e-06	3.85e-06	2.74e-06	2.84e-06	3.19e-06	1.63e-06	0.542745	-0.881654	0.000129668	1.35796	down	--
meta_888			6-Thioguanosine monophosphate;6-Thioguanylic acid;6-Thioguanosine monophosphate	-24.5354550291018;-24.5354550291018;-24.6541745989586	MS1 mz matched	380.026	327.754	0.000135416	0.000133632	0.000128755	0.000109537	0.000110784	0.000130197	0.000144209	0.000113446	0.00013335	0.00014419	0.000144613	0.000113453	0.000104362	0.000119449	0.000123495	0.000118861	0.000113079	0.855177	-0.225705	0.00945996	1.1206	down	--
meta_889	Ile-Trp	0.7833			MS2 reverse	381.184	303.57	6.56e-06	6.91e-06	6.75e-06	5.37e-06	6.86e-06	3.47e-06	2.1e-06	6.12e-06	4.05e-06	3.92e-06	4.84e-06	5.88e-06	6.76e-06	5.91e-06	6.72e-06	6.18e-06	5.48e-06	1.50713	0.591805	0.0112029	1.13876	up	--
meta_890	24,25-Hydroxyvitamin D3	0.7513			MS2 reverse	381.309	42.578	0.000579883	0.000650455	0.000661275	0.000651252	0.000638685	0.00095751	0.000935844	0.00123271	0.000992314	0.000976734	0.00105566	0.000511574	0.000527524	0.000514078	0.000611464	0.000494912	0.000532842	0.519023	-0.946131	3.24e-05	1.45947	down	--
meta_891			N-(1-Deoxy-1-fructosyl)tyrosine;	-5.00310793774596;	MS1 mz matched	382.087	315.577	2.02e-05	2.15e-05	1.9e-05	1.86e-05	2.07e-05	1.44e-05	1.3e-05	1.17e-05	1.56e-05	1.1e-05	1.01e-05	1.99e-05	2.55e-05	2.31e-05	2.43e-05	2.31e-05	1.84e-05	1.77164	0.825082	5.21e-05	1.3902	up	--
meta_892			Teflubenzuron	-24.4024	MS1 mz matched	382.107	389.84	1.76e-05	1.83e-05	1.82e-05	1.7e-05	1.71e-05	1.63e-05	1.7e-05	1.64e-05	1.95e-05	1.81e-05	1.8e-05	1.72e-05	1.69e-05	1.8e-05	1.82e-05	1.96e-05	1.83e-05	1.0265	0.0377294	0.478028	0.348966	unchanged	--
meta_893			N-Acetyl-9-O-lactoylneuraminic acid;	20.7001805449903;	MS1 mz matched	382.143	391.748	7.01e-06	7.28e-06	7.1e-06	7.66e-06	6.75e-06	1.56e-05	1.62e-05	6.68e-06	1.82e-05	6.31e-06	5.3e-06	8.69e-06	8.82e-06	7.98e-06	9.75e-06	8.32e-06	7.52e-06	0.74783	-0.419218	0.286794	0.538775	unchanged	--
meta_894			Voglibose;Olopatadine	-11.9726335528287;9.4908232636466	MS1 mz matched	382.144	75.3165	9.93e-06	9.66e-06	9.37e-06	1.07e-05	1.01e-05	2.52e-05	2.33e-05	2.6e-05	2.21e-05	2.3e-05	2.85e-05	2.53e-07	5.46e-07	3.65e-07	6.98e-07	8.72e-07	4.06e-07	0.0212071	-5.55931	1.61e-06	1.51495	down	--
meta_895			Gibberellin A49;Gibberellin A72;Gibberellin A55;Gibberellin A79;Gibberellin A76;Gibberellin A50;Gibberellin A91;(7R*,8R*)-3-Methoxy-3',4,7,9,9'-pentahydroxy-8,4'-oxyneolignan;Gibberellin A8;2beta-Hydroxygibberellin 1;Vernomygdin;Zexbrevin B	-3.30383831199154;-3.30383831199154;-3.30383831199154;-3.30383831199154;-3.30383831199154;-3.30383831199154;-3.30383831199154;-3.30383831199154;-3.29532541608424;-3.29532541608424;-3.29532541608424	MS1 mz matched	382.188	280.358	4.39e-06	4.86e-06	4.64e-06	4.34e-06	4.64e-06	2.36e-06	2.54e-06	2.43e-06	2.85e-06	2.57e-06	2.66e-06	6.89e-06	6.58e-06	5.94e-06	6.41e-06	6.32e-06	6.8e-06	2.52774	1.33785	2.52e-08	1.51469	up	--
meta_896			Artonin K;Mollicellin A;Mollicellin B;Austrobailign 1;12-Deoxyaklanonic acid	20.6071493136433;20.6071493136433;20.6071493136433;20.4838823225436;20.4838823225436	MS1 mz matched	383.113	369.025	3.86e-06	5.21e-06	5.62e-06	4.95e-06	4.54e-06	5.78e-06	5.78e-06	6.22e-06	6.58e-06	6.01e-06	5.84e-06	7.52e-06	3.82e-06	5.13e-06	5.52e-06	5.82e-06	5.41e-06	0.917301	-0.124533	0.362019	0.457655	unchanged	--
meta_897			(-)-erythro-Anethole glycol 2-glucoside;(-)-erythro-Anethole glycol 1-glucoside;Dihydroconiferin;8-Epiiridotrial glucoside;Boschloside;Iridotrial glucoside	19.9981334900265;19.9981334900265;19.9981334900265;20.0495660139901;20.0495660139901	MS1 mz matched	383.113	286.89	1.42e-05	1.46e-05	1.51e-05	1.39e-05	1.38e-05	1.88e-05	1.7e-05	1.75e-05	1.99e-05	1.75e-05	1.72e-05	1.65e-05	1.35e-05	1.34e-05	1.6e-05	1.27e-05	1.41e-05	0.799251	-0.323279	0.00118525	1.26088	down	--
meta_898	Pro-Gly	0.9573			MS2 reverse	383.127	422.793	9.37e-06	9.75e-06	8.68e-06	9.61e-06	9.26e-06	7.94e-06	7.85e-06	8.22e-06	7.51e-06	8.22e-06	7.86e-06	4.92e-06	6.63e-06	4.85e-06	6.44e-06	4.93e-06	4.95e-06	0.687517	-0.540532	0.000462924	1.38715	down	--
meta_899			Artocarpetin B;Licoricone;Kanzonol O;Glycyrin;Licoricone	-1.85009935828323;-1.85009935828323;-1.85009935828323;-1.85009935828323;-1.74961323232839	MS1 mz matched	383.141	29.765	4.41e-06	4.89e-06	3.86e-06	4.04e-06	3.38e-06	3.66e-06	5.11e-06	4.5e-06	4.25e-06	6.65e-06	5.23e-06	5.03e-06	4.92e-06	5.49e-06	6.64e-06	4.36e-06	5.51e-06	1.0863	0.119423	0.441592	0.380443	unchanged	--
meta_900					Unmapped	384.079	268.21	7.5e-05	7.18e-05	7.62e-05	7.02e-05	7.36e-05	6.25e-05	5.68e-05	5.05e-05	6.43e-05	4.79e-05	4.76e-05	9.98e-05	0.000116791	0.000103676	0.000106853	0.000107381	9.1e-05	1.89743	0.924047	1.05e-06	1.46401	up	--
meta_901	S-Adenosyl-L-homocysteine	0.7198			MS2 reverse	384.112	382.56	8.52e-06	1.05e-05	9.39e-06	8.82e-06	9.26e-06	9.55e-06	1.02e-05	9.17e-06	1e-05	1.05e-05	1.07e-05	1.07e-05	9.39e-06	1.06e-05	1.2e-05	9.53e-06	1.1e-05	1.04981	0.0701299	0.306396	0.502832	unchanged	--
meta_902			Quetiapine;Quetiapine;2-[2-(4-Dibenzo[b,f][1,4]thiazepin-11-yl-1-piperazinyl)ethoxy]ethanol	-2.42479287549806;-2.30030428001399	MS1 mz matched	384.166	213.734	1.36e-05	1.33e-05	1.18e-05	1.21e-05	1.32e-05	1.6e-05	1.52e-05	1.54e-05	1.58e-05	1.45e-05	1.44e-05	1.02e-05	1.12e-05	9.5e-06	8.91e-06	1.12e-05	8.89e-06	0.65619	-0.607815	5.09e-06	1.46136	down	--
meta_903			(2R,6x)-7-Methyl-3-methylene-1,2,6,7-octanetetrol 2-glucoside;(1R*,2R*,4R*,8S*)-p-Menthane-1,2,8,9-tetrol 9-glucoside;(1S,2S,4R,8S)-p-Menthane-1,2,8,9-tetrol 2-glucoside;2,2-Dimethyl-3-(4-methoxyphenyl)-4-propyl-2H-1-benzopyran-7-ol acetate	-8.14497470355004;-8.14497470355004;-8.14497470355004;7.91953533615877	MS1 mz matched	384.22	55.506	0.000126689	0.000133044	0.000133568	0.000138728	0.000126505	0.000132281	0.000136244	0.000140758	0.000140091	0.000146356	0.000143657	0.000142823	0.000159793	0.000151905	0.000142614	0.000131435	0.000149145	1.04566	0.064415	0.191998	0.632037	unchanged	--
meta_904			Bortezomib;16-Methoxy-2,3-dihydro-3-hydroxytabersonine;Rhyncophylline;Rhynchophylline;Isorhynchophylline	-2.30558870394631;-23.1647227819916;-23.1647227819916;-23.1647227819916	MS1 mz matched	385.204	142.979	9.02e-05	9.65e-05	9.63e-05	9.03e-05	9.44e-05	8.88e-05	8.87e-05	9.01e-05	9.05e-05	9e-05	9.4e-05	9.66e-05	9.5e-05	9.83e-05	0.000102579	9.81e-05	9.48e-05	1.08	0.111033	0.000681697	1.30312	up	--
meta_905			Bortezomib;16-Methoxy-2,3-dihydro-3-hydroxytabersonine;Rhyncophylline;Rhynchophylline;Isorhynchophylline	-2.30558870394631;-23.1647227819916;-23.1647227819916;-23.1647227819916	MS1 mz matched	385.204	241.853	8.76e-06	9.61e-06	8.84e-06	8.96e-06	9.31e-06	7.92e-06	7.68e-06	8.55e-06	8.91e-06	8.54e-06	9.45e-06	7.61e-06	9.72e-06	8.53e-06	7.16e-06	7.74e-06	8.82e-06	0.971167	-0.0422081	0.611268	0.25081	unchanged	--
meta_906					Unmapped	385.738	150.091	1.36e-05	1.12e-05	1.39e-05	9.18e-06	1.37e-05	1.39e-05	7.92e-06	1.45e-05	1.3e-05	1.46e-05	1.52e-05	1.61e-05	1.45e-05	1.46e-05	1.57e-05	1.48e-05	1.41e-05	1.13541	0.183217	0.170768	0.67806	unchanged	--
meta_907					Unmapped	385.965	36.063	4.66e-05	4.86e-05	4.84e-05	3.92e-05	5.26e-05	4.71e-05	4.36e-05	4.35e-05	4.5e-05	5.38e-05	4.61e-05	4.83e-05	4.03e-05	5.06e-05	5.79e-05	5.17e-05	5.39e-05	1.0849	0.117564	0.208039	0.607415	unchanged	--
meta_908	Tyr-Gln	0.7832			MS2 reverse	386.044	436.403	5.5e-06	6.12e-06	6.38e-06	6.49e-06	6.16e-06	5.89e-06	5.65e-06	5.73e-06	5.79e-06	6.13e-06	5.75e-06	6.9e-06	6.39e-06	6.29e-06	6.25e-06	5.7e-06	5.58e-06	1.06201	0.0868008	0.132528	0.733043	unchanged	--
meta_909			Romucosine H;N-Methylporphyroxine;Glaucamine;Papaverrubine B;Polycarpine;Gloriosine;N-Deacetyl-N-formylcolchicine	8.9899446657856;8.9899446657856;8.9899446657856;8.9899446657856;9.08730957226273;9.08730957226273	MS1 mz matched	386.163	359.892	5.74e-05	6.44e-05	6.23e-05	5.63e-05	6.34e-05	5.82e-05	5.01e-05	3.87e-05	5.53e-05	4.02e-05	3.71e-05	6.96e-05	7.47e-05	5.74e-05	6.15e-05	6.94e-05	8.04e-05	1.47745	0.563108	0.00138104	1.23632	up	--
meta_910			Porson;Gingerenone B;Isogingerenone B;Burseran;(+)-Burseran;(+)-Eudesmin;Pinoresinol dimethyl ether	-5.02003068118864;-5.02003068118864;-5.02003068118864;-4.92007595570443;-4.92007595570443	MS1 mz matched	387.179	36.584	0.0152014	0.0163098	0.0161791	0.0147976	0.0161545	0.0139357	0.0152579	0.0141653	0.0155206	0.0147247	0.0129607	0.0163689	0.0162568	0.0156337	0.0163026	0.0155149	0.0154172	1.10315	0.141628	0.0097158	1.13325	up	--
meta_911					Unmapped	387.933	296.066	0.000152839	0.000155247	0.000144442	0.000124046	0.000118347	0.000109064	0.000113566	9.38e-05	0.000105119	0.000118175	0.000117512	0.000142638	0.000139133	0.00015561	0.000159505	0.000161942	0.000151506	1.38516	0.470048	1.24e-05	1.4204	up	--
meta_912			Taxiphyllin;Dhurrin;Taxiphyllin;(R)-4-Hydroxymandelonitrile beta-D-glucoside;Dhurrin;(S)-4-Hydroxymandelonitrile beta-D-glucoside;p-Glucosyloxymandelonitrile;Zierin;Benzeneacetonitrile, alpha-(beta-D-glucopyranosyloxy)-3-hydroxy-, (S)	4.81548564159377;4.81548564159377;4.82159302207656;4.82159302207656;4.82159302207656;4.82159302207656	MS1 mz matched	388.02	306.698	6.37e-06	6.54e-06	6.06e-06	5.83e-06	6.24e-06	3.19e-06	3.39e-06	3.1e-06	4.17e-06	2.98e-06	2.9e-06	6.6e-06	7.51e-06	8.17e-06	7.52e-06	7.33e-06	6.23e-06	2.19887	1.13676	1.51e-06	1.47336	up	--
meta_913			1-(1,2,3,4,5-Pentahydroxypent-1-yl)-1,2,3,4-tetrahydro-beta-carboline-3-carboxylate;N-Acetylbialaphos;N-Acetylphosphinothricin tripeptide	11.2944565722345;10.4071039987721	MS1 mz matched	388.13	380.146	3.76e-06	3.48e-06	3.61e-06	3.64e-06	4.08e-06	3.07e-06	3.08e-06	2.77e-06	2.79e-06	2.91e-06	2.98e-06	2.96e-06	2.62e-06	2.8e-06	2.45e-06	2.9e-06	2.62e-06	0.929402	-0.105625	0.0611754	0.859027	unchanged	--
meta_914			Spiromesifen	9.7241	MS1 mz matched	388.252	87.995	0.002163	0.0017806	0.00176808	0.00213301	0.00173807	0.00203398	0.00163552	0.00175541	0.00159519	0.00214173	0.00172613	0.00171239	0.00175655	0.00223942	0.00179451	0.0017126	0.00170653	1.00312	0.00450137	0.964504	0.0241305	unchanged	--
meta_915					Unmapped	388.252	56.154	0.0019282	0.00214332	0.00206269	0.00199338	0.00206606	0.00190745	0.00182909	0.00192445	0.00199949	0.00192734	0.00205077	0.00196677	0.00210328	0.00196668	0.00211794	0.00199384	0.00199022	1.04297	0.060703	0.0764953	0.812558	unchanged	--
meta_916					Unmapped	388.391	47.35	2.19e-05	3.67e-05	3.83e-05	3.98e-05	3.89e-05	3.77e-05	2.32e-05	3.92e-05	4.39e-05	2.91e-05	3.96e-05	4.62e-05	4.3e-05	3.39e-05	3.99e-05	2.69e-05	3.79e-05	1.07063	0.0984626	0.56582	0.28257	unchanged	--
meta_917			Dimethomorph	-19.8527	MS1 mz matched	388.857	298.086	1.77e-05	1.98e-05	2.05e-05	1.81e-05	1.99e-05	1.78e-05	1.77e-05	1.77e-05	1.83e-05	1.79e-05	1.79e-05	2.16e-05	2.11e-05	1.93e-05	2.3e-05	1.94e-05	2.06e-05	1.16575	0.221259	0.00315805	1.29992	up	--
meta_918	2'-Deoxyguanosine 5'-monophosphate (dGMP)	0.9159			MS2 forward	389.102	443.091	2.2e-05	2.05e-05	2.42e-05	2.09e-05	1.76e-05	2.48e-05	3.07e-05	2.88e-05	2.58e-05	3.03e-05	2.68e-05	1.52e-05	1.65e-05	1.42e-05	1.57e-05	1.52e-05	1.33e-05	0.539928	-0.889161	6.55e-06	1.47486	down	--
meta_919			N-Caffeoyltryptophan;	1.16983000488425;	MS1 mz matched	389.111	110.881	0.000123161	0.000125829	0.000126663	0.000120216	0.000126454	7.14e-05	6.58e-05	7.86e-05	7.72e-05	7.47e-05	8.76e-05	0.000157145	0.000152294	0.000164058	0.00018262	0.000154967	0.000163154	2.13958	1.09733	8.45e-08	1.50007	up	--
meta_920			NTP;Adifoline	15.9753958291727;-9.66691352661501	MS1 mz matched	389.108	29.856	9.65e-05	8.81e-05	8.17e-05	9.62e-05	0.000103824	2.3e-05	9.72e-06	1.85e-05	1.69e-05	1.33e-05	2.31e-05	1.55e-05	3.61e-05	1.11e-05	2.11e-05	1.6e-05	1.33e-05	1.0843	0.116763	0.741626	0.16274	unchanged	--
meta_921			Sulfinpyrazone sulfide;Fructoselysine 6-phosphate;Glucoselysine-6-phosphate	-6.5664488608218;-6.95652711616747;-6.95652711616747	MS1 mz matched	389.129	303.103	4.09e-06	4.27e-06	4.51e-06	4.04e-06	3.87e-06	1.76e-06	3.13e-06	1.77e-06	1.82e-06	2.69e-06	2.01e-06	4.42e-06	4.38e-06	4.62e-06	4.24e-06	4.49e-06	4.51e-06	2.02253	1.01616	0.000139005	1.44617	up	--
meta_922			Tetrahydrocortisol;5a-Tetrahydrocortisol;Beta-Cortolone;Cortolone;3b-Allotetrahydrocortisol;Urocortisol;Tetrahydrocortisol;5beta-Pregne-3alpha,11beta,17alpha,21-tetrol-20-one;Cortolone	22.8696639492301;22.8696639492301;22.8696639492301;22.8696639492301;22.8696639492301;22.9357422417162;22.9357422417162	MS1 mz matched	389.236	320.954	8.53e-06	9.34e-06	8.74e-06	8.77e-06	9.61e-06	9.38e-06	5.55e-06	2.49e-06	2.45e-06	2.73e-06	2.66e-06	1.81e-05	1.3e-05	5.68e-06	3.41e-06	5.09e-06	2.92e-06	1.90885	0.9327	0.206852	0.610404	unchanged	--
meta_923			Progoitrin;Progoitrin;2(R)-2-Hydroxy-3-butenyl glucosinolate;Glucorapiferin	-5.41376909771892;-5.31815085659981	MS1 mz matched	390.043	403.71	1.16e-05	1.24e-05	1.24e-05	1.15e-05	1.03e-05	1.11e-05	9.69e-06	1.33e-05	1.72e-05	1.28e-05	1.6e-05	1.35e-05	1.08e-05	2.09e-05	3.26e-05	1.94e-05	2.76e-05	1.5596	0.641174	0.0792231	0.849732	unchanged	--
meta_924			3-O-fucopyranosyl-2-acetamido-2-deoxyglucopyranose;Casuarine 6-alpha-D-glucoside;N-Acetyl-6-O-L-fucosyl-D-glucosamine;2-Acetamido-2-deoxy-6-O-a-L-fucopyranosyl-D-glucose;Bicuculline;Capnoidine;(-)-Adlumidine	-16.3332416856227;-16.3332416856227;-16.3332416856227;-16.3332416856227;-24.7718741773613;-24.7718741773613	MS1 mz matched	390.334	97.332	2.94e-05	2.99e-05	3.25e-05	3.11e-05	3.15e-05	2.75e-05	2.77e-05	3e-05	2.68e-05	2.79e-05	3.01e-05	2.9e-05	3.18e-05	2.68e-05	3.2e-05	2.92e-05	2.78e-05	1.03801	0.0538165	0.322637	0.481562	unchanged	--
meta_925					Unmapped	390.73	145.574	0.000110277	0.00011606	0.000115641	0.000107425	0.000113007	0.000105498	0.000111546	0.000109625	0.000113035	0.000114584	0.00011995	0.000107438	0.000125604	0.000108419	0.000112631	0.000122689	0.000112827	1.02279	0.0325155	0.50194	0.329267	unchanged	--
meta_926					Unmapped	390.992	331.568	6.07e-05	5.83e-05	7.47e-05	7.04e-05	6.54e-05	7.79e-05	6.64e-05	6.84e-05	6.58e-05	7.29e-05	6.24e-05	7.6e-05	6.35e-05	5.72e-05	6.39e-05	6.43e-05	6.56e-05	0.943437	-0.0840015	0.275909	0.527747	unchanged	--
meta_927	4-Methylumbelliferyl beta-D-glucuronide	0.9999			MS2 reverse	391.051	173.597	7.55e-05	0.000109375	7.97e-05	7.27e-05	8e-05	6.89e-05	7.44e-05	7.61e-05	0.000102299	9.88e-05	8.33e-05	7.54e-05	7.54e-05	9.75e-05	0.000100964	7.34e-05	8.28e-05	1.00302	0.00434931	0.973543	0.0216311	unchanged	--
meta_928			Nigakihemiacetal B;11,12-Dihydroxy-7,14-dimethoxy-8,11,13-abietatrien-20,6-olide;Bakkenolide B;6,7-Dimethoxy-7-epirosmanol;Neoquassin;Laserolide;Megaphone;Picrasin D;Prostratin	-1.28599320619067;-1.28599320619067;-1.28599320619067;-1.28599320619067;-1.18681449351491;-1.18681449351491;-1.18681449351491;-1.18681449351491;-1.18681449351491	MS1 mz matched	391.204	250.486	8.23e-06	9.05e-06	8.75e-06	8.89e-06	9.01e-06	3.26e-06	4.41e-06	4.34e-06	4.47e-06	5.2e-06	5.51e-06	4.67e-06	6.4e-06	5.35e-06	3.83e-06	7.53e-06	2.79e-06	1.12443	0.169199	0.488453	0.342131	unchanged	--
meta_929			2,3-Di-O-methylellagic acid;2,8-Di-O-methylellagic acid;Blighinone;9,12,13-TriHOME;9(S),12(S),13(S)-Trihydroxy-10(E)-octadecenoic acid;(10E)-(9S,12S,13S)-9,12,13-Trihydroxyoctadec-10-enoic acid;9,10,13-TriHOME;9,10,13-Trihydroxyoctadec-11-enoic acid;(11E)-9,10,13-Trihydroxyoctadec-11-enoic acid;9,10-Dihydroxy-12,13-epoxyoctadecanoate;9,10-Dihydroxy-12,13-epoxyoctadecanoic acid	-5.45048566839023;-5.45048566839023;-5.45048566839023;10.2955239302982;10.2955239302982;10.2955239302982	MS1 mz matched	391.281	29.649	0.000676593	0.000690114	0.000684389	0.000695777	0.000733908	0.000550367	0.000832262	0.000659351	0.000444443	0.000727057	0.000930791	0.000999943	0.000720194	0.00093941	0.00104456	0.000856041	0.000905545	1.31885	0.399286	0.033289	0.958359	unchanged	--
meta_930	Phe-Tyr	0.9767			MS2 reverse	392.154	232.12	6.37e-06	5.14e-06	6.19e-06	4.17e-06	5.83e-06	6.58e-06	6.28e-06	5.26e-06	6.94e-06	6.82e-06	5.89e-06	7.59e-06	5.71e-06	5.38e-06	6.04e-06	5.58e-06	5.56e-06	0.949331	-0.0750167	0.46876	0.357591	unchanged	--
meta_931			Prochloraz	19.1984	MS1 mz matched	393.074	277.167	1.11e-05	1.21e-05	1.27e-05	1.1e-05	1.03e-05	1.13e-05	1.23e-05	1.33e-05	1.39e-05	1.52e-05	1.43e-05	1.05e-05	1.08e-05	1.04e-05	1.13e-05	1.01e-05	1.15e-05	0.804143	-0.314476	0.00437113	1.22524	down	--
meta_932					Unmapped	393.284	32.806	0.00124826	0.000983148	0.00145632	0.00107881	0.00138809	0.00117246	0.00131649	0.0011872	0.000985507	0.00125783	0.00123276	0.00146912	0.00131878	0.001555	0.00159938	0.00127434	0.00149343	1.2178	0.284283	0.00426561	1.16319	up	--
meta_933			3a,7a-Dihydroxycholanoic acid;Isohyodeoxycholic acid;3b,12b-Dihydroxy-5b-cholanoic acid;7b,12a-Dihydroxycholanoic acid;Murocholic acid;Allodeoxycholic acid;Deoxycholic acid;Ursodeoxycholic acid;Allochenodeoxycholic acid;3b,7a-Dihydroxy-5b-cholanoic acid;Isodeoxycholic acid;3b,12a-Dihydroxy-5a-cholanoic acid;7a,12b-dihydroxy-5b-Cholan-24-oic acid;3a,12b-Dihydroxy-5b-cholanoic acid;Chenodeoxycholic…	5.53515327321955;5.53515327321955;5.53515327321955;5.53515327321955;5.53515327321955;5.53515327321955;5.53515327321955;5.53515327321955;5.53515327321955;5.53515327321955;5.53515327321955;5.53515327321955;5.53515327321955;5.53515327321955;5.53515327321955;5.53515327321955;5.53515327321955;5.53515327321955;5.43267820163656;5.43267820163656;5.43267820163656;5.43267820163656;5.43267820163656;5.432678…	MS1 mz matched	393.295	335.714	3.89e-05	3.89e-05	5.97e-05	3.88e-05	4.03e-05	6.5e-05	3.65e-05	8.47e-05	3.86e-05	6.4e-05	6.35e-05	6.73e-05	6.78e-05	5.36e-05	6.53e-05	5.99e-05	5.46e-05	1.04587	0.064698	0.744078	0.163906	unchanged	--
meta_934			Ethidium bromide;Homidium bromide	-18.0623	MS1 mz matched	394.085	473.797	7.71e-05	7.81e-05	7.52e-05	7.23e-05	7.65e-05	8.15e-05	7.96e-05	8.08e-05	9.22e-05	8.26e-05	8.99e-05	8.06e-05	7.98e-05	7.47e-05	8.6e-05	7.61e-05	7.8e-05	0.938009	-0.0923265	0.0827954	0.797312	unchanged	--
meta_935			(-)-Tylocrebrine;Tylophorine;Diphenhydramine salicylate	-9.45894393107362;-9.45894393107362;-9.45894393107362	MS1 mz matched	394.19	437.058	5.44e-06	6.11e-06	5.86e-06	5.5e-06	5.59e-06	4.39e-06	3.69e-06	3.92e-06	5.39e-06	4.06e-06	3.49e-06	5.29e-06	5.74e-06	5.6e-06	6.71e-06	5.75e-06	5.48e-06	1.38665	0.4716	0.00109247	1.26676	up	--
meta_936					Unmapped	394.288	239.276	3.14e-05	3.48e-05	3.57e-05	3.57e-05	3.2e-05	2.62e-05	2.54e-05	2.94e-05	2.7e-05	4.11e-05	3.81e-05	1.97e-05	2.21e-05	2.11e-05	2.45e-05	2.09e-05	2.51e-05	0.712512	-0.489015	0.0205884	1.07099	down	--
meta_937					Unmapped	394.365	95.846	1.21e-05	1.18e-05	1.35e-05	1.19e-05	1.3e-05	1.15e-05	1.4e-05	1.1e-05	1.08e-05	1.11e-05	1.2e-05	1.25e-05	1.31e-05	1.23e-05	1.06e-05	1.25e-05	1.26e-05	1.04521	0.0637931	0.403294	0.404328	unchanged	--
meta_938					Unmapped	395.045	173.864	3.67e-05	4.88e-05	3.56e-05	2.91e-05	3.82e-05	4.6e-05	3.7e-05	3.71e-05	4.8e-05	4.61e-05	3.15e-05	4.73e-05	2.88e-05	3.32e-05	3.33e-05	4.37e-05	3.02e-05	0.881409	-0.182116	0.266278	0.537172	unchanged	--
meta_939			Prostalidin A;Tetracenomycin B3;Tetracenomycin D3 methylester	-1.94103112419872;-1.94103112419872;-1.94103112419872	MS1 mz matched	395.068	457.734	1.51e-05	1.44e-05	1.47e-05	1.65e-05	1.39e-05	1.48e-05	1.44e-05	1.46e-05	1.56e-05	1.68e-05	1.57e-05	1.37e-05	1.48e-05	1.42e-05	1.46e-05	1.35e-05	1.39e-05	0.921652	-0.117707	0.0208085	1.02199	down	--
meta_940	N-Acetyl-L-Histidine	0.9901			MS2 reverse	395.175	197.439	7.73e-06	8.27e-06	6.46e-06	8.05e-06	7.67e-06	8.35e-06	9.63e-06	6.85e-06	6.6e-06	1e-05	7.34e-06	6.75e-06	6.2e-06	6.59e-06	8.1e-06	7.33e-06	7.2e-06	0.864863	-0.209457	0.134273	0.720613	unchanged	--
meta_941			9-Hydroxy-4-methoxypsoralen 9-glucoside;Ergosta-5,7,22,24(28)-tetraen-3beta-ol;Ergosta-5,7,22,24(24(1))-tetraen-3beta-ol;5,7,22,24(28)-Ergostatetraenol	-13.7775641944532;1.18456009221941	MS1 mz matched	395.324	41.904	0.000146755	0.00016286	0.000162151	0.000151694	0.000156202	0.000350997	0.000374274	0.000478812	0.00037863	0.000385131	0.000391484	6.39e-05	7.21e-05	7.06e-05	8.58e-05	7.33e-05	7.5e-05	0.186818	-2.42029	7.21e-06	1.50272	down	--
meta_942					Unmapped	396.068	325.184	1.56e-05	1.33e-05	1.12e-05	9.22e-06	8.6e-06	1.15e-05	1.58e-05	1.3e-05	1.29e-05	1.79e-05	1.47e-05	7.84e-06	8.2e-06	1.13e-05	9.75e-06	1.09e-05	1.1e-05	0.688474	-0.538525	0.00351688	1.19293	down	--
meta_943			Novobiocic acid	10.3762	MS1 mz matched	396.156	173.713	3.37e-05	3.48e-05	3.44e-05	3.48e-05	3.57e-05	3.19e-05	3.16e-05	3.25e-05	3.25e-05	3.32e-05	3.2e-05	2.99e-05	3.73e-05	3.01e-05	3.12e-05	3.51e-05	3.1e-05	1.00392	0.00564339	0.924441	0.0443866	unchanged	--
meta_944					Unmapped	396.158	380.719	7.51e-06	8.14e-06	7.02e-06	7.67e-06	7.89e-06	5.85e-06	4.71e-06	5.13e-06	4.78e-06	4.85e-06	5e-06	7.77e-06	9.04e-06	7.29e-06	8.77e-06	7.18e-06	7.37e-06	1.56464	0.645831	8.03e-05	1.41289	up	--
meta_945			Ketanserin	8.85707	MS1 mz matched	396.174	214.376	1.57e-05	1.79e-05	1.6e-05	1.54e-05	1.62e-05	9.47e-06	8.42e-06	1.06e-05	1.01e-05	9.45e-06	8.41e-06	1.68e-05	1.48e-06	1.7e-05	1.84e-05	1.69e-05	1.72e-05	1.55435	0.636307	0.105407	0.806833	unchanged	--
meta_946			Pteroside P;4,5-Dihydroniveusin A;(10S,11R)-Pterosin C 4-glucoside;9alpha-Fluoro-11beta,16alpha,17alpha,21-tetrahydroxypregn-4-ene-3,20-dione;9alpha-Fluoro-16alpha-hydroxyhydrocortisone	19.1380944983555;19.1380944983555;19.1380944983555;-22.2112960594332	MS1 mz matched	397.198	34.581	0.000106291	0.000112864	0.000116795	0.000108634	0.000112235	0.000113156	0.000115547	0.00011214	0.000109688	0.000113642	0.000119447	0.000106748	9.28e-05	9.39e-05	0.000122061	9.93e-05	9.56e-05	0.893118	-0.163077	0.0433852	0.959721	unchanged	--
meta_947			Tsangane L 3-glucoside;Androst-4-ene-3beta,17beta-diol diacetate;3beta,17beta-Diacetoxyandrost-4-ene;Androst-4-ene-3alpha,17beta-diol diacetate;3alpha,17beta-Diacetoxyandrost-4-ene;Calcitroic acid	17.4934988335602;-23.2467600829513;-23.2467600829513;-23.2467600829513	MS1 mz matched	397.228	199.239	1.32e-05	1.56e-05	1.42e-05	1.36e-05	1.38e-05	1.55e-05	1.46e-05	1.51e-05	1.5e-05	1.45e-05	1.55e-05	1.29e-05	1.48e-05	1.42e-05	1.52e-05	1.37e-05	1.47e-05	0.947076	-0.0784477	0.0745618	0.831695	unchanged	--
meta_948			Prochloraz	19.1984	MS1 mz matched	398.029	276.457	5.94e-06	5.62e-06	5.37e-06	5.72e-06	6.23e-06	6.37e-06	6.66e-06	5.92e-06	6.37e-06	6.06e-06	6.07e-06	5.39e-06	5.19e-06	5.58e-06	5.65e-06	5.04e-06	5.72e-06	0.869911	-0.20106	0.000421442	1.30154	down	--
meta_949			Azidocillin;	20.9951942999803;	MS1 mz matched	398.097	325.107	1.6e-05	1.7e-05	1.6e-05	1.25e-05	1.25e-05	1.35e-05	1.37e-05	1.29e-05	1.42e-05	1.42e-05	1.45e-05	1.29e-05	1.39e-05	1.69e-05	1.68e-05	1.75e-05	1.64e-05	1.1397	0.188656	0.0532722	0.927321	unchanged	--
meta_950			Acutumine	23.7983	MS1 mz matched	398.139	420.999	2.64e-05	1.93e-05	1.7e-05	1.82e-05	2.05e-05	2.41e-05	1.28e-05	1.25e-05	1.56e-05	9.95e-06	1.39e-05	3.27e-05	2.9e-05	2.6e-05	3.62e-05	2.38e-05	3.01e-05	2.00253	1.00182	0.000285576	1.32184	up	--
meta_951			Phenkapton	-7.7141	MS1 mz matched	398.921	334.466	0.000130274	0.000124373	0.000128041	0.00015299	0.000167749	0.000177559	0.000147585	0.000132764	0.000163821	0.00015071	0.000165311	0.000177492	0.000145608	0.000148602	0.00016634	0.000131855	0.000141303	0.971687	-0.0414358	0.649674	0.223089	unchanged	--
meta_952					Unmapped	400.053	268.094	1.59e-05	1.23e-05	1.3e-05	1.18e-05	1.25e-05	1.07e-05	1.08e-05	9.75e-06	1.34e-05	9.66e-06	9.29e-06	1.98e-05	2.35e-05	2.12e-05	2.24e-05	2.18e-05	1.84e-05	1.99299	0.994931	1.04e-06	1.46639	up	--
meta_953			Niaziminin A;Oxmetidine	-0.43293603722673;-3.75811282611681	MS1 mz matched	400.142	396.31	2.29e-05	2.23e-05	2.17e-05	2e-05	2.19e-05	3.21e-05	2.84e-05	2.05e-05	2.81e-05	2.14e-05	1.9e-05	1.52e-05	2.59e-05	1.41e-05	1.45e-05	2.09e-05	1.22e-05	0.688171	-0.539161	0.0284791	0.964445	unchanged	--
meta_954	L-Palmitoylcarnitine	0.9929			MS2 reverse	400.339	126.352	5e-05	7.28e-05	5.72e-05	4.62e-05	4.53e-05	5.74e-05	6.76e-05	5.86e-05	5.9e-05	6.34e-05	5.9e-05	7.37e-05	5.87e-05	5.91e-05	6.18e-05	6.18e-05	6.62e-05	1.04504	0.0635634	0.353674	0.448879	unchanged	--
meta_955			Bis(glycerophospho)-glycerol	-3.99946	MS1 mz matched	401.058	397.412	1.02e-05	1.11e-05	1.16e-05	9.79e-06	1.05e-05	7.18e-06	5.57e-06	5.7e-06	7.44e-06	5.78e-06	7.43e-06	2.27e-05	2.13e-05	2.29e-05	2.16e-05	2.14e-05	2.21e-05	3.37313	1.75409	7.53e-11	1.52075	up	--
meta_956			Melleolide;Armillaritin;Deoxygomisin A;(+)-gamma-Schizandrin;Gomisin L1 methyl ether;Rubschisandrin;(-)-gamma-Schizandrin;Cortancyl;Prednisone 21-acetate;21-Acetoxy-17alpha-hydroxypreg-1,4-diene-3,11,20-trione	10.7746700501612;10.7746700501612;10.7461831746316;10.7461831746316;10.7461831746316	MS1 mz matched	401.193	35.321	2.87e-05	3.49e-05	3.15e-05	2.5e-05	3.12e-05	2.37e-05	3.17e-05	3.05e-05	2.74e-05	2.92e-05	2.38e-05	3.91e-05	3.8e-05	3.5e-05	3.95e-05	2.87e-05	3.44e-05	1.29176	0.369339	0.00405276	1.16676	up	--
meta_957			8-Methyldihydrochelerythrine;delta-(L-2-Aminoadipyl)-L-cysteinyl-D-valine;N-[L-5-Amino-5-carboxypentanoyl]-L-cysteinyl-D-valine;L-delta-(alpha-Aminoadipoyl)-L-cysteinyl-D-valine;ACV	21.8693772141072;23.6819090040392	MS1 mz matched	402.123	305.262	6.11e-06	7.47e-06	7.34e-06	5.34e-06	7.92e-06	3.89e-06	3.19e-06	4.63e-06	7.46e-06	3.99e-06	5.57e-06	7.85e-06	7.9e-06	1.4e-05	2.07e-05	1.82e-05	2.31e-05	3.19126	1.67413	0.00962471	1.18455	up	--
meta_958			Aspidospermatine;Resmethrin;3,6-Dimethoxy-19-norpreg-1,3,5,7,9-pentaen-20-one;Bioresmethrin	-19.0068328503886;14.1932805461244;14.1932805461244;14.1932805461244	MS1 mz matched	402.21	382.801	7.11e-06	7.63e-06	7.58e-06	7.08e-06	7.52e-06	5.45e-06	6.9e-06	4.88e-06	5.37e-06	4.95e-06	4.99e-06	7.71e-06	7.87e-06	7.75e-06	8.38e-06	6.35e-06	7.34e-06	1.39521	0.480483	0.000454919	1.3014	up	--
meta_959			Bortezomib;16-Methoxy-2,3-dihydro-3-hydroxytabersonine;Rhyncophylline;Rhynchophylline;Isorhynchophylline	-2.30558870394631;-23.1647227819916;-23.1647227819916;-23.1647227819916	MS1 mz matched	402.23	142.845	0.000135169	0.000144147	0.00014058	0.000135413	0.000134018	0.000128326	0.000133413	0.000135792	0.000132154	0.000137301	0.000137758	0.000146822	0.000143118	0.000145495	0.000150099	0.00013804	0.000144509	1.07871	0.109305	0.000755284	1.27804	up	--
meta_960			Bortezomib;16-Methoxy-2,3-dihydro-3-hydroxytabersonine;Rhyncophylline;Rhynchophylline;Isorhynchophylline	-2.30558870394631;-23.1647227819916;-23.1647227819916;-23.1647227819916	MS1 mz matched	402.231	242.418	5.04e-05	5.81e-05	5.6e-05	5.79e-05	5.43e-05	4.87e-05	4.6e-05	4.66e-05	5.27e-05	5.08e-05	5.31e-05	4.06e-05	5.01e-05	4.99e-05	4.85e-05	4.86e-05	4.97e-05	0.964904	-0.0515429	0.390233	0.414636	unchanged	--
meta_961					Unmapped	402.938	36.472	2.34e-05	2.63e-05	2.43e-05	2.08e-05	2.36e-05	2.21e-05	2.19e-05	2.34e-05	2.35e-05	2.24e-05	2.32e-05	2.35e-05	2.73e-05	2.67e-05	3.15e-05	2.37e-05	2.48e-05	1.15447	0.207234	0.0343165	1.01339	up	--
meta_962					Unmapped	403.081	424.366	5.95e-05	5.95e-05	5.56e-05	4.85e-05	5.62e-05	4.25e-05	4.21e-05	4.11e-05	5.62e-05	4.72e-05	4.03e-05	8.75e-05	8.01e-05	9.43e-05	9.02e-05	8.57e-05	7.13e-05	1.88951	0.918015	3.96e-06	1.45222	up	--
meta_963			Gibberellin A49;Gibberellin A72;Gibberellin A55;Gibberellin A79;Gibberellin A76;Gibberellin A50;Gibberellin A91;(7R*,8R*)-3-Methoxy-3',4,7,9,9'-pentahydroxy-8,4'-oxyneolignan;Gibberellin A8;2beta-Hydroxygibberellin 1;Vernomygdin;Zexbrevin B	-3.30383831199154;-3.30383831199154;-3.30383831199154;-3.30383831199154;-3.30383831199154;-3.30383831199154;-3.30383831199154;-3.30383831199154;-3.29532541608424;-3.29532541608424;-3.29532541608424	MS1 mz matched	403.109	279.957	2.79e-06	3.07e-06	2.92e-06	2.39e-06	2.48e-06	2.12e-06	2.15e-06	1.64e-06	2.08e-06	1.83e-06	2.16e-06	3.88e-06	3.33e-06	3.22e-06	3.92e-06	3.56e-06	3.33e-06	1.77296	0.826158	2.89e-06	1.4598	up	--
meta_964			Acetyl tributyl citrate;	-10.8598321897389;	MS1 mz matched	403.229	30.009	0.000231875	0.00024	0.000208859	0.000238219	0.000237812	0.000160679	0.000159316	0.000182216	0.000145172	0.00019666	0.000221721	0.000301399	0.000226769	0.00031624	0.000353194	0.000325183	0.000302735	1.71287	0.77642	0.000208335	1.35753	up	--
meta_965					Unmapped	403.987	326.858	0.00012007	0.000134507	0.000120798	0.000112021	0.000117095	0.00013746	0.000135845	0.000133504	0.00013205	0.000141417	0.000136498	0.000129274	0.000114887	0.000119181	0.000129293	0.000115695	0.00011597	0.886781	-0.173351	0.00143062	1.29043	down	--
meta_966	Cytidine 5'-diphosphate (CDP)	0.9437			MS2 forward	404.022	456.482	7.04e-06	6.58e-06	5.39e-06	5.62e-06	6.49e-06	6.63e-06	7.28e-06	5.57e-06	6.64e-06	6.3e-06	7.76e-06	1.04e-05	1e-05	9.16e-06	1.01e-05	8.51e-06	8.84e-06	1.41801	0.503871	8.41e-05	1.36741	up	--
meta_967			Glucopoleiferin;2-Hydroxy-4-pentenyl glucosinolate	-6.69874	MS1 mz matched	404.059	351.526	8.55e-06	8.72e-06	9.62e-06	9.16e-06	1e-05	1.3e-05	1.1e-05	1.37e-05	1.06e-05	1.18e-05	1.38e-05	6.03e-06	5.17e-06	4.94e-06	7.65e-06	5.34e-06	6.07e-06	0.476124	-1.07059	6.77e-06	1.44418	down	--
meta_968			Glucopoleiferin;2-Hydroxy-4-pentenyl glucosinolate	19.3075	MS1 mz matched	404.068	316.237	3.64e-06	3.94e-06	3.61e-06	3.58e-06	3.88e-06	3.39e-06	2.85e-06	2.57e-06	3.73e-06	2.51e-06	2.46e-06	3.83e-06	4.7e-06	4.12e-06	4.36e-06	3.96e-06	3.57e-06	1.40183	0.487307	0.00171248	1.23431	up	--
meta_969			2,4-Dihydroxy-7,8-dimethoxy-2H-1,4-benzoxazin-3(4H)-one 2-glucoside;Azoxystrobin	21.1839673061925;7.93814596660953	MS1 mz matched	404.128	363.085	1.04e-05	1.15e-05	1.44e-05	1.47e-05	1.27e-05	1.02e-05	7.83e-06	7.19e-06	1.02e-05	6.85e-06	1.08e-05	1.58e-05	1.22e-05	1.22e-05	1.5e-05	1.26e-05	1.32e-05	1.52836	0.611988	0.00063034	1.28525	up	--
meta_970			Nequinate;Trimethaphan	0.799095837173466;-15.8830655849163	MS1 mz matched	404.134	233.269	1.13e-05	1.05e-05	1.06e-05	9.31e-06	9.64e-06	9.62e-06	1.03e-05	1e-05	9.8e-06	1.01e-05	1.1e-05	1.07e-05	1.14e-05	9.72e-06	1.18e-05	1.08e-05	1.08e-05	1.07181	0.10005	0.071213	0.832811	unchanged	--
meta_971			Perphenazine;Perphezine;4-(3-(2-Chlorophenothiazin-10-YL)propyl)-1-piperazineethanol	-21.1110788454433;-21.0840422326423	MS1 mz matched	404.139	153.804	1.67e-05	1.54e-05	1.59e-05	1.74e-05	1.79e-05	1.9e-05	2.02e-05	2.01e-05	2.18e-05	2.39e-05	2.25e-05	1.06e-05	9.06e-06	9.79e-06	9.54e-06	1.1e-05	1.04e-05	0.473227	-1.0794	4.1e-06	1.49003	down	--
meta_972			Porson;Gingerenone B;Isogingerenone B;Burseran;(+)-Burseran;(+)-Eudesmin;Pinoresinol dimethyl ether	-5.02003068118864;-5.02003068118864;-5.02003068118864;-4.92007595570443;-4.92007595570443	MS1 mz matched	404.205	36.561	0.00640431	0.00721403	0.00712254	0.00663871	0.0064568	0.00585036	0.00616398	0.00585805	0.00661736	0.00602757	0.00530241	0.00665541	0.0072743	0.00686349	0.0072107	0.00651855	0.00681332	1.15399	0.206636	0.00208815	1.22865	up	--
meta_973					Unmapped	404.324	47.98	2.34e-05	1.77e-05	2.16e-05	2.17e-05	2.6e-05	3.09e-05	4.01e-05	2.15e-05	3.69e-05	3.55e-05	3.02e-05	4.89e-05	2.87e-05	2.91e-05	2.46e-05	2.71e-05	2.7e-05	0.950208	-0.0736854	0.729241	0.174728	unchanged	--
meta_974	Uridine 5'-diphosphate (UDP)	0.9989			MS2 forward	405.007	452.666	0.000185781	0.000192689	0.000184653	0.000174494	0.000176302	0.000166978	0.000151565	0.000159118	0.000168936	0.000161981	0.000172264	0.000276896	0.000235258	0.000238362	0.000261621	0.000231814	0.000243566	1.51657	0.600814	1.67e-05	1.466	up	--
meta_975			N-Caffeoyltryptophan;	1.16983000488425;	MS1 mz matched	405.085	110.806	2.51e-05	2.22e-05	2.29e-05	1.93e-05	2.28e-05	1.45e-05	1.32e-05	1.61e-05	1.73e-05	1.37e-05	1.66e-05	3.28e-05	3.12e-05	3.08e-05	3.72e-05	3.08e-05	3.08e-05	2.12102	1.08476	3.52e-07	1.48942	up	--
meta_976			Aminopentol;AP1	10.084	MS1 mz matched	406.349	80.512	0.000126697	0.000125258	0.000125046	0.000119142	0.000126929	0.000119133	0.000123185	0.000117586	0.000114126	0.000118838	0.000123183	0.000121659	0.000131012	0.000130354	0.000122581	0.000120121	0.000120349	1.04193	0.0592597	0.0748891	0.822402	unchanged	--
meta_977			Capensinidin;Hirsutidin	-6.95000686303328;-6.95000686303328	MS1 mz matched	406.349	46.049	0.000154149	0.000161542	0.000145397	0.000155664	0.000160122	0.000147109	0.000170548	0.000149966	0.000167333	0.000164338	0.000169922	0.00016381	0.000160979	0.000181649	0.000165022	0.000150493	0.000176757	1.03043	0.0432468	0.448791	0.373568	unchanged	--
meta_978					Unmapped	406.961	339.332	4.85e-06	5.65e-06	5.26e-06	4.99e-06	5.27e-06	4.13e-06	4.59e-06	5.12e-06	5.01e-06	5.4e-06	5.26e-06	4.69e-06	5.23e-06	4.27e-06	5.34e-06	4.64e-06	5.68e-06	1.01097	0.0157376	0.855802	0.0917354	unchanged	--
meta_979			Osaterone acetate	3.20075	MS1 mz matched	407.163	389.821	1.19e-05	1.22e-05	1.08e-05	1.23e-05	1.09e-05	1.13e-05	1.07e-05	1.22e-05	1.09e-05	1.02e-05	9.87e-06	4.65e-06	7.11e-06	5.93e-06	6.36e-06	6.78e-06	4.65e-06	0.544166	-0.877883	5.84e-06	1.44138	down	--
meta_980			Bortezomib;16-Methoxy-2,3-dihydro-3-hydroxytabersonine;Rhyncophylline;Rhynchophylline;Isorhynchophylline	0.297243429620015;-20.5619449413749;-20.5619449413749;-20.5619449413749	MS1 mz matched	407.186	143.573	1.87e-05	1.71e-05	1.85e-05	1.72e-05	1.77e-05	1.85e-05	1.88e-05	1.81e-05	2.1e-05	1.9e-05	1.93e-05	1.8e-05	1.88e-05	1.76e-05	1.95e-05	1.77e-05	1.72e-05	0.947773	-0.0773864	0.0953895	0.769539	unchanged	--
meta_981					Unmapped	407.276	31.21	9.87e-05	0.000104751	0.000142661	9.03e-05	9.46e-05	4.87e-05	4.66e-05	4.34e-05	4.26e-05	0.000103365	0.000109993	0.000218644	6.34e-05	0.000199242	0.000198385	0.00017278	0.000211119	2.69495	1.43026	0.00350301	1.21506	up	--
meta_982			7-Hydroxydehydroglaucine;Romucosine D;Allocryptopine;Heroin;Diamorphine;Diacetylmorphine;Fumaricine;Homochelidonine;(+/-)-Homochelidonine	14.5658647322286;14.5658647322286;14.6278987619616;14.6278987619616;14.6278987619616;14.6278987619616	MS1 mz matched	408.12	232.511	5.15e-06	3.86e-06	3.88e-06	3.81e-06	3.36e-06	3.49e-06	3.35e-06	3.16e-06	4.39e-06	3.51e-06	4.19e-06	4.56e-06	3.01e-06	4.35e-06	2e-06	2.89e-06	3.13e-06	0.902695	-0.147689	0.442828	0.379868	unchanged	--
meta_983			Romucosine H;N-Methylporphyroxine;Glaucamine;Papaverrubine B;Polycarpine;Gloriosine;N-Deacetyl-N-formylcolchicine	8.9899446657856;8.9899446657856;8.9899446657856;8.9899446657856;9.08730957226273;9.08730957226273	MS1 mz matched	408.145	359.22	1.96e-05	2.18e-05	1.82e-05	2e-05	2.13e-05	2.41e-05	1.61e-05	1.55e-05	1.82e-05	1.83e-05	1.58e-05	1.57e-05	1.65e-05	1.13e-05	1.3e-05	1.45e-05	1.53e-05	0.799286	-0.323217	0.0447757	0.918965	unchanged	--
meta_984			Meclizine;Meclizine;Meclozine	6.97974317233134;6.91977140151862	MS1 mz matched	408.231	492.615	9.76e-06	1.65e-05	1.04e-05	1.11e-05	1.62e-05	7.82e-06	5.5e-06	1.23e-05	1.24e-05	9.75e-06	4.85e-06	1.02e-05	1.75e-05	7.67e-06	1.35e-05	1.34e-05	1.2e-05	1.41073	0.49644	0.0882337	0.781181	unchanged	--
meta_985	RU-0211	0.9935			MS2 reverse	408.25	153.866	5.06e-05	5.05e-05	4.37e-05	4.12e-05	4.66e-05	4.97e-05	4.25e-05	3.87e-05	4.33e-05	4.86e-05	4.5e-05	4.79e-05	4.7e-05	4.4e-05	5.04e-05	4.85e-05	4.76e-05	1.06609	0.0923329	0.155438	0.68169	unchanged	--
meta_986			8-Hydroxy-R-acenocoumarol;6-Hydroxy-R-acenocoumarol;7-Hydroxy-R-acenocoumarol;U50488;trans-3,4-Dichloro-N-methyl-N-[2-(1-pyrrolidinyl)cyclohexyl]-benzeneacetamide	0.270764305290269;0.270764305290269;0.270764305290269;-9.47665831375299	MS1 mz matched	408.293	122.625	8.47e-06	9.62e-06	9.03e-06	8.33e-06	9.58e-06	8.04e-06	8.98e-06	9.2e-06	8.31e-06	9.44e-06	9.69e-06	8.47e-06	9.64e-06	9.85e-06	9.36e-06	8.56e-06	9.98e-06	1.04122	0.0582702	0.349408	0.457092	unchanged	--
meta_987	Dioctyl phthalate	0.9764			MS2 forward	408.32	138.125	2.14e-05	2.09e-05	2.08e-05	2.03e-05	2.29e-05	1.94e-05	1.95e-05	2.2e-05	1.96e-05	2.03e-05	2.04e-05	2.32e-05	2.29e-05	2.05e-05	2.45e-05	2.1e-05	2.17e-05	1.10555	0.14477	0.0181728	1.03575	up	--
meta_988			4-Methoxybenzenepropanol 1-(2-sulfoglucoside);Khellol glucoside;Khelloside	7.30760622945666;15.6822155835204	MS1 mz matched	409.12	152.557	4.71e-05	4.61e-05	4.49e-05	4.7e-05	4.5e-05	5.67e-05	5.85e-05	5.26e-05	5.39e-05	5.9e-05	5.72e-05	2.46e-05	2.29e-05	2.24e-05	2.33e-05	2.42e-05	2.52e-05	0.422454	-1.24314	2.72e-08	1.51844	down	--
meta_989			Amlodipine;Amlodipine	-2.93915008967985;-2.94013013011789	MS1 mz matched	409.153	401.068	7.17e-06	7.74e-06	6.73e-06	6.55e-06	6.87e-06	4.46e-06	5.5e-06	5.42e-06	4.9e-06	5.01e-06	5.28e-06	3.18e-06	4.38e-06	3.45e-06	4.23e-06	3.58e-06	3.62e-06	0.73354	-0.447052	0.000298803	1.32221	down	--
meta_990			Porson;Gingerenone B;Isogingerenone B;Burseran;(+)-Burseran;(+)-Eudesmin;Pinoresinol dimethyl ether	-5.02003068118864;-5.02003068118864;-5.02003068118864;-4.92007595570443;-4.92007595570443	MS1 mz matched	409.159	36.6625	3.95e-05	3.66e-05	2.78e-05	3.91e-05	2.99e-05	3.67e-05	4.32e-05	3.56e-05	5.19e-05	3.75e-05	3.48e-05	4.59e-05	4.58e-05	4.75e-05	6.28e-05	4.56e-05	4.67e-05	1.22793	0.296223	0.0399359	0.916083	unchanged	--
meta_991			3-O-Methylniveusin A;Vernoflexuoside	-5.92363509185854;-5.87978197774019	MS1 mz matched	409.184	231.683	2.6e-05	3.2e-05	2.85e-05	2.65e-05	2.57e-05	2.2e-05	2.59e-05	2.62e-05	2.63e-05	2.76e-05	2.24e-05	2.6e-05	2.23e-05	2.26e-05	2.54e-05	2.05e-05	2.17e-05	0.920823	-0.119004	0.153814	0.669325	unchanged	--
meta_992			Apo-10'-violaxanthal;	4.22959080075406;	MS1 mz matched	409.268	300.908	4.93e-05	5.18e-05	4.84e-05	4.59e-05	4.43e-05	5.11e-05	4.92e-05	4.36e-05	4.5e-05	4.86e-05	4.91e-05	5.25e-05	4.8e-05	2.43e-05	5.02e-05	4.82e-05	2.43e-05	0.863898	-0.211067	0.287738	0.535903	unchanged	--
meta_993			Chitobiose;(S)-2,3-Epoxysqualene;Squalene 2,3-epoxide;Squalene 2,3-oxide;(S)-Squalene-2,3-epoxide;2,3-Oxidosqualene;(3S)-2,3-Epoxy-2,3-dihydrosqualene;Lanosterol;4,4',14alpha-Trimethyl-5alpha-cholesta-8,24-dien-3beta-ol;Cycloartenol;9beta,19-Cyclo-24-lanosten-3beta-ol;Obtusifoliol;4alpha,14alpha-Dimethyl-5alpha-ergosta-8,24(28)-dien-3beta-ol;4alpha,14alpha-Dimethyl-24-methylene-5alpha-cholesta-8-…	16.1830096691683;-14.5408083094116;-14.5408083094116;-14.5408083094116;-14.5408083094116;-14.5408083094116;-14.5408083094116;-14.5408083094116;-14.5408083094116;-14.5408083094116;-14.5408083094116;-14.5408083094116;-14.5408083094116;-14.5408083094116;-14.5408083094116;-14.5408083094116;-14.5408083094116;-14.5408083094116;-14.5408083094116;-14.5408083094116;-14.5408083094116;-14.5408083094116;-14.…	MS1 mz matched	409.374	37.995	1.35e-05	1.64e-05	2.25e-05	1.23e-05	1.53e-05	2.94e-05	2.05e-05	1.3e-05	2.09e-05	2.37e-05	1.59e-05	2.53e-05	2.32e-05	2.68e-05	2.45e-05	2.4e-05	1.45e-05	1.12188	0.165913	0.418565	0.393451	unchanged	--
meta_994					Unmapped	410.036	329.677	0.000173854	0.000168315	0.000157645	0.000153408	0.000156947	0.000157724	0.000158651	0.000162556	0.000167481	0.000160751	0.00016333	0.000157711	0.000153908	0.00015293	0.000169898	0.000150944	0.000147866	0.961632	-0.0564434	0.117633	0.746985	unchanged	--
meta_995			Glucotropaeolin;Glucotropaeolin;Glucotropeolin;Benzyl glucosinolate	-0.959540110970778;-0.904290207995776	MS1 mz matched	410.05	394.964	7.65e-06	9.22e-06	9.09e-06	9.27e-06	8.31e-06	1.29e-05	1.37e-05	1.56e-05	1.36e-05	1.6e-05	1.53e-05	5.78e-06	4.68e-06	5.56e-06	6.55e-06	5.01e-06	4.93e-06	0.372823	-1.42344	4.7e-07	1.49543	down	--
meta_996					Unmapped	410.135	278.735	2.17e-05	2.25e-05	2.11e-05	2.08e-05	2.09e-05	2e-05	2.18e-05	2.06e-05	2.3e-05	2.04e-05	2.09e-05	1.99e-05	2.25e-05	1.88e-05	2.13e-05	2.01e-05	2.05e-05	0.971437	-0.0418074	0.397878	0.412164	unchanged	--
meta_997			N-Carbamoyl glucuronide lorcaserin;	-3.4139701002391;	MS1 mz matched	410.903	335.464	4.18e-06	4.52e-06	7.11e-06	3.95e-06	5.61e-06	7.25e-06	5.27e-06	4.63e-06	6.13e-06	5.16e-06	5.11e-06	6.14e-06	3.52e-06	5.65e-06	4.27e-06	3.63e-06	3.76e-06	0.803919	-0.314878	0.0983161	0.76486	unchanged	--
meta_998			N-Caffeoyltryptophan;	1.16983000488425;	MS1 mz matched	411.093	111.606	8.15e-06	7.46e-06	7.67e-06	7.28e-06	6.76e-06	4.84e-06	4.27e-06	6.43e-06	5.83e-06	5.06e-06	5.3e-06	1.09e-05	1.05e-05	1.13e-05	1.25e-05	1.21e-05	1.14e-05	2.16441	1.11397	5.81e-08	1.49191	up	--
meta_999			3-(4-Hydroxybenzoyl)epicatechin;Methyl aklanote;Aklanonic acid methyl ester;AAME;Methyl [4,5-dihydroxy-9,10-dioxo-3-(3-oxopentanoyl)-9,10-dihydroanthracen-2-yl]acetate;Aklaviketone;Methyl (1R,2R)-2-ethyl-2,5,7-trihydroxy-4,6,11-trioxo-1,2,3,4,6,11-hexahydrotetracene-1-carboxylate	-7.06656624154975;-7.1455707653114;-7.1455707653114	MS1 mz matched	411.097	427.673	5.68e-06	6.05e-06	5.67e-06	5.35e-06	5.72e-06	3.41e-06	2.97e-06	3.04e-06	3.2e-06	3e-06	3.81e-06	7.17e-06	7.09e-06	8.2e-06	8.49e-06	8.02e-06	7.4e-06	2.38784	1.25571	2.5e-07	1.5009	up	--
meta_1000			8-Hydroxy-R-acenocoumarol;6-Hydroxy-R-acenocoumarol;7-Hydroxy-R-acenocoumarol;S-(2-Chloroethyl)glutathione	-5.01727445861321;-5.01727445861321;-5.01727445861321;18.6953313965063	MS1 mz matched	411.121	451.382	5.89e-06	6.67e-06	6.33e-06	6.65e-06	6.24e-06	4.78e-06	6.02e-06	5.46e-06	7.68e-06	6.77e-06	5.99e-06	5.24e-06	6.08e-06	5.25e-06	5.27e-06	6.18e-06	4.61e-06	0.889539	-0.16887	0.195514	0.623659	unchanged	--
meta_1001			(5a,6a,8a,11a)-8-Hydroxy-2-oxo-1(10),3-guaiadien-12,6-olide-15-al 8-(4-hydroxyphenylacetate);Lactupicrin;(-)-cis-Rotenolone;Lactupicrin;12a-Hydroxyrotenone;Sumatrol;Tephrosin;Toxicarol;alpha-Toxicarol	-7.43337792493412;-7.43337792493412;-7.43337792493412;-7.54772921995903;-7.54772921995903;-7.54772921995903;-7.54772921995903;-7.54772921995903	MS1 mz matched	411.134	466.913	9.87e-06	9.44e-06	9.65e-06	8.75e-06	9.52e-06	9.52e-06	8.85e-06	1.16e-05	1.25e-05	1.07e-05	1.11e-05	8.93e-06	8.98e-06	9.39e-06	1.22e-05	9.63e-06	1.18e-05	0.948845	-0.0757552	0.511599	0.317169	unchanged	--
meta_1002			Risperidone;Vismione D	0.477070620481233;6.58200581996646	MS1 mz matched	411.219	79.178	0.000534645	0.000552196	0.000556532	0.000527334	0.000538471	0.000507086	0.000514178	0.000520337	0.000506685	0.000533629	0.000549173	0.00055077	0.000570956	0.000532288	0.00047463	0.000522076	0.000511092	1.00981	0.0140879	0.745739	0.158621	unchanged	--
meta_1003			Risperidone;Vismione D	0.477070620481233;6.58200581996646	MS1 mz matched	411.22	56.9155	0.000436086	0.000468787	0.000441574	0.000436896	0.000459545	0.000463411	0.000466247	0.000470025	0.000498534	0.000508491	0.000506032	0.000477829	0.000485914	0.000483785	0.000508075	0.000485603	0.000521694	1.01722	0.0246328	0.468749	0.357854	unchanged	--
meta_1004			Gonyautoxin IV;Gonyautoxin I;Gonyautoxin 1	-16.6534151815937;-16.6534151815937;-16.5417601600424	MS1 mz matched	412.081	444.538	5.63e-05	5.79e-05	5.98e-05	5.32e-05	5.69e-05	5.49e-05	5.35e-05	5.61e-05	6.66e-05	6.15e-05	6.11e-05	6.36e-05	6.73e-05	6.3e-05	6.6e-05	6.75e-05	6.75e-05	1.11641	0.158869	0.0176647	1.07599	up	--
meta_1005					Unmapped	412.11	404.256	3.17e-05	3.63e-05	3.14e-05	2.85e-05	3.35e-05	2.22e-05	2.02e-05	1.82e-05	2.53e-05	1.91e-05	2.22e-05	4.74e-05	4.79e-05	4.54e-05	4.85e-05	4.1e-05	5.76e-05	2.2625	1.17792	1.04e-05	1.46724	up	--
meta_1006					Unmapped	412.761	300.046	2.21e-05	2.46e-05	2.52e-05	2.69e-05	2.85e-05	2.69e-05	2.19e-05	2.67e-05	2.68e-05	2.32e-05	2.48e-05	2.64e-05	2.73e-05	2.45e-05	2.8e-05	2.21e-05	2.47e-05	1.01835	0.0262302	0.717876	0.179694	unchanged	--
meta_1007			dIDP;dIDP;2'-Deoxyinosine-5'-diphosphate;2'-Deoxyinosine 5'-diphosphate	-19.1646727006659;-19.126568345836	MS1 mz matched	413.011	324.661	2.99e-06	3.25e-06	2.14e-06	2.48e-06	2.44e-06	3.05e-06	3.68e-06	2.53e-06	2.18e-06	2.77e-06	3.37e-06	2.88e-06	7e-07	2.79e-06	2.5e-06	3.08e-06	2.89e-06	0.843031	-0.246342	0.310852	0.491926	unchanged	--
meta_1008			5-(2,3-Dihydroxy-3-methylbutyl)-4-(3,4-epoxy-4-methylpentanoyl)-3,4-dihydroxy-2-isopentanoyl-2-cyclopenten-1-one;Abscisic alcohol 11-glucoside;	0.689212280986483;0.689212280986483;	MS1 mz matched	413.21	495.672	1.98e-05	1.87e-05	1.73e-05	1.47e-05	2.42e-05	1.49e-05	1.04e-05	1.05e-05	1.77e-05	1.06e-05	1.02e-05	3.1e-05	6.5e-05	3.08e-05	2.81e-05	3.04e-05	2.24e-05	2.79655	1.48365	0.0151237	1.13082	up	--
meta_1009			Boviquinone 4;	6.05489683150977;	MS1 mz matched	413.264	331.547	0.00010442	0.00010224	8.77e-05	9.89e-05	0.000102672	0.000116538	0.00010234	9.1e-05	9.05e-05	9.14e-05	0.000105732	9.59e-05	9.16e-05	9.2e-05	0.000109447	8.65e-05	9.97e-05	0.962521	-0.0551106	0.506887	0.323607	unchanged	--
meta_1010					Unmapped	413.908	35.388	3.12e-05	3.66e-05	3.39e-05	3.38e-05	3.26e-05	3.6e-05	3.55e-05	2.82e-05	3.57e-05	3.34e-05	2.97e-05	3.12e-05	3.08e-05	3.05e-05	3.54e-05	3.15e-05	1.96e-05	0.902007	-0.14879	0.240314	0.566957	unchanged	--
meta_1011					Unmapped	414.039	335.907	9.18e-05	0.000127161	9.15e-05	9.66e-05	0.000101855	9.69e-05	6.59e-05	7e-05	8.71e-05	7.05e-05	7.9e-05	0.00013102	0.000160616	0.000128893	0.000159348	0.000143865	0.000140715	1.84182	0.881128	4.92e-06	1.43992	up	--
meta_1012					Unmapped	414.079	384.218	5.91e-06	5.88e-06	6.13e-06	5.42e-06	5.65e-06	6.57e-06	5.6e-06	6.78e-06	7.49e-06	7.13e-06	7.11e-06	4.94e-06	5.1e-06	6.4e-06	6.59e-06	6.27e-06	5.9e-06	0.865377	-0.2086	0.0420296	0.902329	unchanged	--
meta_1013			13E-Tetranor-16-carboxy-LTE4;alpha-rcotine;Noscapine	-1.99176657625107;6.05110765525079	MS1 mz matched	414.157	396.438	7.91e-06	9.33e-06	7.23e-06	7.08e-06	8.09e-06	8.81e-06	8.03e-06	5.62e-06	8.32e-06	6.08e-06	5.42e-06	8.67e-06	1.1e-05	9.43e-06	8.94e-06	1.04e-05	7.5e-06	1.32298	0.403792	0.0179651	1.01856	up	--
meta_1014					Unmapped	414.298	23.713	6.51e-06	6.16e-06	7.11e-06	8.28e-06	7.18e-06	8.98e-06	9.53e-06	9.79e-06	8.33e-06	6.66e-06	8.51e-06	7.13e-06	5.98e-06	5.99e-06	6.41e-06	5.31e-06	6.36e-06	0.71779	-0.478366	0.00174252	1.26687	down	--
meta_1015					Unmapped	414.74	304.005	1.07e-05	1.31e-05	1.36e-05	1.24e-05	1.42e-05	1.41e-05	1.23e-05	1.27e-05	1.27e-05	1.17e-05	1.31e-05	1.61e-05	1.3e-05	1.22e-05	1.35e-05	1.27e-05	1.23e-05	1.04137	0.058487	0.462997	0.359883	unchanged	--
meta_1016					Unmapped	414.759	119.817	0.00011893	0.000128752	0.000128571	0.000119548	0.000116571	0.000118956	0.000111361	0.000115463	0.000115443	0.00011631	0.000117207	0.000121626	0.000124353	0.000118661	0.000122654	0.000113961	0.000109694	1.02333	0.0332722	0.320873	0.489651	unchanged	--
meta_1017					Unmapped	414.894	297.539	1.26e-05	1.24e-05	1.23e-05	1.24e-05	1.08e-05	1.32e-05	1.28e-05	1.23e-05	1.3e-05	1.29e-05	1.34e-05	1.61e-05	1.41e-05	1.49e-05	1.61e-05	1.43e-05	1.4e-05	1.15295	0.205336	0.00269315	1.26393	up	--
meta_1018			Flusulfamide	-1.44947	MS1 mz matched	414.953	334.108	8.81e-05	9.42e-05	9.48e-05	9.55e-05	0.000101419	0.000103546	9.42e-05	9.64e-05	0.000101573	9.34e-05	9.8e-05	0.000107448	9.22e-05	8.93e-05	0.000105194	8.5e-05	8.66e-05	0.963678	-0.0533776	0.434604	0.387503	unchanged	--
meta_1019	Sparfloxacin	0.7733			MS2 reverse	415.152	372.101	3.69e-06	4.01e-06	3.33e-06	3.24e-06	3.82e-06	2.44e-06	2.17e-06	2.3e-06	3.18e-06	1.88e-06	1.98e-06	4.5e-06	4.39e-06	5.1e-06	4.5e-06	7.04e-06	6.95e-06	2.32847	1.21938	0.00107241	1.33289	up	ABC transporters(ko02010)
meta_1020					Unmapped	415.19	240.283	7.02e-06	9.46e-06	8.47e-06	7.68e-06	7.82e-06	6.78e-06	7.09e-06	7.65e-06	7.51e-06	8.18e-06	7.57e-06	6.16e-06	5.33e-06	6.36e-06	6.71e-06	6.56e-06	6.52e-06	0.840707	-0.250325	0.00182777	1.21814	down	--
meta_1021			4-O-Methylmelleolide;Clausarinol;Eplerenone;Armillarin;Armillaripin;Magnoshinin;Eplerenone;Estra-1,3,5(10)-triene-3,6alpha,17beta-triol triacetate;Estra-1,3,5(10)-triene-3,6beta,17beta-triol triacetate	-0.57628574917635;-0.57628574917635;-0.57628574917635;-0.57628574917635;-0.57628574917635;-0.482853626319191;-0.482853626319191;-0.482853626319191;-0.482853626319191	MS1 mz matched	415.21	35.811	0.009958	0.0103954	0.01003	0.00992355	0.0100215	0.0106955	0.0113164	0.01076	0.0113199	0.010284	0.00948357	0.0093163	0.0095565	0.00932274	0.0101976	0.00842153	0.00927423	0.87832	-0.187182	0.00573142	1.13755	down	--
meta_1022					Unmapped	415.251	94.325	0.000212212	0.00022425	0.000227688	0.000213379	0.000213977	0.00026413	0.000214146	0.000227656	0.000213218	0.00022105	0.000217829	0.000233913	0.00022286	0.00022056	0.000252056	0.000208731	0.000225525	1.00414	0.00595481	0.92642	0.0466906	unchanged	--
meta_1023					Unmapped	415.25	60.839	0.000236996	0.000285108	0.000265821	0.000273095	0.000307398	0.000240612	0.000250485	0.00025668	0.000257857	0.000241851	0.000275031	0.000278938	0.000261076	0.000297681	0.00027205	0.000266831	0.000256978	1.07293	0.101557	0.0421066	0.911325	unchanged	--
meta_1024					Unmapped	415.911	340.107	9.12e-06	1.08e-05	1.14e-05	1.23e-05	1.23e-05	1.21e-05	1.01e-05	1.19e-05	1.12e-05	1.13e-05	1.18e-05	1.08e-05	1.07e-05	9.3e-06	1.09e-05	9.08e-06	1.03e-05	0.891959	-0.164951	0.0185027	1.01465	down	--
meta_1025					Unmapped	416.011	429.891	7.13e-06	8.41e-06	8.06e-06	6.64e-06	7.82e-06	7.4e-06	6.48e-06	6.26e-06	6.88e-06	6.48e-06	6.6e-06	1.09e-05	7.43e-06	8.38e-06	9.66e-06	8.62e-06	8.34e-06	1.32919	0.410544	0.00521699	1.22378	up	--
meta_1026			3'-Hydroxy-T2-triol;Cinncassiol E;Cinncassiol E;Ptaquiloside;Braxin C	7.36349492967808;7.36349492967808;7.28288038424227;7.28288038424227	MS1 mz matched	416.222	366.295	4.5e-06	5.27e-06	5.74e-06	4.63e-06	5.33e-06	4.31e-06	4.04e-06	4.44e-06	3.97e-06	4.31e-06	4.7e-06	2.57e-06	3.46e-06	2.38e-06	2.54e-06	1.57e-06	1.81e-06	0.555868	-0.847186	0.000422112	1.37423	down	--
meta_1027					Unmapped	416.262	25.579	2.02e-05	2.26e-05	2.29e-05	1.96e-05	2.33e-05	2.31e-05	2.33e-05	2.32e-05	2.59e-05	2.09e-05	2.46e-05	2.22e-05	2.24e-05	2.92e-05	1.95e-05	1.51e-05	2.1e-05	0.91796	-0.123496	0.369078	0.443744	unchanged	--
meta_1028			Ethyl 7-epi-12-hydroxyjasmonate glucoside;Spironolactone	3.2517658237398;9.33681016992155	MS1 mz matched	417.206	394.211	3.79e-06	4.66e-06	4.44e-06	3.86e-06	3.89e-06	3.04e-06	3.27e-06	4.09e-06	3.14e-06	3.45e-06	3.13e-06	3.3e-06	3.37e-06	2.99e-06	3.98e-06	2.84e-06	3.33e-06	0.984297	-0.0228342	0.81951	0.110309	unchanged	--
meta_1029			CPA(18:2(9Z,12Z)/0:0);Atractyloside G	5.34460554648975;-14.4147260840999	MS1 mz matched	417.243	317.695	0.000100729	0.000102394	0.000101804	9.59e-05	9.73e-05	8.27e-05	8.66e-05	9.17e-05	9.02e-05	8.98e-05	8.29e-05	5.66e-05	6.43e-05	5.89e-05	6.45e-05	5.69e-05	5.69e-05	0.683829	-0.548292	1.91e-07	1.4809	down	--
meta_1030			Istamycin A3;Istamycin B3	16.1491918678303;16.1491918678303	MS1 mz matched	417.281	41.879	3.95e-05	4.14e-05	4.22e-05	4.07e-05	4.6e-05	4.05e-05	3.91e-05	4.41e-05	4.19e-05	4.12e-05	3.99e-05	3.96e-05	3.94e-05	4.24e-05	4.45e-05	3.83e-05	4.19e-05	0.997453	-0.00367871	0.931856	0.0369421	unchanged	--
meta_1031			Ketanserin	8.85707	MS1 mz matched	418.155	215.104	3.41e-06	3.77e-06	3.68e-06	3.48e-06	3.37e-06	2.73e-06	2.24e-06	2.87e-06	1.91e-06	2.43e-06	2.11e-06	3.85e-06	3.9e-06	3.23e-06	4.14e-06	4.23e-06	3.52e-06	1.59959	0.677705	5.85e-05	1.37766	up	--
meta_1032			Fluorometholone 17-acetate;9-Fluoro-11beta,17-dihydroxy-6alpha-methylpreg-1,4-diene-3,20-dione 17-acetate;6alpha-Methyl-9alpha-fluoro-17-acetoxy-21-deoxyprednisolone;Descinolone acetonide;21-Deoxytriamcinoline acetonide	-1.43466671262363;-1.43466671262363	MS1 mz matched	419.222	363.706	4.41e-05	3.99e-05	4.33e-05	4.4e-05	4.02e-05	4.04e-05	4.07e-05	4.26e-05	4.2e-05	4.1e-05	3.8e-05	2.4e-05	2.38e-05	2.43e-05	2.59e-05	2.24e-05	2.63e-05	0.599862	-0.737298	5.62e-09	1.50509	down	--
meta_1033			7-a,27-Dihydroxycholesterol;3a,7a-Dihydroxy-5b-cholestan-26-al;7a,12a-Dihydroxy-5b-cholestan-3-one;(24S)-7alpha,24-Dihydroxycholesterol;20a,22b-Dihydroxycholesterol;7a,12a-Dihydroxy-5a-cholestan-3-one;7-a,25-Dihydroxycholesterol;17a,20a-Dihydroxycholesterol;(24R)-Cholest-5-ene-3-beta,7-alpha,24-triol ;3alpha,7alpha-Dihydroxy-5beta-cholestan-26-al;7alpha,12alpha-Dihydroxy-5beta-cholestan-3-one;5be…	-16.004266518041;-16.004266518041;-16.004266518041;-16.004266518041;-16.004266518041;-16.004266518041;-16.004266518041;-16.004266518041;-16.004266518041;-16.0155010926794;-16.0155010926794;-16.0155010926794;-16.0155010926794;-16.0155010926794;-16.0155010926794;-16.0155010926794;-16.0155010926794	MS1 mz matched	419.344	138.785	1.69e-05	1.89e-05	1.74e-05	1.78e-05	1.95e-05	1.84e-05	1.78e-05	1.96e-05	1.86e-05	2.02e-05	1.91e-05	2.02e-05	1.81e-05	1.99e-05	2.19e-05	1.87e-05	2.24e-05	1.06599	0.092189	0.150667	0.694446	unchanged	--
meta_1034			Cyanidin 3-arabinoside;Cyanidin 7-arabinoside;Cyanidin 3-xyloside;NBMPR;4-Nitrobenzylthioinosine	-1.29516301868113;-1.29516301868113;-1.29516301868113;17.3685843137263	MS1 mz matched	420.097	363.709	9.15e-06	1.14e-05	9.14e-06	8.86e-06	8.47e-06	8.38e-06	5.79e-06	4.63e-06	6.65e-06	6.5e-06	9.15e-06	9.86e-06	7.89e-06	8.87e-06	8.63e-06	8.9e-06	1.09e-05	1.3385	0.420615	0.0190647	1.03213	up	--
meta_1035			Simulansamide;Aureothin	-11.4250812257984;-11.3306601367244	MS1 mz matched	420.134	201.659	1.5e-05	1.85e-05	1.84e-05	1.67e-05	1.81e-05	1.74e-05	1.83e-05	1.99e-05	1.59e-05	2.18e-05	1.83e-05	9.3e-06	8.62e-06	9.41e-06	1.07e-05	8.77e-06	9.78e-06	0.507481	-0.978573	3.46e-05	1.45885	down	--
meta_1036					Unmapped	420.16	424.395	8.14e-05	8.38e-05	8.31e-05	8.2e-05	8.95e-05	8.84e-05	8.86e-05	9.2e-05	9.41e-05	9.47e-05	8.67e-05	8.86e-05	8.19e-05	8.31e-05	8.92e-05	7.85e-05	8.57e-05	0.930916	-0.103277	0.0164223	1.03228	down	--
meta_1037			Sulfasalazine;Sulfasalazine;Salicylazosulfapyridine;Salazosulfapyridine	13.8410854771557;13.8167174746067	MS1 mz matched	421.066	212.548	1.97e-05	1.98e-05	1.87e-05	1.79e-05	2.04e-05	2.2e-05	2.01e-05	2.1e-05	2.47e-05	2.18e-05	2.16e-05	2.13e-05	1.98e-05	2.11e-05	2.62e-05	2.05e-05	2.19e-05	0.997574	-0.00350408	0.963078	0.0187396	unchanged	--
meta_1038			Flurbiprofen glucuronide;Secogalioside	-23.2898414548482;23.5730684716457	MS1 mz matched	421.375	40.026	1e-05	1.11e-05	1.34e-05	1.48e-05	1.59e-05	1.42e-05	1.5e-05	8.84e-06	1.28e-05	1.38e-05	1.48e-05	1.21e-05	9.97e-06	1.22e-05	1.23e-05	1.31e-05	1.03e-05	0.880308	-0.18392	0.176488	0.65059	unchanged	--
meta_1039			Glucoerucin;Flumetralin	-15.6500304670347;4.04683392660795	MS1 mz matched	422.047	326.821	5.45e-05	4.54e-05	4.43e-05	3.7e-05	3.81e-05	3.5e-05	4.15e-05	3.14e-05	3.67e-05	4.34e-05	3.84e-05	4.35e-05	4.32e-05	4.81e-05	4.78e-05	5.26e-05	4.97e-05	1.25876	0.332	0.00195747	1.22091	up	--
meta_1040			Niaziminin A;Oxmetidine	-0.43293603722673;-3.75811282611681	MS1 mz matched	422.124	396.141	2.31e-05	2.31e-05	2.4e-05	2.15e-05	2.38e-05	3.6e-05	3.36e-05	2.65e-05	3.29e-05	2.88e-05	2.63e-05	1.64e-05	2.26e-05	1.46e-05	1.61e-05	2.1e-05	1.38e-05	0.567761	-0.816644	0.000138128	1.35449	down	--
meta_1041			Militarinone D;Ancistrotectorine	-8.39075905454439;-8.39075905454439	MS1 mz matched	422.222	407.153	0.000227115	0.000226314	0.00023816	0.000240981	0.000229752	0.000127855	0.000142812	0.000157996	0.0001231	0.000141629	0.000120959	7.02e-05	9.31e-05	8.19e-05	8.89e-05	6.03e-05	7.72e-05	0.579145	-0.788004	2.47e-05	1.40597	down	--
meta_1042			Mefloquine;Pyridate	14.0633837318682;13.4878922365734	MS1 mz matched	423.094	352.055	2.37e-06	2.52e-06	3.32e-06	3.27e-06	2.9e-06	1.98e-06	1.82e-06	2.12e-06	2.45e-06	2.15e-06	1.6e-06	3.77e-06	3.14e-06	3.73e-06	4.18e-06	3.28e-06	3.12e-06	1.75099	0.808173	5.52e-05	1.39929	up	--
meta_1043			Blasticidin S;Valtratum;Valtrate;Isovaltrate;Picrasin F	-20.547243601174;-0.376840889105159;-0.376840889105159;-0.376840889105159	MS1 mz matched	423.194	365.573	7.2e-06	8.39e-06	7.03e-06	8.01e-06	7.83e-06	4.13e-06	4.78e-06	7.55e-06	4.72e-06	7.8e-06	8.05e-06	1.08e-05	6.28e-06	5.6e-06	1.02e-05	6.55e-06	5.23e-06	1.20629	0.270581	0.328331	0.475459	unchanged	--
meta_1044					Unmapped	423.203	257.816	8.29e-06	9.16e-06	8.05e-06	6.51e-06	8.47e-06	7.33e-06	8.44e-06	8e-06	8.71e-06	7.23e-06	8.33e-06	8.83e-06	9.78e-06	9.67e-06	8.88e-06	9.42e-06	9.51e-06	1.16715	0.222986	0.0016494	1.24928	up	--
meta_1045					Unmapped	424.153	423.659	1.15e-05	1.16e-05	1.3e-05	1.13e-05	1.08e-05	8.25e-06	8.53e-06	7.4e-06	8.14e-06	8.41e-06	7.27e-06	7.9e-06	8.27e-06	7.36e-06	8.34e-06	7.73e-06	7.25e-06	0.975794	-0.0353512	0.513767	0.322671	unchanged	--
meta_1046					Unmapped	424.15	269.292	1.39e-05	1.49e-05	1.57e-05	1.41e-05	1.47e-05	1.55e-05	1.64e-05	1.64e-05	1.33e-05	1.57e-05	1.53e-05	1.69e-05	1.63e-05	1.47e-05	1.52e-05	1.5e-05	1.44e-05	0.998948	-0.00151888	0.979464	0.015731	unchanged	--
meta_1047	Trp-Arg	0.7312			MS2 reverse	424.2	440.41	3.73e-06	6.51e-06	6.4e-06	4.23e-06	4.4e-06	2.53e-06	4.57e-06	2.9e-06	4.57e-06	4.46e-06	5.11e-06	2.71e-06	3.44e-06	5.84e-06	5.35e-06	3.23e-06	3.1e-06	0.980093	-0.0290098	0.909125	0.050476	unchanged	--
meta_1048					Unmapped	424.36	34.758	0.00014542	0.000162355	0.000166835	0.000130221	0.000181783	0.000203706	0.000181482	0.000201938	0.000136089	0.000152492	0.00020423	0.000166789	0.000132782	0.000162729	0.00016727	0.000143952	0.000140672	0.846526	-0.240374	0.0770891	0.828949	unchanged	--
meta_1049			5-Methoxy-galloyl-1,4-galactarolactone;2-Galloyl-1,4-galactarolactone methyl ester;L791456;Etoricoxib	-7.29304192892051;-7.29304192892051;-9.21647917655027	MS1 mz matched	424.999	325.565	1.99e-06	2.5e-06	2.19e-06	2.29e-06	1.42e-06	2.13e-06	2.57e-06	1.86e-06	2.55e-06	1.81e-06	2.03e-06	2.06e-06	2.12e-06	2.88e-06	2.51e-06	2.64e-06	2.43e-06	1.13117	0.177815	0.157846	0.666291	unchanged	--
meta_1050	Thiamine pyrophosphate (TPP)	0.9925			MS2 forward	425.041	472.796	2.18e-05	2.21e-05	2.35e-05	2.04e-05	2.31e-05	2.72e-05	2.56e-05	2.39e-05	2.58e-05	2.48e-05	2.74e-05	2.97e-05	2.95e-05	2.67e-05	3.01e-05	2.74e-05	2.77e-05	1.10649	0.145997	0.00665986	1.12015	up	--
meta_1051					Unmapped	425.062	424.589	6.4e-06	7.28e-06	6.49e-06	6.07e-06	6.93e-06	5.72e-06	4.95e-06	5.18e-06	6.71e-06	6.25e-06	5.44e-06	8.63e-06	8.14e-06	9e-06	8.75e-06	7.83e-06	7.19e-06	1.44664	0.53271	6.13e-05	1.37807	up	--
meta_1052			Porson;Gingerenone B;Isogingerenone B;Burseran;(+)-Burseran;(+)-Eudesmin;Pinoresinol dimethyl ether	-5.02003068118864;-5.02003068118864;-5.02003068118864;-4.92007595570443;-4.92007595570443	MS1 mz matched	425.133	36.726	1.43e-05	1.18e-05	8.05e-06	9.98e-06	1.21e-05	2.34e-05	1.53e-05	1.75e-05	2.21e-05	2.39e-05	1.88e-05	1.93e-05	1.66e-05	1.82e-05	2.34e-05	2.14e-05	1.66e-05	0.95523	-0.0660803	0.627095	0.238849	unchanged	--
meta_1053			Ginkgolide M;Leptophylloside;Celereoside;Smyrindioloside;Rutarin;Apterin;Ginkgolide J;(1'x,2S)-2-(1,2-Dihydroxy-1-methylethyl)-2,3-dihydro-7H-furo[3,2-g][1]benzopyran-7-one 2'-glucoside;Ginkgolide B;Ginkgolide B;Ginkgolide J;BN 52024;Rutarin;Ginkgolide M	0.176358132726049;0.176358132726049;0.176358132726049;0.176358132726049;0.176358132726049;0.176358132726049;0.176358132726049;0.176358132726049;0.176358132726049;0.287171429762584;0.287171429762584;0.287171429762584;0.287171429762584	MS1 mz matched	425.137	450.107	1.07e-05	1.15e-05	1.07e-05	9.24e-06	1.12e-05	8.23e-06	8.29e-06	8.41e-06	9.05e-06	8.41e-06	8.71e-06	8.8e-06	9.57e-06	9.28e-06	8.17e-06	9.01e-06	8.03e-06	1.03428	0.048621	0.327476	0.4792	unchanged	--
meta_1054			Ginkgolide M;Leptophylloside;Celereoside;Smyrindioloside;Rutarin;Apterin;Ginkgolide J;(1'x,2S)-2-(1,2-Dihydroxy-1-methylethyl)-2,3-dihydro-7H-furo[3,2-g][1]benzopyran-7-one 2'-glucoside;Ginkgolide B;Adifoline	-14.0214146447581;-14.0214146447581;-14.0214146447581;-14.0214146447581;-14.0214146447581;-14.0214146447581;-14.0214146447581;-14.0214146447581;-14.0214146447581;9.19535676920281	MS1 mz matched	425.134	237.897	4.71e-05	4.76e-05	5.08e-05	4.67e-05	4.66e-05	7.19e-05	7.59e-05	7.34e-05	7.11e-05	7.7e-05	7.99e-05	2.99e-05	4.14e-05	3.43e-05	2.41e-05	3.96e-05	2.67e-05	0.436298	-1.19661	2.44e-06	1.48689	down	--
meta_1055	N,N'-Diacetylchitobiose	0.6388			MS2 reverse	425.173	446.561	5.34e-06	5.15e-06	6.39e-06	4.24e-06	5.26e-06	7.19e-06	6.08e-06	6.88e-06	8.44e-06	6.25e-06	7.4e-06	8.23e-06	7.63e-06	6.69e-06	8.26e-06	7e-06	7.78e-06	1.07932	0.110118	0.232672	0.572536	unchanged	--
meta_1056			Celecoxib;2-Amino-5-formylamino-6-(5-phospho-D-ribosylamino)pyrimidin-4(3H)-one	-12.8110967672111;6.29807861372684	MS1 mz matched	426.045	403.065	7.78e-06	9.49e-06	1.09e-05	1.09e-05	9.79e-06	1.52e-05	1.22e-05	1.27e-05	1.18e-05	1.44e-05	1.31e-05	1.04e-05	8.96e-06	8.98e-06	1.02e-05	9.06e-06	8.05e-06	0.701418	-0.511653	0.000213358	1.35482	down	--
meta_1057					Unmapped	426.339	37.23	1.37e-05	2.08e-05	1.64e-05	2.57e-05	1.76e-05	1.46e-05	1.33e-05	1.69e-05	1.8e-05	2.8e-05	1.76e-05	1.14e-05	1.6e-05	2.21e-05	1.41e-05	1.43e-05	9.07e-06	0.803287	-0.316012	0.232894	0.567926	unchanged	--
meta_1058			11Z-Octadecenylcarnitine;Elaidic carnitine;Vaccenyl carnitine;Oleoylcarnitine;5,12-Dihydroxanthommatin	-24.7066825539245;-24.7066825539245;-24.7066825539245;-24.7066825539245;-19.7485167454526	MS1 mz matched	426.355	151.252	2.16e-05	2.4e-05	2.17e-05	2.07e-05	2.02e-05	2.82e-05	2.58e-05	2.53e-05	2.48e-05	2.55e-05	2.75e-05	3.15e-05	3.18e-05	3.45e-05	3.56e-05	3.36e-05	3.27e-05	1.27115	0.346138	8.9e-06	1.4314	up	--
meta_1059					Unmapped	427.068	37.224	4.16e-05	4.47e-05	4.16e-05	4.08e-05	4.01e-05	3.8e-05	4.22e-05	3.7e-05	4.15e-05	3.75e-05	3.85e-05	3.33e-05	3.42e-05	4.14e-05	3.7e-05	3.88e-05	3.39e-05	0.931038	-0.103088	0.12695	0.715947	unchanged	--
meta_1060			(-)-Epiafzelechin 3-gallate;	20.9291314838979;	MS1 mz matched	427.102	458.337	8.27e-06	1.12e-05	1.06e-05	1.03e-05	1.13e-05	1.1e-05	9.81e-06	1.07e-05	1.35e-05	1.11e-05	1.07e-05	8.06e-06	6.71e-06	7.23e-06	1.02e-05	7.52e-06	8.86e-06	0.728615	-0.456772	0.00194697	1.21443	down	--
meta_1061			Chitobiose;Anhydrotetracycline	3.093287363872;16.8781490332477	MS1 mz matched	427.15	170.795	8.5e-06	8.41e-06	1.33e-05	7.8e-06	1.35e-05	1.32e-05	1.22e-05	1.14e-05	1.69e-05	1.63e-05	1.24e-05	5.72e-06	7.82e-06	6.08e-06	5.57e-06	5.84e-06	5.07e-06	0.438075	-1.19075	0.000156198	1.41203	down	--
meta_1062			11,13-Dihydrotaraxinic acid glucosyl ester;Abscisic acid glucose ester;Abscisic acid-beta-D-glucopyranosyl ester;beta-D-Glucopyranosyl abscisate	-0.744270764693358;-0.785097691471635	MS1 mz matched	427.189	282.007	5.51e-06	6.48e-06	6.55e-06	5.48e-06	5.49e-06	6.65e-06	7.43e-06	6.7e-06	7.31e-06	7.62e-06	7.73e-06	4.87e-06	4.24e-06	4.07e-06	4.52e-06	4.41e-06	4.79e-06	0.619146	-0.691648	9.14e-07	1.47827	down	--
meta_1063			Darifenacin;Leupeptin	22.7138670730373;14.508379371005	MS1 mz matched	427.56	510.032	5.94e-06	4.87e-06	4.79e-06	5.93e-06	6.19e-06	1.58e-06	2.19e-06	2.05e-06	1.38e-06	2.3e-06	1.96e-06	2.15e-06	3.65e-06	3.05e-06	2.69e-06	2.28e-06	3.11e-06	1.47958	0.565183	0.00911299	1.11342	up	--
meta_1064			ADP;Adenosine 3',5'-diphosphate;dGDP;ADP;Adenosine 5'-diphosphate;Adenosine 3',5'-bisphosphate;PAP;3'-Phosphoadenylate;Phosphoadenosine phosphate;dGDP;2'-Deoxyguanosine 5'-diphosphate;Adenosine 2',5'-bisphosphate	-7.99640465612062;-7.99640465612062;-7.99640465612062;-7.96198107202732;-7.96198107202732;-7.96198107202732;-7.96198107202732	MS1 mz matched	428.035	431.824	0.000405105	0.000380687	0.000381693	0.000350237	0.000394856	0.000369502	0.000332823	0.000333446	0.000406176	0.000338307	0.000396064	0.000539535	0.000574152	0.000510036	0.000584397	0.000552134	0.000550578	1.5213	0.605304	9.78e-07	1.46827	up	--
meta_1065	Adenosine 5'-diphosphate (ADP)	0.9977			MS2 forward	428.033	389.82	8.55e-06	9.44e-06	8.98e-06	8.2e-06	8.81e-06	8.73e-06	7.8e-06	6.85e-06	8.14e-06	7.8e-06	8.24e-06	1.32e-05	9.4e-06	1.06e-05	1.12e-05	1.09e-05	1.07e-05	1.38574	0.470654	0.000826696	1.31789	up	--
meta_1066			Moricizine;Moricizine	22.0598265538816;22.0059809446254	MS1 mz matched	428.173	424.962	1.59e-05	1.61e-05	1.66e-05	1.52e-05	1.56e-05	1.94e-05	1.77e-05	1.69e-05	1.86e-05	1.78e-05	1.9e-05	1.8e-05	1.75e-05	1.76e-05	1.84e-05	1.71e-05	1.75e-05	0.970057	-0.0438579	0.238315	0.572903	unchanged	--
meta_1067					Unmapped	428.192	214.409	8.16e-06	6.33e-06	7.27e-06	6.96e-06	8.79e-06	9.52e-06	9.56e-06	9.11e-06	9.08e-06	8.49e-06	8.46e-06	5.54e-06	6.1e-06	5.9e-06	5.8e-06	6.47e-06	4.92e-06	0.64025	-0.643292	6.14e-07	1.47049	down	--
meta_1068			Risperidone;Vismione D	0.477070620481233;6.58200581996646	MS1 mz matched	428.246	79.618	0.000880418	0.000847167	0.000891956	0.000864014	0.000873076	0.000840556	0.000823445	0.000821541	0.000831045	0.000887118	0.000859249	0.000909557	0.000902361	0.000859299	0.000931258	0.00089497	0.000846079	1.05542	0.0778125	0.0195097	1.01386	up	--
meta_1069			Risperidone;Vismione D	0.477070620481233;6.58200581996646	MS1 mz matched	428.246	57.57	0.000692042	0.000807882	0.000764187	0.000725159	0.000764344	0.000757738	0.000814926	0.000798073	0.000838938	0.000804237	0.00087964	0.000780507	0.000793311	0.000767552	0.000821185	0.000765501	0.000839926	0.97434	-0.0375034	0.339975	0.459723	unchanged	--
meta_1070					Unmapped	428.272	239.028	8.21e-06	9.34e-06	8.9e-06	8.43e-06	1.02e-05	6.53e-06	6.2e-06	6.35e-06	6.3e-06	7.19e-06	6.29e-06	4.98e-06	4.25e-06	5.49e-06	5.37e-06	5.38e-06	6.15e-06	0.813966	-0.296959	0.00362517	1.20325	down	--
meta_1071	Stearoylcarnitine	0.9973			MS2 reverse	428.37	117.894	6.74e-05	5.55e-05	7.45e-05	5.56e-05	7.09e-05	8.47e-05	0.000102031	7.51e-05	8.87e-05	0.000102306	8.49e-05	6.41e-05	7.63e-05	7.22e-05	7.07e-05	5.7e-05	6.25e-05	0.749197	-0.416584	0.00222461	1.22739	down	--
meta_1072					Unmapped	428.792	298.736	4.09e-05	4.7e-05	4.73e-05	4.71e-05	5.22e-05	4.66e-05	4.1e-05	4.87e-05	4.66e-05	4.29e-05	4.65e-05	5.51e-05	5.1e-05	4.77e-05	5.15e-05	4.49e-05	4.56e-05	1.08597	0.118988	0.0799276	0.807936	unchanged	--
meta_1073					Unmapped	429.05	337.622	2.73e-05	2.6e-05	2.19e-05	2.05e-05	1.96e-05	1.39e-05	1.54e-05	1.28e-05	1.82e-05	1.66e-05	1.44e-05	2.63e-05	2.82e-05	2.88e-05	3.07e-05	2.8e-05	2.77e-05	1.85817	0.893885	2.72e-07	1.4853	up	--
meta_1074			Irbesartan;Irbesartan	9.39139458205827;9.29681890094365	MS1 mz matched	429.236	297.773	6.57e-05	6.87e-05	6.21e-05	6.82e-05	6.25e-05	6.63e-05	6.98e-05	6.09e-05	5.82e-05	7.4e-05	6.03e-05	6.7e-05	6.61e-05	7.13e-05	7.03e-05	6.81e-05	7.18e-05	1.06432	0.0899316	0.169627	0.671428	unchanged	--
meta_1075					Unmapped	430.107	365.591	1.2e-05	1.21e-05	1.38e-05	1.32e-05	1.28e-05	1.33e-05	1.44e-05	1.47e-05	1.57e-05	1.58e-05	1.5e-05	1.05e-05	1.23e-05	1.14e-05	1.34e-05	1.13e-05	1.23e-05	0.801679	-0.318903	0.000405969	1.3046	down	--
meta_1076			Garcimangosone C;	-5.34535538924819;	MS1 mz matched	430.19	410.756	2.15e-06	2.44e-06	2.49e-06	2.13e-06	2.46e-06	3.55e-06	2.02e-06	1.76e-06	3.32e-06	1.3e-06	2.71e-06	1.06e-06	4.44e-06	1.05e-06	1.97e-06	2.89e-06	1.06e-06	0.851209	-0.232416	0.600468	0.261435	unchanged	--
meta_1077			Imperialine;Cevan-6-one, 3,20-dihydroxy-, (3-beta,5-alpha,17-beta)-;Kashmirine;Peiminine	10.34	MS1 mz matched	430.329	41.9375	2.36e-05	1.98e-05	1.91e-05	2.11e-05	1.64e-05	2.45e-05	1.39e-05	1.97e-05	2.54e-05	3.37e-05	3.07e-05	1.67e-05	1.35e-05	1.38e-05	1.85e-05	1.73e-05	1.47e-05	0.637971	-0.648438	0.0278848	1.0344	down	--
meta_1078					Unmapped	430.868	297.416	0.000311135	0.000316454	0.000294816	0.000268438	0.000262864	0.000248986	0.000253094	0.000236298	0.000248061	0.000273932	0.000261368	0.000345359	0.000336759	0.000339456	0.000353521	0.000350801	0.000346925	1.36214	0.445875	6.41e-07	1.49738	up	--
meta_1079			lamotrigine-2-N-glucuronide;CMP-2-aminoethylphosphote;CMPciliatine	3.7531230568182;10.726738136387	MS1 mz matched	431.07	404.598	3.96e-06	3.3e-06	2.48e-06	2.65e-06	3.54e-06	2.95e-06	3.59e-06	2.13e-06	3.78e-06	3.14e-06	3.71e-06	6.12e-06	5.26e-06	5.39e-06	5.08e-06	4.72e-06	4.2e-06	1.594	0.67265	0.000412314	1.3038	up	--
[truncated: 1,811 more rows]

## Sheet: IBS vs Control ESI+
#ID	MS2 name	MS2 score	MS1 name	MS1 ppm	Type	m/z	RT (s)	QC1pos	QC2pos	QC3pos	QC4pos	QC5pos	Control1pos	Control2pos	Control3pos	Control4pos	Control5pos	Control6pos	IBS1pos	IBS2pos	IBS3pos	IBS4pos	IBS5pos	IBS6pos	Fold change	log2FC	p value	VIP	Regulated	KEGG pathway annotation
[truncated: 2,890 more rows]
