# Supplementary material for: Anti-Toxoplasma gondii efficacy of beta, beta-dimethylacrylshikonin and isobutyrylshikonin in vitro and in vivo
Source: Parasit Vectors. 2025 Jun 9;18:217. doi: 10.1186/s13071-025-06865-1 (PMC12150545; doi:10.1186/s13071-025-06865-1)
Supplement: Supplementary file 7 — Additional file 7: Table S2. Details and KEGG pathway annotations of the metabolites identified in DMAS vs control and IBS vs control in ESI- mode. ID is the serial number of metabolites. MS1 and MS2 indicate the primary and secondary mass spectroscope, respectively. Type is the matching type and ppm is the abbreviation for part per million. The different KEGG pathways were annotated in the last column. [file 13071_2025_6865_MOESM7_ESM.xlsx]

## Sheet: DMAS vs Control ESI-
#ID	MS2 name	MS2 score	MS1 name	MS1 ppm	Type	m/z	RT (s)	QC1neg	QC2neg	QC3neg	QC4neg	QC5neg	Control1neg	Control2neg	Control3neg	Control4neg	Control5neg	Control6neg	DMAS1neg	DMAS2neg	DMAS3neg	DMAS4neg	DMAS5neg	DMAS6neg	Fold change	log2FC	p value	VIP	Regulated	KEGG pathway annotation
meta_1					Unmapped	66.0012	23.886	0.000182031	0.00016761	0.000161897	0.000148707	0.000180214	0.000241674	0.000171536	6.22901e-05	1.67283e-05	8.39404e-05	8.19254e-05	0.000234687	0.000143288	5.03809e-05	2.34179e-05	4.36212e-05	2.08841e-05	0.784506	-0.350144	0.635621	0.205535	unchanged	--
meta_2	Dihydroxyacetone	1			MS2 forward	71.0145	284.428	0.000107479	0.000141108	0.000139225	0.00010934	0.000153054	0.000109742	0.000150389	0.000147845	0.000153965	0.000109376	0.000145943	0.000102946	0.00011244	9.63536e-05	0.000101719	0.000158631	0.000152448	0.886546	-0.173732	0.300072	0.444016	unchanged	--
meta_3	Pyruvaldehyde	0.9952			MS2 forward	71.0148	212.069	5.6978e-05	9.03856e-05	8.62533e-05	5.51683e-05	5.67801e-05	5.94571e-05	8.59251e-05	9.02021e-05	5.39154e-05	6.24486e-05	6.01577e-05	5.92224e-05	9.54998e-05	6.0118e-05	9.35649e-05	7.13565e-05	9.58795e-05	1.15417	0.206858	0.295158	0.449498	unchanged	--
meta_4					Unmapped	74.0259	338.176	0.000241645	0.000229136	0.000229047	0.000226924	0.000226345	0.000197266	0.000219695	0.000230016	0.000214972	0.00021258	0.000216888	0.000241256	0.000269457	0.00024641	0.000257233	0.000249632	0.000266364	1.18502	0.244908	9.23571e-05	1.21364	up	--
meta_5					Unmapped	78.0359	202.442	0.000160673	0.000155752	0.000149865	0.000146826	0.000156233	0.000197155	0.000211987	0.000220691	0.000218916	0.000224418	0.000217329	8.56241e-05	8.94926e-05	8.5248e-05	8.54302e-05	9.14321e-05	9.12643e-05	0.409526	-1.28797	9.04898e-08	1.35202	down	--
meta_6					Unmapped	79.9584	273.461	0.000309364	0.000280472	0.000306708	0.000286338	0.000314262	0.000322022	0.000360638	0.000339677	0.000325312	0.000329585	0.000344825	0.000315142	0.000321342	0.000293971	0.000310921	0.000346948	0.000330049	0.948723	-0.0759407	0.097462	0.68208	unchanged	--
meta_7					Unmapped	85.03	284.373	8.50542e-05	8.10311e-05	7.55074e-05	8.67853e-05	9.06832e-05	8.0161e-05	6.65288e-05	8.8684e-05	8.60624e-05	8.59847e-05	9.03548e-05	9.29807e-05	8.2115e-05	5.73114e-05	5.70441e-05	8.62776e-05	8.94234e-05	0.934461	-0.0977937	0.490232	0.301077	unchanged	--
meta_8			Chloroprene;2-Chloro-1,3-butadiene	12.9654	MS1 mz matched	87.0091	212.072	7.82226e-05	7.65262e-05	7.04943e-05	7.30592e-05	7.77424e-05	8.47124e-05	7.85727e-05	7.54241e-05	7.38053e-05	7.84631e-05	7.67961e-05	7.91237e-05	7.84472e-05	8.22534e-05	8.00834e-05	8.24518e-05	8.03922e-05	1.03202	0.0454707	0.181679	0.57854	unchanged	--
meta_9					Unmapped	87.0457	103.544	6.18099e-05	6.12219e-05	6.45278e-05	6.13719e-05	5.99294e-05	1.3029e-05	3.29437e-05	1.60757e-05	1.54307e-05	2.14006e-05	1.54685e-05	2.13006e-05	2.03085e-05	2.13792e-05	3.94835e-05	4.23475e-05	2.34332e-05	1.4714	0.557193	0.110591	0.660686	unchanged	--
meta_10	Sarcosine	0.8236			MS2 forward	88.042	321.435	0.00126915	0.00124991	0.00134252	0.00140211	0.00134184	0.00136308	0.00140713	0.00151724	0.00148752	0.00140842	0.00139225	0.00156571	0.00153239	0.00144843	0.00151306	0.00154686	0.00154025	1.06659	0.0930085	0.0107194	0.970766	unchanged	--
meta_11	L-Alanine	0.9965			MS2 forward	88.0409	341.195	0.000117294	0.00010571	0.000115382	0.000106442	0.000107554	0.000135801	0.000136905	0.00011783	0.000120231	0.000133887	0.000130193	0.000149	0.000122072	0.000136817	0.000139424	0.000153667	0.000139283	1.08442	0.116929	0.0817763	0.714193	unchanged	--
meta_12	DL-lactate	0.9739			MS2 forward	89.0258	212.072	0.0161855	0.0157156	0.016113	0.0161774	0.0164424	0.0180126	0.0175316	0.0163869	0.0156801	0.0161938	0.0171539	0.0163507	0.0170535	0.0162863	0.0159113	0.0171703	0.0169371	0.987621	-0.0179702	0.630306	0.210736	unchanged	--
meta_13					Unmapped	90.0129	22.223	8.49133e-05	7.08388e-05	7.92522e-05	7.38166e-05	5.41435e-05	0.000149731	0.000133283	2.30678e-05	1.16239e-05	4.45791e-05	2.5959e-05	8.04192e-05	5.42193e-05	1.75456e-05	8.24197e-06	1.52458e-05	6.15391e-06	0.468328	-1.09441	0.251708	0.496395	unchanged	--
meta_14					Unmapped	92.0261	153.715	0.000384981	0.000380551	0.000386933	0.000388445	0.00040036	0.000488148	0.000514467	0.000496326	0.000466712	0.000535272	0.000502772	0.000230397	0.000244986	0.000233166	0.00023331	0.000249862	0.0002407	0.476886	-1.06828	1.78875e-07	1.3495	down	--
meta_15					Unmapped	99.0087	364.082	3.55991e-05	3.37958e-05	3.55979e-05	3.28941e-05	3.62558e-05	3.13468e-05	3.00344e-05	3.10804e-05	3.27676e-05	2.97601e-05	3.90179e-05	4.68484e-05	4.81058e-05	4.52012e-05	4.61164e-05	4.65718e-05	4.66925e-05	1.44085	0.526924	8.46351e-05	1.29356	up	--
meta_16			Ethylenethiourea;2-Mercaptoimidazoline	-3.40504	MS1 mz matched	101.025	280.25	0.000121096	0.000236166	0.000221914	0.000216938	0.000130159	0.000220494	0.00030587	0.000125429	0.000105008	0.000119596	0.000115659	0.000158425	0.000134183	0.00015727	0.000160107	0.000156687	0.000266986	1.04193	0.059265	0.860496	0.0799442	unchanged	--
meta_17			Pyruvatoxime;3-Oxoalanine;Pyruvate oxime;2-Aminomalote semialdehyde;2-Ammoniomalote semialdehyde;(Z)-3-Peroxyaminoacrylate	19.9656511209261;19.9656511209261;20.3830261805282;20.3830261805282;20.3830261805282	MS1 mz matched	102.02	263.642	3.37792e-05	3.33727e-05	3.10981e-05	2.92116e-05	3.21989e-05	4.20645e-05	3.39714e-05	1.48456e-05	1.06898e-05	1.6698e-05	1.65297e-05	6.31185e-05	4.10575e-05	1.72181e-05	1.01282e-05	1.43826e-05	1.00697e-05	1.15709	0.210502	0.737543	0.150158	unchanged	--
meta_18	(S)-2-aminobutyric acid	0.9943			MS2 forward	102.057	373.056	0.00107757	0.00104364	0.00105262	0.000892059	0.000979433	0.00101363	0.00111372	0.00105967	0.000936497	0.00106033	0.00104075	0.00113739	0.00121039	0.00111074	0.00122189	0.00122778	0.00115644	1.13495	0.182633	0.00134212	1.10679	up	Cysteine and methionine metabolism(ko00270);;Metabolic pathways(ko01100)
meta_19	2-hydroxy-butanoic acid	0.9959			MS2 forward	103.04	185.675	3.19409e-05	2.89513e-05	3.05749e-05	2.78408e-05	2.99371e-05	3.07184e-05	2.86695e-05	2.81426e-05	2.92755e-05	2.80979e-05	3.45632e-05	3.56346e-05	3.52968e-05	3.41712e-05	3.27268e-05	3.47037e-05	3.66822e-05	1.16576	0.221269	0.00280774	1.09702	up	Propanoate metabolism(ko00640)
meta_20	L-Serine	0.9735			MS2 forward	104.036	351.135	0.000260552	0.000229963	0.000242199	0.000241678	0.000248273	0.000219865	0.000246978	0.000272779	0.000226545	0.000240043	0.000243307	0.000208734	0.000224505	0.000219364	0.000235646	0.000218587	0.000221235	0.916216	-0.12624	0.0450654	0.826729	unchanged	--
meta_21			2,2-Dihydroperoxypropane;	16.1168418815364;	MS1 mz matched	107.037	145.317	0.000191582	0.000196635	0.000193843	0.000184565	0.000195715	0.00029752	0.000309469	0.000275651	0.000269783	0.000284132	0.000283855	9.64668e-05	9.84928e-05	0.000100307	9.66435e-05	0.000106118	0.000102022	0.348784	-1.51959	1.79064e-07	1.35165	down	--
meta_22					Unmapped	110.958	35.432	0.000178738	0.000172728	0.00020654	0.000169827	0.000188541	6.08631e-05	7.09043e-05	6.56535e-05	5.46599e-05	7.58495e-05	5.76831e-05	0.000226474	0.000297997	0.000226231	0.000229718	0.000290872	0.000240678	3.92095	1.9712	1.85663e-05	1.32166	up	--
meta_23					Unmapped	110.976	35.981	0.000167849	0.000186581	0.000165277	0.000174074	0.000174947	0.000220075	0.000179704	0.000184633	0.000175436	0.000203102	0.000191083	0.000201038	0.000212824	0.000189526	0.00019808	0.000202261	0.000223234	1.0632	0.0884084	0.17959	0.56917	unchanged	--
meta_24	Uracil	0.9995			MS2 forward	111.021	84.6155	0.00459758	0.00295116	0.00282934	0.00229426	0.00279278	0.00574929	0.00608312	0.00343995	0.00533826	0.00342175	0.00343387	0.00251806	0.00160396	0.0014939	0.00155978	0.00184042	0.001787	0.393324	-1.34621	0.00235969	1.15453	down	beta-Alanine metabolism(ko00410);;Pyrimidine metabolism(ko00240);;Pantothenate and CoA biosynthesis(ko00770);;Metabolic pathways(ko01100)
meta_25	Creatinine	0.9524			MS2 forward	112.052	153.707	3.71592e-05	3.4462e-05	3.56224e-05	3.34606e-05	3.41599e-05	2.59931e-05	3.18417e-05	2.60065e-05	2.5135e-05	2.78473e-05	2.62761e-05	3.97922e-05	4.64076e-05	3.9826e-05	3.87413e-05	4.62397e-05	4.25317e-05	1.5545	0.63645	9.31358e-06	1.27821	up	Metabolic pathways(ko01100);;Arginine and proline metabolism(ko00330)
meta_26			Trifluoroacetic acid;Thiamazole;Methimazole	10.3601632297867;-6.30299267173465	MS1 mz matched	113.024	453.255	1.5976e-05	1.40174e-05	1.45808e-05	1.56711e-05	1.46013e-05	1.38545e-05	1.50062e-05	1.41949e-05	1.31046e-05	1.36548e-05	1.47294e-05	2.3251e-05	2.43579e-05	2.22637e-05	2.26141e-05	2.22445e-05	2.54966e-05	1.65863	0.729992	5.11247e-07	1.33129	up	--
meta_27			cis-Acetylacrylate;Norfuraneol;Pteridine	11.4520792689471;11.4520792689471;3.02930244262712	MS1 mz matched	113.025	284.537	0.000467375	0.000511886	0.000502192	0.000500972	0.000502128	0.000499874	0.000549263	0.000514404	0.000526926	0.000527286	0.000517568	0.000518737	0.000493003	0.000503096	0.000522509	0.000498941	0.000520276	0.97488	-0.0367036	0.154635	0.597478	unchanged	--
meta_28	L-Asparagine	0.8234			MS2 forward	113.036	270.828	3.73312e-05	3.4415e-05	3.92357e-05	3.36507e-05	3.39657e-05	4.92276e-05	4.74577e-05	4.42883e-05	4.081e-05	4.69318e-05	4.68075e-05	5.02014e-05	4.98903e-05	5.10323e-05	5.23863e-05	5.19359e-05	4.89717e-05	1.10487	0.143882	0.00852752	1.0265	up	Biosynthesis of plant secondary metabolites(ko01060);;Biosynthesis of secondary metabolites(ko01110);;Mineral absorption(ko04978);;Biosynthesis of amino acids(ko01230);;Protein digestion and absorption(ko04974);;Alanine, aspartate and glutamate metabolism(ko00250);;Aminoacyl-tRNA biosynthesis(ko00970);;Central carbon metabolism in cancer(ko05230);;Metabolic pathways(ko01100);;Cyanoamino acid meta…
meta_29	L-Proline	0.9942			MS2 forward	114.057	287.784	0.000981215	0.00102978	0.00103229	0.00105153	0.00108773	0.000838073	0.000861481	0.000878934	0.00085761	0.000810407	0.000863563	0.0013897	0.00135032	0.00132083	0.00133057	0.00132291	0.00136871	1.58179	0.661557	2.1796e-11	1.35325	up	Metabolic pathways(ko01100);;Carbapenem biosynthesis(ko00332);;Aminoacyl-tRNA biosynthesis(ko00970);;Staurosporine biosynthesis(ko00404);;Central carbon metabolism in cancer(ko05230);;Novobiocin biosynthesis(ko00401);;ABC transporters(ko02010);;Protein digestion and absorption(ko04974);;Prodigiosin biosynthesis(ko00333);;Arginine and proline metabolism(ko00330);;Biosynthesis of amino acids(ko0123…
meta_30					Unmapped	114.98	295.364	8.66444e-05	0.000100882	0.000103093	0.000109958	0.000115374	0.000103351	9.59151e-05	0.000103594	0.00010222	8.78934e-05	9.14323e-05	0.000124658	0.000129314	0.000117283	0.000117447	0.000109784	0.000121359	1.23175	0.300714	0.000172004	1.19504	up	--
meta_31					Unmapped	115.004	380.583	0.000400561	0.000345077	0.000358343	0.000377234	0.000340065	0.000407224	0.000435622	0.000441481	0.000412137	0.000404377	0.000425587	0.000303682	0.000388094	0.000347254	0.000361521	0.000358234	0.000364105	0.840273	-0.25107	0.00094599	1.15865	down	--
meta_32			Diacetone alcohol;n-Butyl acetate;Methyl pentanoate;Methyl (S)-2-Methylbutanoate;2-Ethylbutanoic acid;Ethyl butyrate;Ethyl 2-methylpropanoate;Pentyl formate;Isocaproic acid;Methyl 3-methylbutanoate;2-Methylpropyl acetate;2,2,4-Trimethyl-1,3-dioxolane;3-Methylbutyl formate;2,4,5-Trimethyl-1,3-dioxolane;(卤)-2-Methylpentanoic acid;Propyl propionate;Caproic acid;3-Methylpentanoic acid;Isopropyl propi…	2.32935313964198;2.32935313964198;2.32935313964198;2.32935313964198;2.32935313964198;2.32935313964198;2.32935313964198;2.32935313964198;2.32935313964198;2.32935313964198;2.32935313964198;2.32935313964198;2.32935313964198;2.32935313964198;2.32935313964198;2.32935313964198;2.32935313964198;2.32935313964198;2.32935313964198;2.5843421600962;2.5843421600962;2.5843421600962;2.5843421600962;2.5843421600…	MS1 mz matched	115.077	79.858	0.000100195	9.31844e-05	9.40915e-05	0.000101637	0.000106761	8.93205e-05	0.000162496	0.000131723	0.000128869	0.000132859	0.000149715	0.000147915	0.000152428	0.000149294	0.00015624	0.000156962	0.000146069	1.1433	0.19321	0.120657	0.683173	unchanged	--
meta_33			L-2-Amino-3-oxobutanoic acid;L-Aspartate-semialdehyde;Acetylglycine;L-Aspartate 4-semialdehyde;Aspartate beta-semialdehyde;L-Aspartic 4-semialdehyde;2-Amino-3-oxobutanoate;2-Amino-acetoacetate;L-2-Amino-3-oxobutanoic acid;L-2-Amino-3-oxobutanoate;L-2-Amino-acetoacetate;(S)-2-Amino-3-oxobutanoic acid;(Z)-2-Methylperoxyaminoacrylate	12.0204103713771;12.0204103713771;12.0204103713771;11.9614567687649;11.9614567687649;11.9614567687649;11.9614567687649	MS1 mz matched	116.035	232.742	5.19098e-05	4.98451e-05	4.78358e-05	4.66264e-05	5.09878e-05	8.13595e-05	5.81323e-05	2.11573e-05	1.21534e-05	2.52614e-05	2.40338e-05	0.000174755	6.01872e-05	2.29375e-05	1.80393e-05	2.17142e-05	1.20642e-05	1.39442	0.479666	0.616578	0.225173	unchanged	--
meta_34					Unmapped	116.035	253.858	4.38027e-05	4.84099e-05	4.80173e-05	4.65331e-05	5.09364e-05	7.39224e-05	7.68237e-05	7.07867e-05	6.66877e-05	6.55608e-05	6.44078e-05	3.28261e-05	4.35701e-05	2.98096e-05	2.95005e-05	3.81781e-05	3.23992e-05	0.493278	-1.01953	4.05953e-07	1.31181	down	--
meta_35	Indole	0.9997			MS2 forward	116.05	235.14	7.22092e-05	4.50898e-05	7.06234e-05	7.24238e-05	7.423e-05	4.167e-05	7.35078e-05	4.86303e-05	6.88735e-05	7.23646e-05	4.44643e-05	3.5632e-05	4.15232e-05	7.3367e-05	4.2982e-05	7.74559e-05	7.96366e-05	1.00311	0.00447678	0.986352	0.00397249	unchanged	--
meta_36	L-Valine	0.9822			MS2 forward	116.072	277.137	0.00157481	0.00152784	0.00149212	0.00146802	0.00155454	0.0013745	0.00160987	0.00147684	0.0014117	0.00148401	0.00139876	0.00134071	0.00131594	0.00131803	0.00133967	0.00131523	0.00134986	0.911344	-0.133932	0.0133703	1.02684	down	2-Oxocarboxylic acid metabolism(ko01210);;ABC transporters(ko02010);;Central carbon metabolism in cancer(ko05230);;Aminoacyl-tRNA biosynthesis(ko00970);;Cyanoamino acid metabolism(ko00460);;Metabolic pathways(ko01100);;Biosynthesis of secondary metabolites(ko01110);;Biosynthesis of antibiotics(ko01130);;Biosynthesis of plant secondary metabolites(ko01060);;Biosynthesis of amino acids(ko01230);;Va…
meta_37	Succinate	0.9633			MS2 forward	117.02	364.173	0.000713212	0.000670898	0.00065205	0.000593126	0.000681851	0.000535433	0.000520034	0.000461486	0.00055884	0.000502145	0.000506944	0.000930953	0.000909092	0.000942148	0.000861487	0.00095705	0.000912767	1.78726	0.837752	1.26468e-09	1.34367	up	Biosynthesis of alkaloids derived from ornithine, lysine and nicotinic acid(ko01064);;cAMP signaling pathway(ko04024);;Carbon fixation pathways in prokaryotes(ko00720);;Degradation of aromatic compounds(ko01220);;Phenylalanine metabolism(ko00360);;Microbial metabolism in diverse environments(ko01120);;Biosynthesis of phenylpropanoids(ko01061);;Biosynthesis of plant hormones(ko01070);;Oxidative ph…
meta_38					Unmapped	119.035	284.847	0.000685238	0.000684257	0.000677798	0.000872429	0.000943058	0.000698431	0.00100297	0.000939316	0.000950918	0.000944239	0.000917531	0.00097539	0.000915924	0.000690058	0.000674301	0.000949699	0.000745656	0.907878	-0.13943	0.266506	0.476715	unchanged	--
meta_39	Nicotinate	0.9998			MS2 forward	122.025	417.524	0.000490794	0.000496503	0.000496457	0.000459344	0.000467976	0.000425323	0.000439459	0.000422092	0.000464254	0.000410339	0.000422433	0.000693767	0.000702992	0.000693874	0.00066194	0.000719833	0.000698408	1.61415	0.690778	3.27365e-10	1.34736	up	Pertussis(ko05133);;Biosynthesis of plant secondary metabolites(ko01060);;Biosynthesis of secondary metabolites(ko01110);;Microbial metabolism in diverse environments(ko01120);;Metabolic pathways(ko01100);;Nicotinate and nicotinamide metabolism(ko00760);;Tropane, piperidine and pyridine alkaloid biosynthesis(ko00960);;Biosynthesis of alkaloids derived from ornithine, lysine and nicotinic acid(ko0…
meta_40					Unmapped	122.025	202.442	0.000388749	0.000394043	0.000410458	0.00040191	0.000407412	0.000525068	0.00055133	0.000568241	0.000536425	0.000585145	0.000569853	0.000235896	0.000244775	0.000233626	0.000233405	0.000243227	0.000245315	0.430521	-1.21584	1.11944e-07	1.35304	down	--
meta_41					Unmapped	122.061	102.505	0.000118031	0.000121144	0.000145396	0.000136198	0.000133122	0.000115039	0.000126774	0.000144845	0.000118156	0.000125423	0.000121682	0.000138977	0.000143236	0.000141585	0.000119276	0.000153578	0.000146796	1.12173	0.165721	0.0383987	0.818439	unchanged	--
meta_42	Taurine	0.999			MS2 forward	124.007	327.335	1.2412e-05	1.47701e-05	8.54896e-06	9.56777e-06	1.22759e-05	1.05726e-05	9.92392e-06	5.93872e-06	9.27998e-06	5.59102e-06	8.2127e-06	1.76487e-05	1.47377e-05	1.56137e-05	1.5251e-05	6.25105e-06	1.56134e-05	1.71885	0.781445	0.0134079	0.971116	unchanged	--
meta_43			2-Ethylidenehexanal;(3xi,5Z)-1,5-Octadien-3-ol;(3E,5Z)-3,5-Octadien-1-ol;2,4,4-Trimethylcyclopentanone;Sulcatone;6-Methyl-3-hepten-2-one, trans-;5-Methyl-5-hepten-2-one;(2E,4E)-2,4-Octadien-1-ol;6-Octenal;(E)-2-octenal;2,5-Octadien-1-ol;1-Octen-3-one;3-Methyl-3-hepten-2-one;(S,E)-Filbertone;2-Octen-4-one;5-Octen-2-one;4-Octen-3-one;3-Octen-2-one;2-Octenal;(Z)-5-Octenal;Sulcatone;Methylheptenone;6…	-3.68821198861381;-3.68821198861381;-3.68821198861381;-3.68821198861381;-3.68821198861381;-3.68821198861381;-3.68821198861381;-3.68821198861381;-3.68821198861381;-3.68821198861381;-3.68821198861381;-3.68821198861381;-3.68821198861381;-3.68821198861381;-3.	MS1 mz matched	125.097	205.761	1.51221e-05	1.48418e-05	1.60334e-05	1.48259e-05	1.47033e-05	1.77219e-05	1.89917e-05	1.74632e-05	1.54319e-05	1.63468e-05	1.80358e-05	1.62186e-05	1.57916e-05	1.51288e-05	1.48712e-05	1.61295e-05	1.54924e-05	0.900384	-0.151388	0.0187326	0.945354	unchanged	--
meta_44			O-Acetylserine;D-Glutamic acid;DL-Glutamate;L-4-Hydroxyglutamate semialdehyde;3-(Carboxymethylamino)propanoic acid;N-Methyl-D-aspartic acid;L-Glutamic acid;N-Acetylserine;L-Glutamate;L-Glutamic acid;L-Glutaminic acid;Glutamate;D-Glutamate;D-Glutamic acid;D-Glutaminic acid;D-2-Aminoglutaric acid;Glutamate;Glutaminic acid;2-Aminoglutaric acid;O-Acetyl-L-serine;O3-Acetyl-L-serine;L-threo-3-Methylasp…	5.72718065081843;5.72718065081843;5.72718065081843;5.72718065081843;5.72718065081843;5.72718065081843;5.72718065081843;5.72718065081843;5.44020803354252;5.44020803354252;5.44020803354252;5.44020803354252;5.44020803354252;5.44020803354252;5.44020803354252;5.44020803354252;5.44020803354252;5.44020803354252	MS1 mz matched	128.036	373.056	0.00186343	0.00172081	0.00175243	0.00172244	0.00176003	0.00175345	0.00191312	0.0018798	0.00178157	0.00178005	0.00184612	0.0020151	0.00202917	0.00198054	0.00201884	0.00207703	0.00207915	1.11372	0.155389	0.000116431	1.23432	up	--
meta_45	ketoisocaproic acid	0.9071			MS2 reverse	129.055	43.78	0.000967484	0.00102168	0.0010238	0.00071506	0.00101655	0.00100671	0.00119256	0.00117332	0.000742325	0.00122544	0.00119606	0.000566834	0.000648287	0.000932096	0.000852479	0.000965018	0.00090144	0.744468	-0.425719	0.0210729	0.89151	unchanged	--
meta_46			Trans-3-hydroxy-L-proline;3-Hydroxy-L-proline;5-Amino-2-oxopentanoic acid;4-Hydroxyproline;Propionylglycine;L-Glutamic gamma-semialdehyde;N-Acetyl-L-alanine;cis-4-Hydroxy-D-proline;5-Aminolevulinic acid;4-Hydroxy-2-pyrrolidinecarboxylic acid;4-Hydroxy-L-proline;5-Aminolevulite;5-Amino-4-oxopentanoate;5-Amino-4-oxovaleric acid;cis-4-Hydroxy-L-proline;L-Allohydroxyproline;N-Acetyl-beta-alanine;5-Am…	21.0349225863455;21.0349225863455;21.0349225863455;21.0349225863455;21.0349225863455;21.0349225863455;21.0349225863455;21.0349225863455;21.0349225863455;21.0349225863455;21.0349225863455;21.3645540684038;21.3645540684038;21.3645540684038;21.3645540684038;21.3645540684038;21.3645540684038;21.3645540684038;21.3645540684038;21.3645540684038;21.3645540684038;21.3645540684038;21.3645540684038	MS1 mz matched	130.051	352.14	0.00010523	9.65572e-05	8.47491e-05	7.50607e-05	8.62267e-05	3.90292e-05	4.12657e-05	4.02345e-05	6.63e-05	5.13402e-05	4.03462e-05	0.000152098	0.000174035	0.000227656	0.000169292	0.000188835	0.00014528	3.79582	1.92441	4.11363e-05	1.29512	up	--
meta_47	N-Acetyl-L-alanine	0.9987			MS2 forward	130.051	235.101	0.000125448	0.000135583	0.000133187	0.000126115	0.000134841	0.000101942	0.000113716	0.000104367	9.65611e-05	0.000102642	9.9809e-05	8.19075e-05	7.44824e-05	7.52906e-05	7.88649e-05	7.69645e-05	7.49739e-05	0.747102	-0.420623	1.81196e-05	1.29362	down	--
meta_48	Creatine	0.7724			MS2 forward	130.062	324.081	7.44448e-05	7.7491e-05	8.52028e-05	8.66421e-05	8.89196e-05	6.8861e-05	6.80579e-05	6.97984e-05	7.43485e-05	6.21394e-05	6.75954e-05	0.000129339	0.000129856	0.00010837	0.000120504	0.000109164	0.000117823	1.74063	0.799614	7.74847e-06	1.31641	up	Arginine and proline metabolism(ko00330);;Glycine, serine and threonine metabolism(ko00260);;Metabolic pathways(ko01100)
meta_49	L-Leucine	0.9245			MS2 forward	130.088	240.07	0.0123942	0.0134796	0.0127434	0.0125928	0.0136851	0.0111039	0.0118142	0.0122068	0.0115301	0.0116444	0.0112894	0.0111126	0.0115443	0.0114257	0.0110372	0.0112624	0.0113252	0.972961	-0.0395459	0.118978	0.66472	unchanged	--
meta_50			2-Oxosuccinamate;Iminoaspartic acid;2-Oxosuccimate;2-Oxosuccimic acid;gamma-Aminooxaloacetate;Oxaloacetamide;Iminoaspartate;Iminoaspartic acid;Iminosuccite	12.6557365042813;12.6557365042813;12.6557365042813;12.6557365042813	MS1 mz matched	130.088	251.359	0.0122455	0.0120175	0.0122814	0.0122465	0.0130018	0.010986	0.0120283	0.0117596	0.0112052	0.011628	0.0114814	0.0118162	0.0118819	0.0115453	0.0115587	0.011551	0.0117444	1.0146	0.0209157	0.346864	0.413897	unchanged	--
meta_51					Unmapped	131.082	482.638	0.000174692	0.000151656	0.000173753	0.000193014	0.000161617	0.000140265	0.000169617	0.000175267	0.000160375	0.000152123	0.00014603	0.000139226	0.000182324	0.000175883	0.000164093	0.000139853	0.000173952	1.03354	0.047598	0.590726	0.234543	unchanged	--
meta_52	Maleic acid	0.6433			MS2 forward	132.03	378.172	0.000444399	0.000396322	0.000422573	0.000433273	0.00041572	0.000365511	0.000394026	0.000436772	0.000382653	0.00038132	0.000385075	0.000309752	0.00033575	0.000314122	0.000361416	0.000301513	0.00032578	0.830719	-0.267567	0.000575685	1.14644	down	Microbial metabolism in diverse environments(ko01120);;Butanoate metabolism(ko00650);;Nicotinate and nicotinamide metabolism(ko00760);;Tyrosine metabolism(ko00350)
meta_53					Unmapped	132.03	284.67	3.28204e-05	4.34428e-05	4.41056e-05	4.38964e-05	4.82461e-05	6.7785e-05	4.62515e-05	2.32745e-05	2.06021e-05	2.40211e-05	2.3953e-05	8.08706e-05	5.05621e-05	2.25134e-05	1.33867e-05	1.95216e-05	1.25667e-05	0.968593	-0.0460372	0.938202	0.0320022	unchanged	--
meta_54	L-Malic acid	0.9111			MS2 forward	133.014	466.892	4.39849e-05	4.28688e-05	3.69166e-05	4.06759e-05	6.42548e-05	0.00015379	0.000359801	4.20921e-05	4.54372e-05	9.0346e-05	0.00036708	7.80598e-05	6.62029e-05	4.3646e-05	4.80264e-05	0.000111563	8.06805e-05	0.404497	-1.3058	0.149139	0.639124	unchanged	--
meta_55	Adenine	0.9573			MS2 forward	134.047	60.017	0.00100124	0.00104129	0.000945109	0.000858458	0.000904833	0.00100127	0.00108249	0.000937093	0.000943749	0.00102747	0.000965492	0.00140344	0.00147615	0.0015005	0.0015598	0.00160701	0.00157035	1.53037	0.613877	1.60611e-07	1.32436	up	Purine metabolism(ko00230);;Metabolic pathways(ko01100);;Zeatin biosynthesis(ko00908)
meta_56	Glycine	0.9988			MS2 reverse	134.047	417.623	2.42925e-05	2.2342e-05	2.36698e-05	2.33635e-05	2.05578e-05	1.99237e-05	2.34489e-05	1.887e-05	1.94217e-05	2.1339e-05	1.9326e-05	3.07342e-05	2.96945e-05	2.98821e-05	2.98168e-05	3.12149e-05	2.80768e-05	1.46669	0.552565	2.05409e-06	1.30905	up	Thiamine metabolism(ko00730);;Vancomycin resistance(ko01502);;Phosphonate and phosphinate metabolism(ko00440);;Neuroactive ligand-receptor interaction(ko04080);;Purine metabolism(ko00230);;Lysine degradation(ko00310);;Protein digestion and absorption(ko04974);;Glycine, serine and threonine metabolism(ko00260);;Biofilm formation - Escherichia coli(ko02026);;Mineral absorption(ko04978);;Microbial m…
meta_57	L-Threonate	0.8121			MS2 forward	135.03	302.358	6.56677e-05	6.10089e-05	6.03396e-05	5.75371e-05	5.38799e-05	5.68305e-05	6.71148e-05	5.34301e-05	5.63459e-05	5.90519e-05	5.7608e-05	7.02162e-05	6.3648e-05	7.9593e-05	6.57732e-05	7.78587e-05	7.21885e-05	1.22517	0.292986	0.00263836	1.07319	up	Ascorbate and aldarate metabolism(ko00053)
meta_58	Hypoxanthine	0.9538			MS2 forward	135.032	153.715	0.00606176	0.00611271	0.00603893	0.00573177	0.00608684	0.00708948	0.00819281	0.00774329	0.00716908	0.00765005	0.00739515	0.00353565	0.0036345	0.00358771	0.00360796	0.00387273	0.00373106	0.485625	-1.04209	6.81186e-07	1.34555	down	Purine metabolism(ko00230);;Metabolic pathways(ko01100)
meta_59					Unmapped	135.946	31.379	0.000294872	0.000309513	0.00032676	0.000255221	0.000339633	0.000236663	0.000233748	1.67788e-05	3.67357e-07	5.53938e-05	5.74767e-05	0.000375331	0.000347265	3.79018e-06	1.58229e-07	5.22489e-06	1.6807e-07	1.21903	0.28573	0.808421	0.108554	unchanged	--
meta_60					Unmapped	136.007	85.579	0.000127871	0.000131872	0.000140102	0.000121081	0.000141488	0.0001659	0.000162934	7.1027e-05	2.341e-05	8.09891e-05	7.93108e-05	0.000230248	0.000155992	7.84107e-05	4.97772e-05	7.81197e-05	4.63557e-05	1.09482	0.130691	0.810486	0.107233	unchanged	--
meta_61			Silicic acid;Methanesulfonic acid;Methanesulfote	1.19650516128467;-1.04179580597303	MS1 mz matched	136.007	101.077	8.16075e-05	8.15996e-05	8.71756e-05	8.66106e-05	8.13567e-05	0.000103152	0.000112044	4.54368e-05	1.75693e-05	5.19828e-05	5.54667e-05	0.000119434	9.99335e-05	5.1141e-05	2.83839e-05	4.5037e-05	3.0143e-05	0.969977	-0.043978	0.930204	0.0375169	unchanged	--
meta_62			5-Diazouracil;2,6-Dioxo-5-diazopyrimidine	-9.78822	MS1 mz matched	137.083	120.459	7.7364e-05	7.79503e-05	7.66641e-05	7.63208e-05	8.05982e-05	7.48284e-05	7.56925e-05	7.54069e-05	7.15397e-05	7.36709e-05	7.05299e-05	7.96019e-05	8.4732e-05	7.87084e-05	7.49775e-05	8.45468e-05	8.1821e-05	1.09672	0.133199	0.00378062	1.06962	up	--
meta_63	4-Nitrophenol	0.9637			MS2 forward	138.019	36.354	0.000266493	0.000215395	0.000250132	0.000226401	0.000222597	0.000212179	0.000235856	0.000225553	0.000216979	0.000220001	0.000222036	0.000245649	0.000254446	0.000336684	0.000253648	0.000295711	0.000298435	1.26412	0.338136	0.00901299	1.05839	up	Degradation of aromatic compounds(ko01220);;Aminobenzoate degradation(ko00627);;Microbial metabolism in diverse environments(ko01120)
meta_64	O-Phosphoethanolamine	0.9998			MS2 forward	140.012	437.982	0.000237523	0.000215392	0.000211557	0.000205991	0.00021326	0.000221781	0.000242017	0.000233995	0.000236534	0.000233871	0.000237961	0.00029223	0.000303337	0.000300431	0.0002914	0.000305095	0.00029773	1.27313	0.34838	1.14504e-08	1.33685	up	Sphingolipid signaling pathway(ko04071);;Cationic antimicrobial peptide (CAMP) resistance(ko01503);;Glycerophospholipid metabolism(ko00564);;Metabolic pathways(ko01100);;Sphingolipid metabolism(ko00600)
meta_65					Unmapped	140.975	177.847	0.000301696	0.000291076	0.000268797	0.00029925	0.00024967	0.000307147	0.000308384	0.0002715	0.000335316	0.000274836	0.000297383	0.000280026	0.000294265	0.000305509	0.000287603	0.00029705	0.000277613	0.970744	-0.0428367	0.43732	0.343875	unchanged	--
meta_66	2-Oxoadipic acid	0.9682			MS2 forward	141.018	327.762	0.0426687	0.040787	0.0435878	0.0444855	0.0452895	0.0433723	0.0427504	0.0442906	0.0431928	0.0419029	0.0444819	0.0464608	0.0458549	0.0462687	0.0442942	0.0454858	0.0451555	1.05204	0.0731848	0.00141076	1.10718	up	Microbial metabolism in diverse environments(ko01120);;Biosynthesis of antibiotics(ko01130);;Methane metabolism(ko00680);;Biosynthesis of amino acids(ko01230);;Tryptophan metabolism(ko00380);;2-Oxocarboxylic acid metabolism(ko01210);;Lysine biosynthesis(ko00300);;Lysine degradation(ko00310);;Metabolic pathways(ko01100)
meta_67			Nornitrogen mustard;2-Hydroxymucote semialdehyde;2-Hydroxymuconic semialdehyde;2-Hydroxymucote-6-semialdehyde;cis,cis-Mucote;cis,cis-Hexadienedioate;cis,cis-2,4-Hexadienedioic acid;2-Oxo-2,3-dihydrofuran-5-acetate;3-Oxoadipate enol-lactone;4,5-Dihydro-5-oxofuran-2-acetate;5-Oxo-4,5-dihydrofuran-2-acetate;cis,trans-Hexadienedioate;1,2,3,5-Tetrahydroxybenzene;2,5-Dihydro-5-oxofuran-2-acetate;2-Oxo-…	-16.5898033471096;-13.773476236107;-13.773476236107;-13.773476236107;-13.773476236107;-13.773476236107;-13.773476236107;-13.773476236107;-13.773476236107;-13.773476236107;-13.773476236107;-13.773476236107	MS1 mz matched	141.025	22.24	0.000102362	0.000111333	9.35096e-05	0.00010455	0.000101153	0.000116715	7.5952e-05	1.78639e-05	6.40246e-06	1.99145e-05	1.85715e-05	7.98201e-05	3.43137e-05	1.18067e-05	8.31346e-06	6.30013e-06	5.27199e-06	0.570929	-0.808617	0.418822	0.349608	unchanged	--
meta_68	L-Carnitine	0.8473			MS2 reverse	142.087	103.348	0.000147869	0.000122274	0.000119094	0.000110487	0.000109808	0.000107563	0.000108819	5.6167e-05	3.28306e-05	6.1098e-05	6.38876e-05	0.000150896	0.0001286	7.87406e-05	8.01617e-05	9.51396e-05	8.31552e-05	1.43295	0.518993	0.104977	0.66883	unchanged	--
meta_69					Unmapped	144.066	194.999	8.3979e-05	8.705e-05	8.54838e-05	8.20667e-05	8.9417e-05	9.7101e-05	8.82705e-05	3.19988e-05	1.41945e-05	3.61788e-05	3.4248e-05	0.000149622	9.62827e-05	4.60799e-05	1.79245e-05	3.32233e-05	1.98415e-05	1.20193	0.265356	0.698942	0.172214	unchanged	--
meta_70	alpha-ketoglutarate	0.8114			MS2 reverse	145.014	345.67	4.02228e-05	3.66322e-05	3.84628e-05	3.60844e-05	3.58673e-05	4.94637e-05	5.30152e-05	5.00597e-05	4.88e-05	5.18395e-05	4.81466e-05	3.45905e-05	3.38931e-05	3.8287e-05	3.66447e-05	3.87325e-05	3.70915e-05	0.727585	-0.458813	2.13462e-07	1.31773	down	Biosynthesis of antibiotics(ko01130);;Histidine metabolism(ko00340);;Biosynthesis of terpenoids and steroids(ko01062);;Glyoxylate and dicarboxylate metabolism(ko00630);;HIF-1 signaling pathway(ko04066);;Ascorbate and aldarate metabolism(ko00053);;Lysine biosynthesis(ko00300);;Bile secretion(ko04976);;Metabolic pathways(ko01100);;Proximal tubule bicarbonate reclamation(ko04964);;Carbon metabolism(…
meta_71	L-Glutamine	0.9294			MS2 forward	145.062	348.671	0.000216524	0.000213712	0.000206327	0.000197229	0.000215529	0.000104983	9.69554e-05	8.68747e-05	0.000114993	9.21291e-05	0.000105762	0.000339423	0.000338528	0.000339918	0.000332752	0.000338572	0.00036842	3.41968	1.77386	1.43893e-11	1.35397	up	Microbial metabolism in diverse environments(ko01120);;Mineral absorption(ko04978);;D-Glutamine and D-glutamate metabolism(ko00471);;GABAergic synapse(ko04727);;Protein digestion and absorption(ko04974);;Glutamatergic synapse(ko04724);;Purine metabolism(ko00230);;Arginine biosynthesis(ko00220);;Biosynthesis of plant secondary metabolites(ko01060);;Glyoxylate and dicarboxylate metabolism(ko00630);…
meta_72	L-Lysine	0.9715			MS2 forward	145.098	492.428	0.00043889	0.000383148	0.000430859	0.000460478	0.000384745	0.000387998	0.00047516	0.000558028	0.000452717	0.000454767	0.000448147	0.00035873	0.000499809	0.000440877	0.000411821	0.000378829	0.000435298	0.909446	-0.136941	0.198518	0.544045	unchanged	--
meta_73	L-Glutamate	0.9969			MS2 forward	146.047	373.056	0.00622027	0.00611533	0.00602456	0.00582084	0.00626915	0.00599918	0.00631528	0.00643185	0.00618535	0.00603917	0.006186	0.00689754	0.00700695	0.00726239	0.00720153	0.00715744	0.00730144	1.15261	0.204903	1.28643e-06	1.29877	up	Phospholipase D signaling pathway(ko04072);;Porphyrin and chlorophyll metabolism(ko00860);;Microbial metabolism in diverse environments(ko01120);;Neomycin, kanamycin and gentamicin biosynthesis(ko00524);;C5-Branched dibasic acid metabolism(ko00660);;D-Glutamine and D-glutamate metabolism(ko00471);;Amphetamine addiction(ko05031);;Amyotrophic lateral sclerosis (ALS)(ko05014);;Cocaine addiction(ko05…
meta_74			N-(2-Hydroxyethyl)-morpholine N-oxide;Fagomine;(2R,3R,4R)-2-Amino-4-hydroxy-3-methylpentanoic acid;Fagomine;N-Hydroxy-L-isoleucine;(4S)-4-Hydroxy-L-isoleucine;Hydroxyisoleucine	9.90349121578678;9.90349121578678;9.90349121578678;10.1978727238951;10.1978727238951;10.1978727238951	MS1 mz matched	146.082	251.976	7.34054e-05	7.45184e-05	6.75601e-05	6.61048e-05	7.14882e-05	6.42495e-05	8.42045e-05	7.00053e-05	6.68684e-05	7.38974e-05	7.16315e-05	8.43809e-05	7.95543e-05	8.93014e-05	8.23274e-05	9.41417e-05	8.4899e-05	1.19438	0.256257	0.00327647	1.05696	up	--
meta_75	(S)-2-Hydroxyglutarate	0.9133			MS2 forward	147.03	368.572	2.83331e-05	2.98309e-05	2.28154e-05	2.172e-05	3.33884e-05	3.05402e-05	2.94593e-05	3.22289e-05	2.86067e-05	2.37939e-05	2.38763e-05	2.97933e-05	4.32599e-05	3.25162e-05	3.58875e-05	3.87081e-05	3.77517e-05	1.29323	0.370983	0.00747482	0.996872	unchanged	--
meta_76			Hydroxylated lecithin;O-Carbamoyl-L-serine;beta-L-Aspartylhydroxamate;(2S,3S)-3-Hydroxyasparagine	-19.7448933303746;-19.698963311831;-19.698963311831;-19.698963311831	MS1 mz matched	147.045	233.724	0.000862174	0.000842006	0.000822813	0.000834406	0.000880023	0.000710215	0.000825675	0.000835172	0.000754773	0.00081882	0.000757764	0.00068401	0.000714996	0.000721143	0.000700781	0.000724973	0.000713825	0.905859	-0.142642	0.0139359	1.00424	down	--
meta_77			3-Ethyl-5-methyl-2-vinylpyrazine;2,5-Dimethyl-3-(1-propenyl)pyrazine;6,7-Dihydro-2,5-dimethyl-5H-cyclopentapyrazine;3,5-Dimethyl-2-(1-propenyl)pyrazine;Nornicotine;2,5-Dimethyl-3-(2-propenyl)pyrazine;6,7-Dihydro-2,6-dimethyl-5H-cyclopentapyrazine;6,7-Dihydro-2,3-dimethyl-5H-cyclopentapyrazine;2,3-Dimethyl-5-(2-propenyl)pyrazine;2,3-Dimethyl-5-(1-propenyl)pyrazine;3,5-Dimethyl-2-(2-propenyl)pyrazi…	-0.326806105197552;-0.326806105197552;-0.326806105197552;-0.326806105197552;-0.326806105197552;-0.326806105197552;-0.326806105197552;-0.326806105197552;-0.326806105197552;-0.326806105197552;-0.326806105197552;0;0	MS1 mz matched	147.097	28.1715	2.09831e-05	2.23938e-05	3.19412e-05	2.02293e-05	2.64616e-05	3.70641e-05	2.65155e-05	2.53793e-06	1.90437e-07	4.42936e-06	6.12831e-06	3.74724e-05	1.97425e-05	1.31137e-06	6.65846e-08	2.09217e-06	1.30163e-07	0.791189	-0.337906	0.768152	0.127149	unchanged	--
meta_78	L-Methionine	0.9998			MS2 forward	148.043	283.084	0.000155123	0.000148251	0.000176209	0.000139364	0.00014869	0.000122703	0.000145122	0.000163239	0.000122904	0.00014098	0.000135035	0.000116287	0.000117759	0.000141986	0.000131663	0.000126408	0.000129206	0.919672	-0.120808	0.167093	0.587092	unchanged	--
meta_79			(3-Nitroamino)alanine;4-Hydroxymandelonitrile;2,3-Dihydroxyindole;Dihydroxyindole;2-Formylaminobenzaldehyde;(S)-4-Hydroxymandelonitrile;5,6-Dihydroxyindole;DHI;Gentiadine;3-Hydroxyindolin-2-one;1,3-Dihydro-3-hydroxy-2H-indol-2-one;Dioxindole	2.27383043183565;-24.8604976796099;-24.8604976796099;-24.8604976796099;-24.8604976796099;-24.8604976796099;-24.8604976796099;-24.8604976796099	MS1 mz matched	148.044	259.498	0.000518931	0.000505763	0.000469716	0.000482276	0.000508033	0.000393719	0.000456971	0.000469939	0.000540684	0.000449868	0.000461576	0.000337655	0.00036972	0.000382058	0.000387744	0.000386482	0.00038663	0.811571	-0.301211	0.00458415	1.08523	down	--
meta_80	N6-Methyladenine	0.803			MS2 forward	148.062	118.406	4.9068e-05	4.98529e-05	5.23896e-05	5.09858e-05	5.0915e-05	9.01206e-05	9.6659e-05	9.62769e-05	9.26293e-05	9.85706e-05	9.56761e-05	1.10234e-05	1.15743e-05	1.17082e-05	1.24422e-05	1.21666e-05	1.24106e-05	0.125147	-2.99831	6.08315e-09	1.35744	down	--
meta_81	D-Ribose	0.9956			MS2 forward	149.045	146.587	5.92287e-05	6.23327e-05	5.91768e-05	6.24453e-05	6.12144e-05	0.00013312	6.31061e-05	6.19639e-05	7.30336e-05	7.29308e-05	7.09747e-05	6.37993e-05	0.000159442	5.14018e-05	5.60079e-05	5.44506e-05	0.000283985	1.40822	0.493873	0.450273	0.339113	unchanged	--
meta_82			Pyridoxamine;Pyridoxamine;PM;Cyclo(deltaAla-L-Val);4-PIOL;5-(4-Piperidyl)isoxazol-3-ol	-17.1194127873232;-17.2526725282781;-17.2526725282781;-17.2526725282781	MS1 mz matched	149.06	46.043	3.32682e-05	2.57552e-05	2.87489e-05	2.86145e-05	3.06448e-05	1.62344e-05	1.55767e-05	2.85306e-05	2.77606e-05	3.42853e-05	3.21698e-05	4.27594e-05	3.50635e-05	3.54708e-05	3.99912e-05	3.9109e-05	1.91562e-05	1.36875	0.452857	0.0727397	0.725817	unchanged	--
meta_83			4-Chlorophenylacetonitrile;4-Chlorobenzyl cyanide;6-Chloroindole;6-Chloro-1H-indole	22.6700101774729;22.6700101774729	MS1 mz matched	150.022	56.058	0.000119243	0.000128576	0.000119883	0.000120393	0.000121793	7.96518e-05	8.65099e-05	1.66093e-05	3.25247e-06	2.58335e-05	2.44173e-05	0.000279947	0.000185882	4.58695e-05	1.31257e-05	3.45637e-05	8.97236e-06	2.40551	1.26634	0.291708	0.468043	unchanged	--
meta_84			Guanine;8-Hydroxyadenine;2-Hydroxyadenine;Guanine;2-Amino-6-hydroxypurine	-2.71301953806048;-2.71301953806048;-2.71301953806048;-2.64814027718652	MS1 mz matched	150.042	207.706	0.000139068	0.000135813	0.0001387	0.000131858	0.00013292	0.000179945	0.000209308	0.000192992	0.000179357	0.000189503	0.000192076	7.22604e-05	7.23332e-05	7.54234e-05	7.34125e-05	7.88613e-05	7.75244e-05	0.393476	-1.34565	5.29632e-07	1.34828	down	--
meta_85	Xanthine	0.9596			MS2 forward	151.026	197.418	0.000127778	0.000133588	0.000129001	0.000127845	0.000130528	0.000131935	0.000131013	0.000137797	0.000123708	0.000132488	0.00012715	0.000103157	9.73572e-05	9.96731e-05	0.000102843	0.000106002	0.000101843	0.779087	-0.360144	1.11805e-06	1.31661	down	Biosynthesis of secondary metabolites(ko01110);;Microbial metabolism in diverse environments(ko01120);;Caffeine metabolism(ko00232);;Biosynthesis of plant secondary metabolites(ko01060);;Metabolic pathways(ko01100);;Biosynthesis of alkaloids derived from histidine and purine(ko01065);;Purine metabolism(ko00230)
meta_86	Ribitol	0.9031			MS2 forward	151.061	225.673	0.000530203	0.000530533	0.000562636	0.000562703	0.00057743	0.000435503	0.000423764	0.000434391	0.000418884	0.00043757	0.00045389	0.000839932	0.000863171	0.000866544	0.000811927	0.00087525	0.000900949	1.98071	0.986017	2.04781e-08	1.35216	up	Riboflavin metabolism(ko00740);;Metabolic pathways(ko01100);;Pentose and glucuronate interconversions(ko00040)
meta_87					Unmapped	151.984	424.203	2.16682e-05	2.15892e-05	2.06629e-05	3.25546e-05	1.96838e-05	3.27029e-05	1.7651e-05	3.26114e-05	3.55393e-05	2.09722e-05	3.43873e-05	2.98183e-05	2.91299e-05	3.52372e-05	3.45976e-05	3.43808e-05	3.41756e-05	1.13502	0.182719	0.279777	0.479563	unchanged	--
meta_88			Gentisic acid;2-Pyrocatechuic acid;2,4-Dihydroxybenzoic acid;3,5-Dihydroxybenzoic acid;2,6-Dihydroxybenzoic acid;Patulin;Protocatechuic acid;Diethyl sulfate;DES	22.4636511132236;22.4636511132236;22.4636511132236;22.4636511132236;22.4636511132236;22.4636511132236;22.4636511132236;0.446017009580671	MS1 mz matched	153.03	224.82	2.52913e-05	2.87107e-05	2.93684e-05	2.79441e-05	2.83669e-05	3.94056e-05	4.21428e-05	4.19767e-05	3.88114e-05	3.90421e-05	3.75388e-05	1.17796e-05	1.15607e-05	1.30072e-05	1.26573e-05	1.37951e-05	1.24065e-05	0.31478	-1.66758	7.38556e-09	1.3527	down	--
meta_89	L-Histidine	0.9759			MS2 forward	154.062	356.394	0.000225892	0.000212204	0.000230293	0.00023231	0.000219426	0.000255532	0.000220818	0.000251994	0.000209242	0.000213078	0.000216436	0.000242504	0.000226226	0.000204349	0.000228101	0.000199631	0.000224292	0.96928	-0.0450141	0.525236	0.272243	unchanged	--
meta_90					Unmapped	154.947	578.948	0.000129049	0.000218618	0.00018704	0.000170887	0.000159058	0.000194434	0.00024093	0.000142824	0.000173401	0.000133928	0.000191145	0.00024714	0.000136131	0.000152377	0.000231302	0.000229018	0.000151027	1.06533	0.0912946	0.659369	0.195961	unchanged	--
meta_91	3-Hydroxyisovaleric acid	0.7741			MS2 reverse	155.009	214.521	6.72573e-05	8.30184e-05	8.02844e-05	8.80759e-05	8.09413e-05	0.000123674	0.000115996	0.000125176	0.000111579	0.000112165	0.000116558	5.04303e-05	4.55166e-05	4.60738e-05	4.63417e-05	4.46869e-05	4.67529e-05	0.396799	-1.33352	8.02558e-08	1.35006	down	--
meta_92			2,5-Dimethyl-4-ethoxy-3(2H)-furanone;8-Hydroxy-5,6-octadienoic acid;	21.0099210861749;21.0099210861749;	MS1 mz matched	155.082	126.276	8.27163e-05	8.71345e-05	9.31339e-05	8.83389e-05	9.95973e-05	8.16429e-05	8.14547e-05	4.02513e-05	1.28472e-05	4.35451e-05	4.03393e-05	0.000140309	0.000103881	4.96469e-05	2.7453e-05	4.59658e-05	2.52292e-05	1.30793	0.387288	0.501619	0.296337	unchanged	--
meta_93					Unmapped	156.071	29.686	0.000141274	0.000111813	0.000113077	0.000103463	0.000120949	0.00020406	0.000188664	4.13487e-05	9.58169e-06	6.15123e-05	6.13327e-05	0.000211238	0.000129272	1.92831e-05	6.80637e-06	1.29713e-05	4.13354e-06	0.677327	-0.562077	0.54382	0.263037	unchanged	--
meta_94					Unmapped	156.5	293.437	2.67134e-05	2.43318e-05	3.06472e-05	2.48027e-05	2.87719e-05	2.50673e-05	2.51478e-05	2.47977e-05	1.91971e-05	2.41013e-05	2.70982e-05	3.5363e-05	3.2992e-05	3.22069e-05	3.24805e-05	3.3204e-05	2.03394e-05	1.28317	0.359717	0.0254919	0.899574	unchanged	--
meta_95			1,2-Butanedithiol;(卤)-1,3-Butanedithiol;Diethyl disulfide;1,2-Bis(methylthio)ethane;Methyl propyl disulfide;2,3-Butanedithiol;	-3.21006656677787;-3.21006656677787;-3.21006656677787;-3.21006656677787;-3.21006656677787;-3.21006656677787;	MS1 mz matched	156.992	293.43	0.0106829	0.0111872	0.010909	0.0102303	0.0111431	0.00989773	0.0104697	0.0100756	0.00968077	0.010052	0.0100048	0.0131427	0.0131715	0.0132987	0.0129893	0.0133643	0.0135339	1.32103	0.401663	1.10428e-09	1.34766	up	--
meta_96					Unmapped	157.025	270.317	5.01618e-05	5.01935e-05	5.47846e-05	4.59896e-05	4.77412e-05	5.80432e-05	6.67943e-05	6.03651e-05	5.99876e-05	6.69878e-05	6.11584e-05	7.02787e-05	7.05311e-05	7.36859e-05	7.4152e-05	7.38881e-05	7.36959e-05	1.16847	0.224619	0.000420755	1.20707	up	--
meta_97	Pelargonic acid	0.8423			MS2 reverse	157.123	45.755	0.00145437	0.00202485	0.00202512	0.00199987	0.0020894	0.00206724	0.00151614	0.00141224	0.00219204	0.00139738	0.00238262	0.00236104	0.00233687	0.00218536	0.00252099	0.00153355	0.00262482	1.2366	0.306381	0.100016	0.679654	unchanged	--
meta_98	Allantoin	0.888			MS2 reverse	158.045	147.843	2.03899e-05	1.92696e-05	2.01917e-05	1.92786e-05	1.95508e-05	2.3615e-05	2.59425e-05	1.78131e-05	1.42624e-05	2.1572e-05	1.99906e-05	2.77817e-05	2.40753e-05	2.43611e-05	2.60424e-05	2.66227e-05	2.32227e-05	1.23467	0.304127	0.036168	0.865565	unchanged	--
meta_99	5-Hydroxymethyluracil	0.8339			MS2 reverse	158.061	90.5045	0.00175221	0.0020729	0.0021134	0.00183357	0.00194696	0.00163207	0.00195453	0.00193884	0.00165195	0.00181626	0.00152969	0.00203397	0.00202931	0.00202835	0.00208212	0.0021005	0.00190947	1.15778	0.211362	0.0099845	1.02095	up	--
meta_100			L-Hexahydro-3-imino-1,2,4-oxadiazepine-3-carboxylic acid;	-22.8284908558525;	MS1 mz matched	158.061	55.123	0.00107225	0.00143623	0.00112275	0.00159628	0.0011871	0.00162093	0.00140082	0.00166093	0.00144853	0.00159156	0.00159932	0.00109477	0.00144831	0.00133874	0.00107261	0.00118715	0.00123699	0.791513	-0.337314	0.00154827	1.1092	down	--
meta_101					Unmapped	158.082	179.947	5.99701e-05	6.1375e-05	6.55689e-05	6.45179e-05	6.80475e-05	7.47993e-05	5.67461e-05	2.80164e-05	1.43804e-05	2.73408e-05	2.9129e-05	0.000104181	6.9915e-05	2.89334e-05	1.93433e-05	2.71246e-05	1.8849e-05	1.16464	0.219879	0.717846	0.16153	unchanged	--
meta_102					Unmapped	158.082	312.109	3.52399e-05	3.21478e-05	3.24507e-05	2.88659e-05	3.11705e-05	1.21441e-05	1.4034e-05	1.39831e-05	1.8542e-05	1.42754e-05	1.31483e-05	4.20631e-05	4.46911e-05	5.34817e-05	4.5906e-05	5.40021e-05	4.23556e-05	3.28004	1.71371	3.84422e-06	1.32381	up	--
meta_103	Acetyl-DL-Valine	0.9979			MS2 reverse	158.081	195.265	1.50262e-05	1.58798e-05	2.43321e-05	1.63474e-05	1.82565e-05	2.13337e-05	1.50729e-05	1.20834e-05	1.03155e-05	1.10641e-05	1.17647e-05	1.81821e-05	2.51413e-05	1.99767e-05	1.07831e-05	1.41865e-05	1.32881e-05	1.24406	0.315056	0.251418	0.489423	unchanged	--
meta_104			Disodium malate;Disodium DL-malate	20.2264	MS1 mz matched	158.97	294.763	8.83624e-05	9.06889e-05	9.53798e-05	0.000108102	0.000104348	9.68e-05	9.19643e-05	9.50549e-05	9.21714e-05	9.03325e-05	9.54493e-05	0.000128146	0.00012968	0.000111854	0.000112647	0.000117495	0.000120914	1.28297	0.359484	0.000175156	1.26752	up	--
meta_105			Quinaldine;2-Aminonaphthalene;6-Methylquinoline;2-phthylamine;2-phthalemine;2-Aminophthalene;beta-phthylamine;1-phthylamine	-17.4686438246;-17.4686438246;-17.4686438246;-17.4735363292135;-17.4735363292135	MS1 mz matched	159.092	235.192	2.48761e-05	2.31291e-05	2.47519e-05	2.44095e-05	2.17302e-05	2.00623e-05	2.1993e-05	2.25889e-05	2.22791e-05	2.2943e-05	2.39682e-05	2.13449e-05	2.06099e-05	2.35774e-05	2.1075e-05	2.05958e-05	2.41294e-05	0.981304	-0.0272282	0.625361	0.213875	unchanged	--
meta_106					Unmapped	160.007	197.566	4.68176e-05	4.7515e-05	4.94354e-05	4.7534e-05	4.72341e-05	9.36725e-05	7.47437e-05	6.8096e-05	6.15286e-05	7.57153e-05	6.90542e-05	2.89975e-05	2.18946e-05	1.75601e-05	1.12406e-05	2.18992e-05	1.7225e-05	0.268325	-1.89794	7.38789e-06	1.30147	down	--
meta_107			Aminoadipic acid;Acetylhomoserine;(卤)-2,2'-Iminobispropanoic acid;L-2-Aminoadipate;L-alpha-Aminoadipate;L-alpha-Aminoadipic acid;L-2-Aminoadipic acid;L-2-Aminohexanedioate;N-Methyl-L-glutamate;N-Methyl-L-glutamic acid;O-Acetyl-L-homoserine;O-Acetylhomoserine;beta-Alanopine;N-(D-1-Carboxyethyl)-beta-alanine;Alanopine;2,2'-Iminodipropanoate;meso-N-(1-Carboxyethyl)-alanine;L-Glutamate methylester;4-…	-5.01524789947449;-5.01524789947449;-5.01524789947449;-4.96682163148999;-4.96682163148999;-4.96682163148999;-4.96682163148999;-4.96682163148999;-4.96682163148999;-4.96682163148999;-4.96682163148999;-4.96682163148999	MS1 mz matched	160.061	253.816	0.000204235	0.000208999	0.000210588	0.000199522	0.000217934	0.000337815	0.000362802	0.000328619	0.000284592	0.000307555	0.000292267	0.000136251	0.000186178	0.000137546	0.000133623	0.000184413	0.000140082	0.47976	-1.05961	1.30644e-06	1.30112	down	--
meta_108			4-Acetylimidazo[4,5-c]pyridine;	10.828956804819;	MS1 mz matched	160.061	214.538	4.95967e-05	5.86629e-05	5.27912e-05	5.41187e-05	5.18255e-05	4.7437e-05	4.71444e-05	4.7603e-05	4.21696e-05	4.92501e-05	4.82324e-05	7.79247e-05	7.29122e-05	7.39624e-05	6.8298e-05	7.74168e-05	7.48575e-05	1.58025	0.660151	8.14971e-08	1.33184	up	--
meta_109			3-Methyldioxyindole;4-(3-Pyridyl)-3-butenoic acid;Ethionine;Homomethionine	10.2506186728936;10.2506186728936;-10.4251818427649;-10.4251818427649	MS1 mz matched	162.056	218.333	0.000252325	0.000249482	0.000248553	0.000249402	0.000262659	0.000241232	0.000261394	0.000268975	0.000246615	0.000267936	0.000270665	0.000268379	0.000280615	0.000280082	0.000264416	0.000275317	0.000291663	1.06658	0.0929921	0.024942	0.874646	unchanged	--
meta_110					Unmapped	162.113	245.753	1.68137e-05	1.69598e-05	1.96288e-05	2.71082e-05	2.72198e-05	2.42171e-05	1.71596e-05	2.0342e-05	2.05366e-05	2.53686e-05	2.63927e-05	3.02475e-05	3.13546e-05	2.15006e-05	2.69857e-05	3.08194e-05	2.11974e-05	1.20959	0.274519	0.0804605	0.714926	unchanged	--
meta_111			Ethyl 1-(methylthio)propyl disulfide;Ethyl 1-(ethylthio)ethyl disulfide;Dipropyl trisulfide;1,1'-Thiobis-1-propanethiol;2,4-Dinitrotoluene;2,4-DNT;2,6-Dinitrotoluene;2,6-DNT;Nitrofurylacrylamide;Z-Furan;3,5-Dinitrotoluene;5-Nitroanthranilate;2-Amino-5-nitrobenzoate	17.78594389892;17.78594389892;17.78594389892;17.78594389892;-20.8753587266276;-20.8753587266276;-20.8753587266276;-20.8753587266276;-20.8753587266276	MS1 mz matched	163.018	85.579	0.000247181	0.000276351	0.000295671	0.000251246	0.000287714	0.000328305	0.000332704	0.000129093	4.65772e-05	0.000153763	0.00015854	0.000488691	0.000379119	0.000161007	0.000108886	0.000163926	0.00010298	1.22248	0.289813	0.609935	0.225276	unchanged	--
meta_112			Enol-phenylpyruvate;2-Hydroxycinnamic acid;cis-p-Coumaric acid;Phenylpyruvic acid;2-Oxo-3-phenylpropanoic acid (Mixture oxo and keto);4-Hydroxycinnamic acid;Coumaric acid;m-Coumaric acid;Phenylpyruvate;Phenylpyruvic acid;alpha-Ketohydrocinmic acid;keto-Phenylpyruvate;3-Phenyl-2-oxopropanoate;2-Oxo-3-phenylpropanoate;4-Coumarate;p-Coumaric acid;trans-4-Hydroxycinmate;trans-p-Hydroxycinmate;4-Hydro…	-8.19336641739264;-8.19336641739264;-8.19336641739264;-8.19336641739264;-8.19336641739264;-8.19336641739264;-8.19336641739264;-8.19336641739264;-7.92454371400647;-7.92454371400647;-7.92454371400647;-7.92454371400647;-7.92454371400647;-7.92454371400647;-7.	MS1 mz matched	163.039	277.308	6.55354e-05	7.13954e-05	6.56498e-05	6.2038e-05	6.51669e-05	6.47747e-05	6.2493e-05	6.63509e-05	6.36844e-05	7.16581e-05	6.63087e-05	6.14088e-05	6.37952e-05	6.08278e-05	6.96784e-05	6.70785e-05	6.08844e-05	0.970662	-0.0429597	0.356196	0.400947	unchanged	--
meta_113			S-Methylmethionine;S-Methyl-L-methionine	2.89868278897326;3.04739615228556	MS1 mz matched	163.075	45.677	2.50533e-05	2.11602e-05	2.22757e-05	1.72965e-05	1.31901e-05	1.64152e-05	1.62694e-05	2.13531e-05	2.09609e-05	1.90999e-05	1.47079e-05	2.46475e-05	2.72658e-05	2.96657e-05	3.68292e-05	3.50858e-05	3.35442e-05	1.719	0.781569	0.000398125	1.19358	up	--
meta_114	L-Phenylalanine	0.9811			MS2 forward	164.072	233.713	0.00603617	0.00605011	0.00632552	0.00628097	0.00619218	0.00518903	0.00593142	0.00600272	0.005326	0.00562369	0.00576032	0.0047261	0.00505018	0.00510052	0.00481557	0.00531384	0.00533206	0.896701	-0.157301	0.00663244	1.00514	down	Metabolic pathways(ko01100);;Cyanoamino acid metabolism(ko00460);;Aminoacyl-tRNA biosynthesis(ko00970);;Central carbon metabolism in cancer(ko05230);;ABC transporters(ko02010);;2-Oxocarboxylic acid metabolism(ko01210);;Phenylalanine, tyrosine and tryptophan biosynthesis(ko00400);;Biosynthesis of amino acids(ko01230);;Biosynthesis of plant secondary metabolites(ko01060);;Biosynthesis of secondary …
meta_115	Tropic acid	0.8232			MS2 reverse	165.055	102.754	7.8452e-05	7.3862e-05	7.157e-05	6.69723e-05	7.22058e-05	9.10285e-05	0.000110874	9.98132e-05	0.000103061	0.000101235	0.000102607	5.27262e-05	5.55432e-05	5.7725e-05	5.58283e-05	0.000100193	6.11814e-05	0.629617	-0.667455	0.00265714	1.13709	down	Biosynthesis of alkaloids derived from ornithine, lysine and nicotinic acid(ko01064);;Tropane, piperidine and pyridine alkaloid biosynthesis(ko00960);;Biosynthesis of secondary metabolites(ko01110)
meta_116			Urate radical;	-17.2230339487286;	MS1 mz matched	166.018	336.348	0.000463037	0.000439093	0.000369212	0.000305709	0.00030556	0.000263408	0.000314409	0.000215718	0.000291627	0.000312326	0.000234387	0.000596515	0.000526324	0.000647162	0.000579794	0.00067632	0.000562014	2.19878	1.1367	8.33461e-07	1.30983	up	--
meta_117	Pyridoxal (Vitamin B6)	0.9829			MS2 forward	166.05	102.075	0.000273789	0.000349196	0.000429148	0.000347252	0.00044832	0.000323762	0.000310523	0.000340675	0.000269022	0.000352595	0.000434554	0.00050138	0.000561577	0.000656029	0.000676021	0.00043729	0.000407752	1.59519	0.673733	0.00491485	1.0621	up	--
meta_118	Phosphoenolpyruvate	0.9912			MS2 forward	166.974	433.506	2.05435e-05	2.20019e-05	2.25863e-05	2.18364e-05	2.10706e-05	2.52487e-05	2.50671e-05	2.34846e-05	2.00646e-05	2.69974e-05	2.33126e-05	2.10071e-05	1.92376e-05	1.98806e-05	1.66586e-05	2.14832e-05	1.93663e-05	0.815907	-0.293523	0.00467122	1.03695	down	Methane metabolism(ko00680);;Biosynthesis of phenylpropanoids(ko01061);;Microbial metabolism in diverse environments(ko01120);;Citrate cycle (TCA cycle)(ko00020);;Biosynthesis of plant hormones(ko01070);;Phosphotransferase system (PTS)(ko02060);;Biosynthesis of alkaloids derived from shikimate pathway(ko01063);;Carbon fixation pathways in prokaryotes(ko00720);;Phosphonate and phosphinate metaboli…
meta_119					Unmapped	168.043	452.62	0.000594202	0.000552945	0.000520742	0.000486455	0.000556998	0.000600828	0.000692115	0.000616889	0.000636023	0.000629612	0.000581978	0.000527667	0.000520674	0.000523412	0.000535858	0.000573433	0.000518867	0.851619	-0.23172	0.000826129	1.16787	down	--
meta_120	Pyridoxine	0.9659			MS2 forward	168.067	102.298	0.00222883	0.00226174	0.00223017	0.00200053	0.00212581	0.00218581	0.00229779	0.0023088	0.00221328	0.00261705	0.00219418	0.00252847	0.00254021	0.00272728	0.00261253	0.00254765	0.00275053	1.13677	0.18494	0.00343864	1.06925	up	Metabolic pathways(ko01100);;Vitamin B6 metabolism(ko00750);;Microbial metabolism in diverse environments(ko01120)
meta_121			1,4-Ipomeadiol;cis-3-Hexenyl pyruvate;1-Methyl-4-phenylpyridinium;N-Methyl-4-phenylpyridine;Cyperquat	17.2469042073315;17.2469042073315;1.33982374761887	MS1 mz matched	169.097	124.894	0.000106703	8.03006e-05	0.00011651	0.000128563	0.000129181	0.00010111	0.000105714	5.07506e-05	7.43258e-05	5.43834e-05	4.04981e-05	0.00029386	0.000208621	9.97685e-05	7.65986e-05	3.76883e-05	9.09041e-05	1.89193	0.919857	0.174572	0.598843	unchanged	--
meta_122			1,4-Ipomeadiol;cis-3-Hexenyl pyruvate;1-Methyl-4-phenylpyridinium;N-Methyl-4-phenylpyridine;Cyperquat	16.5049628004758;16.5049628004758;0.597894142681287	MS1 mz matched	169.097	102.884	5.72941e-05	5.23769e-05	5.37716e-05	4.87828e-05	5.99598e-05	6.73471e-05	5.45406e-05	1.96707e-05	0.000129208	0.00014006	2.54283e-05	0.000107348	0.000111129	0.000112275	0.000123428	0.000123434	4.85485e-05	1.43531	0.521364	0.222555	0.520385	unchanged	--
meta_123					Unmapped	170.043	323.142	0.00230236	0.00193658	0.00188509	0.00178019	0.00160696	0.00191277	0.00248355	0.00196298	0.00202466	0.00232602	0.0020999	0.00191184	0.00179721	0.00196543	0.00194187	0.00222182	0.00202967	0.926461	-0.110198	0.182688	0.569981	unchanged	--
meta_124			Allopurinol;Hypoxanthine;Hypoxanthine;Purine-6-ol	3.59604054101167;3.59604054101167;3.67543011712255	MS1 mz matched	171.007	154.354	0.000348507	0.000358791	0.00037636	0.00034668	0.000373706	0.00041156	0.000456469	0.000470656	0.000431075	0.000430853	0.000427858	0.000237988	0.000245755	0.000235693	0.000241013	0.000258548	0.000240795	0.555377	-0.848462	3.94821e-07	1.34338	down	--
meta_125			4-Hydroxyphthalide;Phenylglyoxylic acid;(E)-8-Hydroxy-2-octene-4,6-diynoic acid;3,4-Methylenedioxybenzaldehyde;1,4-Benzodioxin-2(3H)-one;alpha-Oxo-benzeneacetic acid;Benzoylformate;Benzoylformic acid;Phenylglyoxylic acid;Phenylglyoxylate;2-Oxo-2-phenylacetate;2-Carboxybenzaldehyde;Phthalaldehydic acid;o-Formylbenzoic acid;2-Formylbenzoic acid;2-Formylbenzoate;Piperol	2.0389025254681;2.0389025254681;2.0389025254681;2.0389025254681;2.0389025254681;1.99957742270439;1.99957742270439;1.99957742270439	MS1 mz matched	171.011	39.332	0.000437385	0.000443762	0.000401027	0.000292032	0.000393443	0.000378668	0.000324357	0.000332673	0.000292718	0.000366081	0.000337629	0.000564628	0.000578513	0.000538511	0.000461561	0.000496078	0.000474803	1.53243	0.615822	4.31038e-05	1.25637	up	--
meta_126			4-Acetyl-2-methylpyrimidine;2-Acetyl-3-methylpyrazine;2-Methylnicotinamide;2-Aminobenzamide;N-Methylnicotinamide;	-12.2214848883453;-12.2214848883453;-12.2214848883453;-12.2214848883453;-12.2214848883453;	MS1 mz matched	171.038	337.729	4.30351e-05	3.9346e-05	4.33406e-05	4.53276e-05	4.83413e-05	3.1959e-05	3.5271e-05	4.46234e-05	3.90909e-05	3.4336e-05	4.04031e-05	3.68101e-05	5.09368e-05	4.32879e-05	4.4092e-05	4.12509e-05	5.03612e-05	1.18192	0.241127	0.0412446	0.810981	unchanged	--
meta_127			Hexyl butyrate;Ethyl 2-ethylhexanoate;Isooctyl acetate;p-Menthane-3,8-diol;Methyl nonanoate;4-Methylnonanoic acid;Pentyl 3-methylbutanoate;(Z)-1-(1-Ethoxyethoxy)-3-hexene;Acetaldehyde 1,3-octanediol acetal;Hexanal butane-2,3-diol acetal;2-Methylpropyl hexanoate;Propyl heptanoate;Heptanal propyleneglycol acetal;Capric acid;2-Methylbutyl 2-methylbutanoate;2,6-Dimethyl-7-octene-2,6-diol;3-Methylbuty…	-7.72540431605084;-7.72540431605084;-7.72540431605084;-7.72540431605084;-7.72540431605084;-7.72540431605084;-7.72540431605084;-7.72540431605084;-7.72540431605084;-7.72540431605084;-7.72540431605084;-7.72540431605084;-7.72540431605084;-7.72540431605084;-7.	MS1 mz matched	171.138	44.442	0.000439833	0.00024823	0.000245652	0.000394949	0.00035707	0.000444418	0.000540625	0.000470932	0.000438035	0.000237558	0.000281865	0.000261504	0.000333142	0.000250519	0.000280946	0.000247219	0.000385773	0.728879	-0.456248	0.077286	0.739858	unchanged	--
meta_128			4,6-Dichloro-3-methylcatechol	7.81354	MS1 mz matched	172.957	576.87	0.000204881	0.000267524	0.00025394	0.000214321	0.000215206	0.000149363	0.000194062	0.00021036	0.000214479	0.000124205	0.000238078	0.000309754	0.000132026	0.000143272	0.000219772	0.000161687	0.000283289	1.10548	0.144677	0.58982	0.243545	unchanged	--
meta_129			5-Diazouracil;2,6-Dioxo-5-diazopyrimidine	15.94	MS1 mz matched	172.996	24.996	4.76326e-05	4.38081e-05	4.42169e-05	3.49022e-05	4.41748e-05	4.40931e-05	4.77239e-05	4.57791e-05	4.41919e-05	4.93127e-05	4.85971e-05	3.92304e-05	4.30838e-05	3.97849e-05	4.22807e-05	4.41382e-05	4.38062e-05	0.902131	-0.14859	0.00454999	1.02833	down	--
meta_130	N2-Acetyl-L-ornithine	0.8954			MS2 reverse	173.092	217.763	6.98594e-06	7.94578e-06	8.60328e-06	7.64982e-06	9.56513e-06	8.59047e-06	8.85744e-06	6.89796e-06	5.7161e-06	6.85204e-06	6.60798e-06	8.16421e-06	1.10594e-05	5.64732e-06	4.97691e-06	6.49585e-06	5.94899e-06	0.971755	-0.0413356	0.849101	0.0847145	unchanged	--
meta_131	L-Arginine	0.9958			MS2 forward	173.104	482.502	0.000310086	0.000268322	0.000310046	0.000346378	0.0002725	0.000250386	0.000289657	0.000312829	0.000275338	0.000247508	0.000255345	0.000242033	0.000320132	0.000294562	0.000274844	0.000246258	0.000299734	1.02851	0.0405541	0.648665	0.199836	unchanged	--
meta_132	N-Acetyl-L-aspartic acid	0.9286			MS2 forward	174.04	369.861	0.000107965	0.000104816	9.12579e-05	8.0649e-05	9.20052e-05	9.17275e-05	8.68623e-05	6.52533e-05	8.3448e-05	7.37424e-05	6.73359e-05	0.000150958	0.000125475	0.000122924	0.000115504	0.000128772	0.000103817	1.59586	0.674332	0.000219517	1.20092	up	Alanine, aspartate and glutamate metabolism(ko00250);;Metabolic pathways(ko01100)
meta_133			Phenylboronic acid;Benzeneboronic acid	-7.37379	MS1 mz matched	174.055	38.7115	5.42353e-05	4.00395e-05	5.07605e-05	4.55763e-05	4.3201e-05	4.05764e-05	3.94961e-05	4.1999e-05	3.23674e-05	4.0551e-05	5.2939e-05	3.22517e-06	1.59309e-06	4.65112e-05	7.21582e-05	6.18704e-05	7.04646e-05	1.03184	0.0452178	0.926013	0.0422976	unchanged	--
meta_134	L-Ascorbic acid	0.968			MS2 forward	175.024	345.967	8.05165e-06	7.30116e-06	6.84212e-06	5.75356e-06	6.47024e-06	1.12697e-05	1.35327e-05	1.18495e-05	1.10816e-05	1.34693e-05	1.25847e-05	3.65169e-06	3.66051e-06	4.69031e-06	4.84472e-06	5.43169e-06	4.8554e-06	0.367736	-1.44326	1.73394e-07	1.32957	down	Vitamin digestion and absorption(ko04977);;Metabolic pathways(ko01100);;Glutathione metabolism(ko00480);;Phosphotransferase system (PTS)(ko02060);;Ascorbate and aldarate metabolism(ko00053);;HIF-1 signaling pathway(ko04066);;Microbial metabolism in diverse environments(ko01120);;Biosynthesis of secondary metabolites(ko01110)
meta_135	N-carbamoyl-L-aspartate	0.9503			MS2 forward	175.036	393.231	4.0523e-05	4.43692e-05	3.98336e-05	3.46369e-05	3.59711e-05	5.18629e-05	5.89084e-05	4.73897e-05	4.90177e-05	5.29855e-05	5.17691e-05	5.24182e-05	4.72507e-05	5.13923e-05	4.98559e-05	5.41195e-05	5.4614e-05	0.992682	-0.010596	0.851569	0.082952	unchanged	--
meta_136					Unmapped	175.129	28.174	1.7892e-05	1.51302e-05	2.12764e-05	1.88882e-05	2.09846e-05	2.58263e-05	1.9174e-05	2.48639e-06	4.05631e-07	2.95772e-06	3.53969e-06	2.76427e-05	1.71362e-05	1.03729e-06	6.13826e-07	1.32192e-06	1.37572e-06	0.903253	-0.146798	0.893784	0.0564208	unchanged	--
meta_137	N-Formylmethionine	0.911			MS2 forward	176.038	182.727	1.81457e-05	1.76191e-05	1.8685e-05	1.74415e-05	1.81476e-05	2.40035e-05	2.08942e-05	1.44813e-05	9.2721e-06	1.45061e-05	1.4138e-05	2.56903e-05	1.99309e-05	1.30357e-05	1.10496e-05	1.03491e-05	7.4661e-06	0.899547	-0.152729	0.656063	0.194001	unchanged	--
meta_138			1-Isothiocyanato-3-phenylpropane;4-Hydroxy-4-methylglutamate;3-Keto-scyllo-inosamine;(2Z,4S,5R)-2-Amino-4,5,6-trihydroxyhex-2-enoate;(4S,5R)-4,5,6-Trihydroxy-2-iminohexanoate	4.40525599010449;-9.60106447566379;-9.60106447566379;-9.60106447566379;-9.60106447566379	MS1 mz matched	176.055	264.305	1.32959e-05	1.47318e-05	1.47442e-05	1.28621e-05	1.39944e-05	1.28048e-05	1.38729e-05	1.37249e-05	1.31187e-05	1.26251e-05	1.24596e-05	1.49131e-05	1.52734e-05	1.55341e-05	1.49972e-05	1.84234e-05	1.6199e-05	1.21289	0.278443	0.00226618	1.12828	up	--
meta_139			Guanidoacetic acid;Guanidinoacetate;Guanidinoacetic acid;Glycocyamine;N-Amidinoglycine;Guanidoacetic acid;N-Nitroso-N-ethylurea	-24.1470106916806;-23.9206245332785;-23.9206245332785	MS1 mz matched	176.071	36.7185	2.62447e-05	2.69597e-05	2.26722e-05	2.06848e-05	1.88526e-05	3.67382e-05	3.60299e-05	1.31114e-05	5.79095e-06	2.06324e-05	1.94298e-05	3.43531e-05	2.39e-05	3.00041e-05	2.22071e-05	3.44346e-05	1.43049e-05	1.20854	0.273262	0.465096	0.319148	unchanged	--
meta_140	L-Gulonic gamma-lactone	0.8684			MS2 forward	177.039	185.675	2.60117e-05	2.72236e-05	3.23271e-05	2.41685e-05	2.94593e-05	3.02751e-05	2.22946e-05	2.61888e-05	2.481e-05	2.48243e-05	2.64024e-05	3.20215e-05	3.62259e-05	2.45492e-05	2.69806e-05	2.82889e-05	2.55725e-05	1.12173	0.165727	0.172285	0.582159	unchanged	--
meta_141	L-Threonine	0.9984			MS2 forward	178.071	334.5	6.36776e-06	7.83169e-06	6.56224e-06	6.94098e-06	5.94277e-06	5.69517e-06	4.4346e-06	4.44568e-06	6.39482e-06	5.21965e-06	3.82605e-06	1.13032e-05	1.17538e-05	1.02935e-05	9.483e-06	1.94168e-05	1.64678e-05	2.62254	1.39097	0.00326292	1.14284	up	Aminoacyl-tRNA biosynthesis(ko00970);;Monobactam biosynthesis(ko00261);;Valine, leucine and isoleucine biosynthesis(ko00290);;Metabolic pathways(ko01100);;Protein digestion and absorption(ko04974);;Glycine, serine and threonine metabolism(ko00260);;ABC transporters(ko02010);;Biosynthesis of amino acids(ko01230);;Porphyrin and chlorophyll metabolism(ko00860);;Mineral absorption(ko04978);;Biosynthe…
meta_142					Unmapped	178.843	59.254	3.81212e-05	4.2589e-05	4.94945e-05	3.65282e-05	3.97077e-05	3.93431e-05	3.87298e-05	4.28703e-05	3.48585e-05	4.61357e-05	4.43286e-05	4.05381e-05	4.31097e-05	4.78489e-05	4.97017e-05	5.14701e-05	5.03836e-05	1.14938	0.20085	0.0323635	0.838087	unchanged	--
meta_143	myo-Inositol	0.9923			MS2 forward	179.056	369.846	0.000709886	0.000646458	0.000613546	0.000578359	0.000640052	0.000568802	0.000574905	0.000524866	0.000552285	0.000531343	0.000581635	0.00101393	0.000958559	0.00101813	0.00101703	0.00107605	0.00100208	1.82546	0.868257	3.23949e-09	1.34847	up	ABC transporters(ko02010);;Ascorbate and aldarate metabolism(ko00053);;Phosphatidylinositol signaling system(ko04070);;Metabolic pathways(ko01100);;Streptomycin biosynthesis(ko00521);;Biosynthesis of antibiotics(ko01130);;Microbial metabolism in diverse environments(ko01120);;Galactose metabolism(ko00052);;Inositol phosphate metabolism(ko00562)
meta_144	D-Fructose	0.9635			MS2 forward	179.055	212.068	4.46052e-05	4.50607e-05	4.47162e-05	4.3137e-05	2.96091e-05	3.23853e-05	3.95788e-05	2.79502e-05	2.71454e-05	3.71618e-05	2.73932e-05	3.12797e-05	3.03295e-05	2.65481e-05	2.63262e-05	2.63909e-05	2.83281e-05	0.883034	-0.179459	0.162199	0.607635	unchanged	--
meta_145			1H-Indole-3-carboxaldehyde;3-Methyleneoxindole;Isocarbostyril;1(2H)-Isoquinolinone;Isoquinolin-1(2H)-one;Quinolin-2-ol;2-Quinolone;2-Hydroxyquinoline;2-Quinolinol;4-Hydroxyquinoline;Quinolin-4-ol;2(1H)-Quinolinone;Quinolin-2(1H)-one;Indole-3-carboxaldehyde;Indole-3-carbaldehyde;8-Hydroxyquinoline;Oxyquinoline	22.3098127398688;22.0609322951433;22.0609322951433;22.0609322951433;22.0609322951433;22.0609322951433;22.0609322951433;22.0609322951433	MS1 mz matched	180.033	36.714	3.56787e-05	3.77121e-05	4.10921e-05	3.65351e-05	3.70006e-05	4.04801e-05	3.38356e-05	5.56983e-05	3.09311e-05	2.78261e-05	3.40642e-05	4.23105e-05	4.63949e-05	5.79493e-05	3.86649e-05	3.45506e-05	4.43822e-05	1.18586	0.245938	0.218116	0.525123	unchanged	--
meta_146					Unmapped	180.504	276.064	5.22848e-05	4.93306e-05	4.84037e-05	4.62341e-05	4.33209e-05	3.56987e-05	4.21328e-05	3.74275e-05	3.2252e-05	3.57485e-05	3.72624e-05	6.11255e-05	6.2006e-05	5.94091e-05	6.33366e-05	4.17018e-05	4.28794e-05	1.49853	0.583546	0.00517746	1.09216	up	--
meta_147					Unmapped	181.006	218.333	0.000381734	0.00038985	0.000392594	0.000401407	0.000399161	0.000399653	0.000409421	0.000419391	0.000396472	0.00041261	0.000425095	0.000420724	0.000438757	0.000429523	0.000427204	0.000446237	0.000453207	1.06213	0.086964	0.00374255	1.04109	up	--
meta_148	Hydroxyphenyllactic acid	0.8259			MS2 forward	181.049	181.876	2.23254e-05	2.07421e-05	2.30585e-05	2.02332e-05	2.35185e-05	2.22967e-05	2.3897e-05	2.19093e-05	2.11556e-05	2.17487e-05	2.13281e-05	2.88516e-05	2.78577e-05	2.81087e-05	2.93249e-05	2.85946e-05	2.80709e-05	1.29072	0.36818	8.34509e-07	1.3248	up	--
meta_149			3-Methoxy-4-hydroxyphenylglycolaldehyde;3-Hydroxyphenyllactate;2',6'-Dihydroxy-4'-methoxyacetophenone;3,4-Dihydroxyhydrocinnamic acid;2,6-Dimethoxybenzoic acid;2',4'-Dihydroxy-6'-methoxyacetophenone;Hydroxyphenyllactic acid;(卤)-2-Hydroxy-3-(2-hydroxyphenyl)propanoic acid;Homovanillic acid;3,4-Dimethoxybenzoic acid;Isohomovanillic acid;3-(3-Hydroxyphenyl)-3-hydroxypropanoic acid;Maltol propionate;…	16.9792129349125;16.9792129349125;16.9792129349125;16.9792129349125;16.9792129349125;16.9792129349125;16.9792129349125;16.9792129349125;16.9792129349125;16.9792129349125;16.9792129349125;16.9792129349125;16.9792129349125;-1.64779664860977	MS1 mz matched	181.053	88.705	0.000148836	0.000154987	0.000155361	0.000153069	0.000151471	0.000119514	0.000134182	0.000131826	0.000123552	0.000136569	0.000134354	0.000188721	0.000191886	0.000198558	0.000196478	0.000214796	0.000225302	1.55865	0.640295	8.37218e-06	1.30768	up	--
meta_150	D-Sorbitol	0.9963			MS2 forward	181.071	335.236	3.21669e-05	3.24956e-05	2.82776e-05	2.95992e-05	3.17089e-05	0.000188503	2.94322e-05	2.18722e-05	2.61725e-05	2.54071e-05	2.31789e-05	3.63453e-05	3.85589e-05	3.83625e-05	0.000210691	4.00074e-05	3.691e-05	1.27437	0.34979	0.724163	0.15673	unchanged	--
meta_151			(卤)-threo-Anethole glycol;Isoamyl 2-furoate;Verimol J;2-Ethoxy-4-(methoxymethyl)phenol;4-Ethyl-2,6-dimethoxyphenol;Furfuryl isovalerate;Peperinic acid;Furfuryl pentanoate;Amyl 2-furoate;4-(Ethoxymethyl)-2-methoxyphenol;Mipafox	14.9038167858913;14.9038167858913;14.9038167858913;14.9038167858913;14.9038167858913;14.9038167858913;14.9038167858913;14.9038167858913;14.9038167858913;14.9038167858913;-7.64312042276748	MS1 mz matched	181.097	44.987	8.47668e-05	6.92854e-05	9.54194e-05	7.72794e-05	9.82994e-05	8.80444e-05	7.73624e-05	4.29962e-05	1.46435e-05	3.42285e-05	4.62612e-05	0.000109859	8.66805e-05	2.99593e-05	2.72032e-05	3.61689e-05	1.9124e-05	1.01798	0.0257119	0.962679	0.0226906	unchanged	--
meta_152	Saccharin	0.9807			MS2 forward	181.994	42.473	3.72781e-05	3.70437e-05	4.10025e-05	3.10455e-05	3.76272e-05	6.1911e-05	7.52705e-05	6.65236e-05	5.69204e-05	6.53601e-05	6.24716e-05	2.19359e-05	3.85649e-05	1.62447e-05	1.54593e-05	2.8965e-05	1.27939e-05	0.344861	-1.53591	1.40273e-05	1.28236	down	Taste transduction(ko04742)
meta_153	Phosphorylcholine	0.9982			MS2 forward	182.058	453.27	5.02042e-05	4.54955e-05	4.90595e-05	4.62015e-05	5.56799e-05	5.97108e-05	6.39932e-05	5.82212e-05	5.72066e-05	5.44882e-05	5.28845e-05	4.86908e-05	4.82029e-05	4.77271e-05	5.41949e-05	5.31743e-05	5.03611e-05	0.872575	-0.196649	0.00456057	1.03978	down	Metabolic pathways(ko01100);;Glycerophospholipid metabolism(ko00564);;Choline metabolism in cancer(ko05231)
meta_154	2,4-Dinitrophenol	0.6142			MS2 reverse	183.002	218.333	0.000124656	0.000119666	0.000126055	0.000128552	0.000126539	0.000123687	0.000131667	0.000134304	0.000127255	0.000130114	0.000130991	0.000134624	0.000138067	0.000138853	0.000135993	0.000144725	0.000143582	1.07432	0.103427	0.00161118	1.09335	up	--
meta_155			6-Thiourate;6-thiouric acid;2,4-Dinitrophenol	24.3351426719577;24.3351426719577;-11.0106949546487	MS1 mz matched	183.01	25.276	6.41823e-05	7.02635e-05	6.52484e-05	6.58263e-05	6.62709e-05	4.78756e-05	4.98934e-05	5.38984e-05	5.60512e-05	5.50678e-05	5.15285e-05	4.9598e-05	5.68236e-05	0.000132785	6.4e-05	5.19555e-05	5.95305e-05	1.31936	0.399834	0.252561	0.510765	unchanged	--
meta_156			Phosphoserine;DL-O-Phosphoserine;O-Phospho-L-serine;L-O-Phosphoserine;3-Phosphoserine;Dexfosfoserine;O-Phospho-D-serine;D-O-Phosphoserine	-2.56494076636908;-2.56494076636908;-2.56494076636908;-2.56494076636908	MS1 mz matched	184.072	285.014	1.41526e-05	1.54874e-05	1.70172e-05	1.68878e-05	2.20369e-05	1.7781e-05	1.54554e-05	2.10437e-05	2.01948e-05	1.54006e-05	1.58822e-05	2.55165e-05	3.40096e-05	1.9772e-05	1.9515e-05	2.06235e-05	2.50225e-05	1.36595	0.449901	0.0353884	0.864881	unchanged	--
meta_157	DL-2-Phosphoglycerate	0.9882			MS2 forward	184.984	440.33	3.41444e-05	3.86372e-05	3.96147e-05	3.94508e-05	3.68418e-05	1.71348e-05	1.84852e-05	4.56298e-05	3.95992e-05	4.53775e-05	3.65712e-05	4.38423e-05	4.4783e-05	4.31214e-05	4.08801e-05	4.51879e-05	4.44955e-05	1.29346	0.371233	0.118024	0.691311	unchanged	--
meta_158			Enol-phenylpyruvate;2-Hydroxycinnamic acid;cis-p-Coumaric acid;Phenylpyruvic acid;2-Oxo-3-phenylpropanoic acid (Mixture oxo and keto);4-Hydroxycinnamic acid;Coumaric acid;m-Coumaric acid;Phenylpyruvate;Phenylpyruvic acid;alpha-Ketohydrocinmic acid;keto-Phenylpyruvate;3-Phenyl-2-oxopropanoate;2-Oxo-3-phenylpropanoate;4-Coumarate;p-Coumaric acid;trans-4-Hydroxycinmate;trans-p-Hydroxycinmate;4-Hydro…	-8.19336641739264;-8.19336641739264;-8.19336641739264;-8.19336641739264;-8.19336641739264;-8.19336641739264;-8.19336641739264;-8.19336641739264;-7.92454371400647;-7.92454371400647;-7.92454371400647;-7.92454371400647;-7.92454371400647;-7.92454371400647;-7.	MS1 mz matched	185.021	276.617	0.000311785	0.000323366	0.00031957	0.000305982	0.000304343	0.000142691	0.000136667	0.000116549	0.000121151	0.000131399	0.000141229	0.00101266	0.000938105	0.00101804	0.000955216	0.00104492	0.000976456	7.52881	2.91242	1.01555e-08	1.35611	up	--
meta_159	Thymine	0.9993			MS2 reverse	185.054	340.064	1.94869e-05	1.79267e-05	1.74596e-05	1.76416e-05	1.96117e-05	1.78347e-05	1.98225e-05	1.69708e-05	1.64024e-05	1.69716e-05	1.61409e-05	2.66358e-05	2.63144e-05	2.14259e-05	1.79741e-05	2.15266e-05	1.98056e-05	1.28364	0.360244	0.0164777	0.969147	unchanged	--
meta_160	Undecanoic Acid	0.9967			MS2 reverse	185.154	44.982	0.000108392	0.000117148	0.000113503	9.8691e-05	0.000100606	0.00013472	0.000105347	0.000106895	0.000114228	9.30948e-05	6.92007e-05	0.000133683	8.41941e-05	0.000119432	9.13098e-05	9.35728e-05	0.000141803	1.06497	0.090814	0.623662	0.218506	unchanged	--
meta_161			1,4-Ipomeadiol;cis-3-Hexenyl pyruvate;Furfural diethyl acetal	-1.73021676722578;-1.73021676722578;-1.76372753237445	MS1 mz matched	186.113	205.754	0.000365312	0.000360627	0.000358904	0.000346237	0.000357094	0.00037277	0.000450514	0.000416805	0.000387331	0.000400307	0.000392102	0.000326678	0.000352024	0.000363567	0.000331562	0.000354468	0.000361082	0.863441	-0.21183	0.00270077	1.09564	down	--
meta_162			N-Heptanoylglycine;Polyethylene glycol;8-Amino-7-oxononoate;8-Amino-7-oxononoic acid;7-Keto-8-aminopelargonic acid;KAPA;(E)-2-Butenyl-4-methyl-threonine;2-Butenyl-4-methylthreonine	11.5251725077356;11.5251725077356;11.7571109143813;11.7571109143813	MS1 mz matched	186.112	34.795	3.01583e-05	2.76289e-05	3.29013e-05	4.25347e-05	4.16387e-05	6.00355e-05	5.18144e-05	6.56725e-05	6.5753e-05	5.86927e-05	5.87347e-05	1.79991e-05	1.77268e-05	1.24372e-05	2.43413e-05	1.34417e-05	1.91167e-05	0.291272	-1.77956	3.94079e-08	1.33079	down	--
meta_163			Perflutren;Tetranorbiotin	14.360227912796;-19.1463290105487	MS1 mz matched	187.013	24.137	0.000106908	0.000111433	0.000110167	0.000103124	7.89529e-05	9.20832e-05	0.000119746	0.000122554	8.85286e-05	0.000124395	0.0001292	0.000105603	6.53584e-05	0.000102199	6.57931e-05	8.78707e-05	0.000105184	0.786404	-0.346657	0.0466552	0.791725	unchanged	--
meta_164			Isoplumbagin;1-Hydroxy-2-phthoate;1-Hydroxy-2-phthoic acid;1-phthol-2-carboxylic acid;Plumbagin;Ramentaceone;7-Methyljuglone;3-Hydroxy-2-phthoate	3.48795141530614;3.72246769825898;3.72246769825898;3.72246769825898;3.72246769825898	MS1 mz matched	187.041	212.072	0.0027191	0.00198431	0.00211108	0.00218366	0.0021368	0.00231201	0.00258588	0.00240719	0.00218275	0.00210135	0.00212286	0.00239675	0.00251619	0.00221772	0.00213883	0.00227414	0.00240651	1.01737	0.0248384	0.687312	0.179025	unchanged	--
meta_165			O-Acetylserine;D-Glutamic acid;DL-Glutamate;L-4-Hydroxyglutamate semialdehyde;3-(Carboxymethylamino)propanoic acid;N-Methyl-D-aspartic acid;L-Glutamic acid;N-Acetylserine;L-Glutamate;L-Glutamic acid;L-Glutaminic acid;Glutamate;D-Glutamate;D-Glutamic acid;D-Glutaminic acid;D-2-Aminoglutaric acid;Glutamate;Glutaminic acid;2-Aminoglutaric acid;O-Acetyl-L-serine;O3-Acetyl-L-serine;L-threo-3-Methylasp…	5.72718065081843;5.72718065081843;5.72718065081843;5.72718065081843;5.72718065081843;5.72718065081843;5.72718065081843;5.72718065081843;5.44020803354252;5.44020803354252;5.44020803354252;5.44020803354252;5.44020803354252;5.44020803354252;5.44020803354252;5.44020803354252;5.44020803354252;5.44020803354252	MS1 mz matched	187.071	374.344	1.6822e-05	1.69662e-05	1.40532e-05	1.31071e-05	1.45849e-05	6.30922e-06	4.44208e-06	4.03233e-06	1.05542e-05	5.67805e-06	4.45092e-06	3.31358e-05	3.37984e-05	4.0109e-05	3.18823e-05	3.64027e-05	2.9351e-05	5.77102	2.52883	1.42157e-07	1.33065	up	--
meta_166			Diethyl methylsuccinate;(+/-)-Ethyl 3-acetoxy-2-methylbutyrate;Nonate;Azelaic acid;cis- and trans-Ethyl 2,4-dimethyl-1,3-dioxolane-2-acetate;3-Methylsuberic acid;2,4-Dimethylpimelic acid;(+/-)-Methyl 5-acetoxyhexanoate;Butyl ethyl malonate;Diethyl glutarate;Azelaic acid;Nonedioic acid;1,7-Heptanedicarboxylic acid;Eucommiol	15.8640240122236;15.8640240122236;15.8640240122236;15.8640240122236;15.8640240122236;15.8640240122236;15.8640240122236;15.8640240122236;15.8640240122236;15.8640240122236;15.6460570671481;15.6460570671481	MS1 mz matched	187.108	444.968	4.60719e-05	4.47439e-05	3.88016e-05	3.56382e-05	3.85892e-05	1.87239e-05	2.25468e-05	1.84546e-05	2.98678e-05	2.47864e-05	1.97863e-05	4.93579e-05	5.12367e-05	6.44587e-05	5.02205e-05	5.27464e-05	4.76004e-05	2.35247	1.23418	3.52854e-06	1.29273	up	--
meta_167	Glycyl-L-leucine	0.9502			MS2 forward	187.107	262.777	6.09727e-06	6.51292e-06	6.1713e-06	6.66866e-06	6.74196e-06	2.36383e-06	3.45145e-06	3.37544e-06	2.7846e-06	2.75811e-06	2.5174e-06	6.47246e-06	6.08149e-06	6.3825e-06	7.60919e-06	5.42376e-06	7.1423e-06	2.26724	1.18094	8.53441e-06	1.2963	up	--
meta_168			Guanine;8-Hydroxyadenine;2-Hydroxyadenine;Guanine;2-Amino-6-hydroxypurine	-15.9537200655084;-15.9537200655084;-15.9537200655084;-15.8888416636836	MS1 mz matched	187.999	336.308	2.37523e-05	2.37671e-05	2.18939e-05	1.82275e-05	2.14985e-05	1.93517e-05	1.89546e-05	1.54913e-05	2.11551e-05	1.92982e-05	1.64306e-05	3.51265e-05	3.075e-05	3.61911e-05	3.13834e-05	3.39398e-05	3.10868e-05	1.79323	0.842562	4.89295e-07	1.30938	up	--
meta_169					Unmapped	188.055	417.64	3.55218e-05	3.76088e-05	3.04719e-05	2.66441e-05	3.31808e-05	1.55325e-05	1.7648e-05	1.53818e-05	2.81171e-05	2.08214e-05	1.73853e-05	4.01124e-05	5.25336e-05	6.3473e-05	4.75855e-05	6.15806e-05	4.71531e-05	2.71955	1.44337	6.32972e-05	1.25917	up	--
meta_170			Cyanuric acid;Cyanuric acid	-9.29697801716371;-9.29697801716371	MS1 mz matched	188.092	181.735	1.90098e-05	2.00091e-05	1.88382e-05	1.90349e-05	1.94643e-05	2.07122e-05	2.31853e-05	2.04143e-05	2.12903e-05	1.97441e-05	1.93295e-05	1.79329e-05	1.46364e-05	1.50637e-05	1.42057e-05	1.86942e-05	1.49404e-05	0.765772	-0.385013	0.000630627	1.15423	down	--
meta_171	N-Acetyl-DL-methionine	0.9961			MS2 forward	190.053	183.028	2.20405e-05	2.52952e-05	2.57812e-05	2.552e-05	2.72604e-05	2.94544e-05	1.76936e-05	1.88675e-05	1.85878e-05	1.69124e-05	1.54499e-05	6.57923e-05	3.61934e-05	3.39359e-05	5.0717e-05	3.56609e-05	3.39465e-05	2.19078	1.13144	0.00552027	1.07668	up	--
meta_172	Propionylglycine	0.915			MS2 reverse	190.071	233.81	2.96753e-05	2.70793e-05	2.65659e-05	2.86727e-05	2.62469e-05	2.21836e-05	2.62647e-05	2.31976e-05	2.24616e-05	2.19591e-05	2.01914e-05	5.41784e-05	2.62273e-05	2.46502e-05	2.95933e-05	2.42229e-05	2.31772e-05	1.33606	0.417988	0.178626	0.600777	unchanged	--
meta_173			4-Hydroxycitrulline;Ephedroxane	-3.17074718119728;-24.0718471375465	MS1 mz matched	190.086	45.081	7.66773e-05	8.53752e-05	8.69432e-05	6.71204e-05	6.58535e-05	6.76813e-05	4.3414e-05	5.63197e-05	3.62027e-05	4.4912e-05	4.94583e-05	0.000123438	0.000105189	8.86151e-05	6.35695e-05	9.6788e-05	8.36192e-05	1.88336	0.913308	0.00180756	1.12478	up	--
meta_174	Citrate	0.9849			MS2 forward	191.018	460.958	3.20626e-05	2.60239e-05	4.8251e-05	3.12643e-05	3.3644e-05	3.84965e-05	2.83437e-05	2.98918e-05	3.2951e-05	2.49803e-05	3.10838e-05	6.23843e-05	5.01406e-05	5.27179e-05	4.98243e-05	1.66241e-05	5.16877e-05	1.52562	0.609392	0.0516815	0.832559	unchanged	--
meta_175	Quinate	0.7152			MS2 forward	191.055	316.92	4.03065e-06	4.58471e-06	4.49761e-06	4.33992e-06	5.43523e-06	5.42568e-06	4.67864e-06	5.66283e-06	4.61615e-06	3.44168e-06	3.75789e-06	5.81359e-06	6.03387e-06	5.70114e-06	1.03548e-05	4.82615e-06	6.48083e-06	1.42155	0.507463	0.0620615	0.783084	unchanged	--
meta_176			Guanidinosuccinic acid;N-Amidino-L-aspartate;N-Amidino-L-aspartic acid;Guanidinosuccinic acid	9.67786312336025;9.71099507423822	MS1 mz matched	191.073	102.63	0.000284515	0.000170426	0.000177757	0.000157993	0.00016137	0.000194654	0.000297511	0.00022579	0.00021436	0.00021639	0.000227625	7.56891e-05	7.60313e-05	8.35097e-05	8.37848e-05	8.23087e-05	8.65186e-05	0.354452	-1.49634	0.000131592	1.29784	down	--
meta_177			AI-2;Autoinducer 2	-5.17995	MS1 mz matched	192.048	46.38	0.00168617	0.00151295	0.0016485	0.00168258	0.00150402	0.00114936	0.00127735	0.00118216	0.00141823	0.00132206	0.00148292	0.00226597	0.00176922	0.00240077	0.00210137	0.00218482	0.00242357	1.67845	0.747126	5.78214e-05	1.26257	up	--
meta_178			Metronidazole;Metronidazole	15.2503977111668;15.1989543119495	MS1 mz matched	192.049	129.446	0.00100323	0.000955829	0.000903652	0.000945621	0.00100834	0.000668739	0.00070108	0.000700766	0.000772348	0.000756423	0.000860072	0.00137043	0.00110544	0.00135167	0.00131466	0.00123986	0.00140344	1.74585	0.803932	3.99836e-06	1.30175	up	--
meta_179					Unmapped	192.065	150.816	6.70459e-05	7.25585e-05	7.65822e-05	7.18154e-05	7.22484e-05	0.000107607	7.43975e-05	3.25949e-05	1.12378e-05	3.74645e-05	3.75674e-05	0.000109919	7.18448e-05	3.03479e-05	1.62378e-05	2.68478e-05	1.42097e-05	0.895431	-0.159346	0.808312	0.104714	unchanged	--
meta_180					Unmapped	192.065	172.14	5.33229e-05	5.38537e-05	5.63961e-05	5.54157e-05	5.7375e-05	6.53317e-05	5.71124e-05	3.75861e-05	2.80656e-05	3.92632e-05	3.62283e-05	7.93818e-05	6.28177e-05	3.9729e-05	3.30284e-05	4.03454e-05	3.29621e-05	1.09362	0.129112	0.67929	0.1834	unchanged	--
meta_181			Phosphocreatinine;	-19.679147043687;	MS1 mz matched	192.086	367.294	6.88075e-06	6.69259e-06	6.45103e-06	5.36317e-06	6.09259e-06	2.73549e-06	3.02831e-06	2.75688e-06	4.47317e-06	4.04215e-06	2.93598e-06	1.02313e-05	1.05673e-05	1.31345e-05	1.00639e-05	1.18727e-05	9.96656e-06	3.29643	1.72091	1.26468e-06	1.31768	up	--
meta_182	2-keto-D-Gluconic acid	0.9325			MS2 reverse	194.044	129.446	4.17732e-05	4.0635e-05	3.66466e-05	3.88279e-05	4.19276e-05	2.83684e-05	3.14191e-05	2.80079e-05	3.19081e-05	3.13563e-05	3.34517e-05	6.50219e-05	4.44326e-05	5.18612e-05	6.2101e-05	4.93064e-05	6.97809e-05	1.85628	0.892411	0.00105238	1.2173	up	Metabolic pathways(ko01100);;Pentose phosphate pathway(ko00030);;Microbial metabolism in diverse environments(ko01120)
meta_183					Unmapped	194.927	404.099	0.000150171	0.00014459	0.000144468	0.000139111	0.000146588	0.000156851	0.00016614	0.000150484	0.000154812	0.000155379	0.00014674	0.000162125	0.000164249	0.000149625	0.000154506	0.00015327	0.000157088	1.01124	0.016124	0.630478	0.210504	unchanged	--
meta_184	Galactonic acid	0.9891			MS2 forward	195.05	350.949	0.000153296	0.000136002	0.000154525	0.000136151	0.00013084	0.000241418	0.000247147	0.000254922	0.000224446	0.000244044	0.000243578	9.56165e-05	0.000109196	9.91445e-05	0.00011496	0.000115362	9.88395e-05	0.434967	-1.20102	3.05878e-10	1.34838	down	--
meta_185	N-Acetyl-L-Histidine	0.9828			MS2 forward	196.071	294.079	3.46743e-05	3.38147e-05	3.54832e-05	3.30062e-05	3.44794e-05	3.16253e-05	3.25232e-05	2.71604e-05	3.21417e-05	3.13746e-05	2.96285e-05	5.14238e-05	4.89646e-05	5.09868e-05	4.72759e-05	5.43302e-05	5.23362e-05	1.65525	0.727052	4.41434e-08	1.33078	up	--
meta_186			2-Oxopropyl-CoM;2-(2-Oxopropylthio)ethanesulfote	-0.505045	MS1 mz matched	196.993	579.473	4.84531e-05	8.06283e-05	7.01101e-05	6.46933e-05	5.10322e-05	7.21631e-05	9.88133e-05	5.78398e-05	7.36548e-05	9.44787e-05	7.98803e-05	9.423e-05	6.66555e-05	5.84972e-05	5.93578e-05	0.000101342	9.15582e-05	0.989116	-0.0157883	0.932881	0.0378968	unchanged	--
meta_187	5,6,7,8-tetrahydro-2-Naphthoic Acid	0.6775			MS2 forward	197.055	317.709	4.30432e-06	3.52295e-06	3.45646e-06	2.90877e-06	4.10449e-06	4.25782e-06	3.88862e-06	1.72285e-06	1.89013e-06	2.51303e-06	2.36822e-06	4.68823e-06	4.01886e-06	2.2327e-06	2.28451e-06	1.95221e-06	2.20657e-06	1.04461	0.0629702	0.850162	0.0846058	unchanged	--
meta_188			Methylmethionine sulfonium salt;Methylmethionine sulfonium chloride;Vitamin U	-12.0577	MS1 mz matched	198.033	218.331	0.00571377	0.00581094	0.00578338	0.00573117	0.00597294	0.00543618	0.0060547	0.0064227	0.00589438	0.0061406	0.00608704	0.00621928	0.00656052	0.00653527	0.00627594	0.0064974	0.00670694	1.07658	0.106461	0.0175288	0.933242	unchanged	--
meta_189	IS	1			MS2 forward	198.032	239.593	0.0023688	0.00229664	0.00227506	0.00223498	0.0023134	0.00213315	0.00250634	0.00241657	0.00225708	0.00246452	0.00232647	0.00246633	0.0024374	0.0025658	0.00242357	0.00251325	0.00248886	1.05609	0.0787301	0.0715674	0.763413	unchanged	--
meta_190			5-Chloro-3-methylcatechol	9.49286	MS1 mz matched	198.025	151.784	1.7707e-05	1.64224e-05	1.94979e-05	1.86456e-05	1.89227e-05	2.2345e-05	3.67379e-05	2.1024e-05	1.75507e-05	9.35842e-06	2.21856e-05	1.89682e-05	1.82049e-05	2.76359e-05	1.72477e-05	1.7188e-05	2.3648e-05	0.951169	-0.0722259	0.801379	0.109644	unchanged	--
meta_191	D-Erythrose 4-phosphate	0.9976			MS2 forward	199	372.335	2.0352e-05	2.09588e-05	2.01366e-05	1.86862e-05	2.15754e-05	1.9241e-05	1.34235e-05	1.24986e-05	1.97181e-05	1.28201e-05	1.52861e-05	3.76725e-05	3.78413e-05	3.98685e-05	4.17972e-05	3.85496e-05	4.15645e-05	2.55189	1.35157	2.88959e-07	1.33305	up	Metabolic pathways(ko01100);;Carbon metabolism(ko01200);;Phenylalanine, tyrosine and tryptophan biosynthesis(ko00400);;Biosynthesis of alkaloids derived from shikimate pathway(ko01063);;Vitamin B6 metabolism(ko00750);;Biosynthesis of plant hormones(ko01070);;Biosynthesis of amino acids(ko01230);;Carbon fixation in photosynthetic organisms(ko00710);;Biosynthesis of antibiotics(ko01130);;Microbial …
meta_192	5-L-Glutamyl-L-alanine	0.9007			MS2 forward	199.069	321.769	0.000683683	0.000483528	0.000454098	0.00041384	0.00038101	0.000454594	0.000716658	0.000512569	0.000501754	0.000668327	0.000583992	0.00034926	0.000381554	0.000511777	0.000401932	0.000567554	0.000491489	0.786402	-0.346661	0.0493492	0.790233	unchanged	--
meta_193	Dodecanoic acid	0.9984			MS2 forward	199.17	44.993	0.0352942	0.0372757	0.0332589	0.0345555	0.0350625	0.0312118	0.0328133	0.0328183	0.0317993	0.0367622	0.0346205	0.0462596	0.0465114	0.042819	0.0456287	0.0442852	0.0452194	1.35344	0.436636	1.16711e-06	1.31143	up	Vitamin digestion and absorption(ko04977);;Bile secretion(ko04976);;Metabolic pathways(ko01100);;Ovarian steroidogenesis(ko04913);;Prodigiosin biosynthesis(ko00333);;Fat digestion and absorption(ko04975);;Fatty acid biosynthesis(ko00061);;Biosynthesis of antibiotics(ko01130);;Steroid biosynthesis(ko00100)
meta_194	O-Succinyl-L-homoserine	0.773			MS2 reverse	200.053	328.127	0.0010861	0.00101362	0.00104738	0.00104576	0.0010777	0.000972032	0.00102729	0.00108985	0.00107085	0.00101472	0.00105976	0.00107938	0.00113479	0.00109772	0.00111643	0.00108133	0.00114711	1.06773	0.094544	0.00897898	0.989888	unchanged	--
meta_195			2-Aminomuconic acid semialdehyde;2-Aminomucote semialdehyde;2-Aminomucote 6-semialdehyde;6-Oxo-1,4,5,6-tetrahydronicotite;1,4,5,6-Tetrahydro-6-oxonicotite;1,4,5,6-Tetrahydro-6-oxonicotinic acid;Gentiaine	-4.20511270366904;-4.25403388757366;-4.25403388757366;-4.25403388757366	MS1 mz matched	200.055	148.562	2.62697e-05	2.66323e-05	2.40306e-05	2.26168e-05	2.40407e-05	2.37967e-05	2.76685e-05	2.2153e-05	2.38684e-05	2.63403e-05	2.29522e-05	2.68157e-05	2.71122e-05	2.78157e-05	2.60853e-05	2.92363e-05	2.74637e-05	1.12093	0.164696	0.0169294	0.942713	unchanged	--
meta_196			1',2'-Dihydro-1,1'-dimethyl-2'-oxo-4,4'-bipyridinium(1+);L-Dihydroanticapsin	-8.89097569350846;4.4753831549634	MS1 mz matched	200.091	102.026	8.31705e-05	8.91762e-05	7.68806e-05	9.31688e-05	9.05883e-05	6.64559e-05	6.0594e-05	5.00557e-05	4.12609e-05	5.25262e-05	6.20799e-05	0.000111312	8.83369e-05	8.73988e-05	8.60811e-05	0.00012671	8.04192e-05	1.74266	0.80129	0.00138245	1.14549	up	--
meta_197					Unmapped	200.128	183.246	2.30384e-05	2.42185e-05	2.48019e-05	2.35262e-05	2.56598e-05	4.07484e-05	3.64896e-05	3.36157e-05	3.47581e-05	3.37253e-05	3.32781e-05	2.59729e-05	2.52622e-05	2.33864e-05	2.60778e-05	2.34792e-05	2.26175e-05	0.690431	-0.534431	4.55494e-05	1.27013	down	--
meta_198			Bergaptol;Xanthotoxol;Bergaptol;5-Hydroxypsoralen;5-Hydroxyfuranocoumarin;Xanthotoxol;8-Hydroxypsoralen;8-Hydroxyfuranocoumarin;Isobergaptol;6-Hydroxyangelicin;Heratomol	7.85490589689143;7.85490589689143;7.89796987130257;7.89796987130257;7.89796987130257;7.89796987130257	MS1 mz matched	201.028	23.923	5.5217e-05	4.36908e-05	5.14534e-05	4.90525e-05	5.0757e-05	4.21446e-05	4.42461e-05	1.68003e-05	1.23954e-05	1.74394e-05	2.19129e-05	9.76165e-05	6.43618e-05	2.02313e-05	1.00017e-05	1.4905e-05	9.90916e-06	1.40072	0.486167	0.538326	0.275308	unchanged	--
meta_199	NG,NG-dimethyl-L-arginine(ADMA)	0.6139			MS2 forward	201.134	463.416	2.50401e-05	1.80886e-05	2.34818e-05	2.77424e-05	2.06354e-05	1.70485e-05	2.21006e-05	2.65518e-05	1.82324e-05	2.04456e-05	1.81213e-05	1.40321e-05	1.71209e-05	1.51295e-05	1.95459e-05	1.52742e-05	1.61072e-05	0.793548	-0.333611	0.0338308	0.857341	unchanged	--
meta_200			L-Acetylcarnitine;N6-(delta2-Isopentenyl)-adenine;N6-(3-Methylbut-2-enyl)adenine;6-(gamma,gamma-Dimethylallylamino)purine;N6-Dimethylallyladenine;Triacanthine	-8.65516303267452;-15.2621320410208;-15.2621320410208	MS1 mz matched	202.107	170.706	6.03725e-05	5.16937e-05	5.13868e-05	5.48713e-05	5.633e-05	5.42948e-05	6.40609e-05	5.33841e-05	5.39607e-05	5.35927e-05	5.23814e-05	4.13263e-05	4.14112e-05	4.43414e-05	4.07775e-05	4.34185e-05	3.94695e-05	0.755995	-0.40355	0.000264355	1.23999	down	--
meta_201			L-Acetylcarnitine;	-23.4250658189188;	MS1 mz matched	202.107	300.953	9.48039e-05	0.000176198	0.000173731	0.000124854	0.000179863	9.56971e-05	0.000122731	0.000135016	0.000110636	0.000124849	0.00011764	0.000102346	0.000168926	0.000125307	0.00019508	0.000107877	0.000135196	1.18139	0.240483	0.221811	0.533615	unchanged	--
meta_202	L-Tryptophan	0.9965			MS2 forward	203.082	235.169	0.00114381	0.00111546	0.00119659	0.00115553	0.00114871	0.000982911	0.00112583	0.00112791	0.00101236	0.00106482	0.00106246	0.000976013	0.00104456	0.00105091	0.00100783	0.00107146	0.00106242	0.974422	-0.0373819	0.36141	0.398457	unchanged	--
meta_203	Pantothenol	0.7008			MS2 reverse	204.123	52.7685	1.58923e-05	1.60907e-05	1.61764e-05	1.65033e-05	1.5656e-05	8.51512e-06	1.17237e-05	1.14527e-05	9.08524e-06	9.07005e-06	9.63386e-06	1.10996e-05	1.22651e-05	1.16033e-05	1.09512e-05	1.69796e-05	1.52078e-05	1.31315	0.393026	0.0286704	0.879685	unchanged	--
meta_204			Miglitol;N-Ethylglycocyamine;Miglitol;2-Deoxy-2-dimethylamino-alpha-D-Glucose	1.58031450390255;1.44850072923097;1.44850072923097;1.44850072923097	MS1 mz matched	206.102	352.178	1.54381e-05	1.53941e-05	1.33215e-05	1.31145e-05	1.36677e-05	5.88557e-06	6.73422e-06	6.09456e-06	1.06204e-05	8.63461e-06	6.9213e-06	2.42974e-05	2.79269e-05	3.3127e-05	2.60569e-05	2.91774e-05	2.30977e-05	3.64627	1.86642	4.47496e-06	1.3121	up	--
meta_205					Unmapped	206.982	155.623	1.69913e-05	1.9127e-05	1.98261e-05	2.068e-05	2.24258e-05	2.39818e-05	2.50468e-05	2.62149e-05	2.35605e-05	2.31066e-05	2.17523e-05	1.451e-05	1.47478e-05	1.3891e-05	1.2764e-05	1.48917e-05	1.45282e-05	0.593979	-0.751517	1.53164e-06	1.32364	down	--
meta_206	Malonic acid	0.6006			MS2 reverse	207.011	34.231	0.000185143	0.000161981	0.000160316	0.000181433	0.000182858	6.43292e-05	7.75006e-05	9.1377e-05	9.53431e-05	5.11047e-05	8.29705e-05	8.80482e-05	8.35773e-05	0.000117041	6.64161e-05	6.79473e-05	8.30166e-05	1.09386	0.129428	0.491915	0.3006	unchanged	--
meta_207					Unmapped	208.06	205.084	2.59025e-05	2.67722e-05	2.73665e-05	2.65381e-05	2.58269e-05	3.58393e-05	2.90301e-05	1.06688e-05	5.07449e-06	1.40477e-05	1.28322e-05	4.76379e-05	3.02935e-05	1.12284e-05	6.91173e-06	1.07099e-05	6.84917e-06	1.0571	0.0801141	0.904754	0.0547377	unchanged	--
meta_208	L-Arabinose	0.6038			MS2 forward	209.063	205.074	3.30025e-06	4.42569e-06	4.12278e-06	3.95134e-06	3.29084e-06	4.61389e-06	3.52448e-06	1.87852e-06	1.22806e-06	2.33581e-06	2.20672e-06	6.50359e-06	4.53547e-06	2.07627e-06	1.54333e-06	1.85894e-06	1.60475e-06	1.14789	0.198989	0.699341	0.172447	unchanged	--
meta_209			Hexyl butyrate;Ethyl 2-ethylhexanoate;Isooctyl acetate;p-Menthane-3,8-diol;Methyl nonanoate;4-Methylnonanoic acid;Pentyl 3-methylbutanoate;(Z)-1-(1-Ethoxyethoxy)-3-hexene;Acetaldehyde 1,3-octanediol acetal;Hexanal butane-2,3-diol acetal;2-Methylpropyl hexanoate;Propyl heptanoate;Heptanal propyleneglycol acetal;Capric acid;2-Methylbutyl 2-methylbutanoate;2,6-Dimethyl-7-octene-2,6-diol;3-Methylbuty…	9.70163000834403;9.70163000834403;9.70163000834403;9.70163000834403;9.70163000834403;9.70163000834403;9.70163000834403;9.70163000834403;9.70163000834403;9.70163000834403;9.70163000834403;9.70163000834403;9.70163000834403;9.70163000834403;9.70163000834403;9.70163000834403;9.70163000834403;9.70163000834403;9.70163000834403;9.70163000834403;9.70163000834403;9.70163000834403;9.70163000834403;9.701630…	MS1 mz matched	209.091	25.186	5.0462e-05	4.86212e-05	4.51382e-05	4.53599e-05	5.02224e-05	1.02688e-05	1.77614e-05	1.82835e-05	9.45637e-06	8.33423e-06	9.52831e-06	1.02192e-05	1.13331e-05	1.54412e-05	1.34551e-05	1.26205e-05	1.66478e-05	1.08263	0.114542	0.640847	0.208066	unchanged	--
meta_210			2-Amino-3-phosphonopropionic acid;Pyridoxine;Pyridoxol;L-Noradreline;Noradreline;Norepinephrine;Arterenol;4-[(1R)-2-Amino-1-hydroxyethyl]-1,2-benzenediol	23.0669455991956;18.3351776944237;18.3351776944237	MS1 mz matched	209.103	126.492	7.16097e-05	7.36637e-05	7.25623e-05	7.06447e-05	7.81923e-05	0.00011082	0.000122064	0.00010938	0.000111556	0.00011327	0.000110375	5.19065e-05	6.36157e-05	5.25657e-05	4.89334e-05	6.2739e-05	5.3858e-05	0.492451	-1.02195	1.20345e-08	1.33961	down	--
meta_211					Unmapped	209.947	185.602	1.91229e-05	1.66512e-05	1.60359e-05	1.60876e-05	1.82534e-05	2.70853e-05	2.69611e-05	3.00175e-05	3.04367e-05	2.98835e-05	2.43596e-05	1.48811e-05	1.46827e-05	1.60136e-05	1.93741e-05	2.04344e-05	1.80984e-05	0.613263	-0.705422	1.40496e-05	1.26088	down	--
meta_212			(S)C(S)S-S-Methylcysteine sulfoxide;6-Imino-5-oxocyclohexa-1,3-dienecarboxylate	-21.9412905702432;0.662133699194633	MS1 mz matched	210.034	322.772	2.90001e-05	2.94295e-05	3.12377e-05	3.43686e-05	3.08359e-05	3.30725e-05	3.13372e-05	3.3492e-05	3.02504e-05	3.95407e-05	3.13276e-05	3.35712e-05	3.32135e-05	3.28612e-05	3.46078e-05	3.11311e-05	3.88695e-05	1.0263	0.0374498	0.626751	0.212344	unchanged	--
meta_213			Hydroxymethyl indol-3-yl ketone;5-Hydroxyindoleacetaldehyde;Indoleacetic acid;1-Methoxy-1H-indole-3-carboxaldehyde;Indole-3-acetate;Indole-3-acetic acid;(Indol-3-yl)acetate;Indoleacetate;Indoleacetic acid;IAA;NH2Mec;7-Amino-4-methylcoumarin;N-Acetylindoxyl;Acetylindoxyl;(Indol-3-yl)glycolaldehyde;3-Indoleglycolaldehyde;5-Hydroxyindoleacetaldehyde;2-Methylquinoline-3,4-diol;3-Methyl-quinolin-2,8-d…	-7.58868240072119;-7.58868240072119;-7.58868240072119;-7.58868240072119;-7.42588537966731;-7.42588537966731;-7.42588537966731;-7.42588537966731;-7.42588537966731;-7.42588537966731;-7.42588537966731;-7.42588537966731;-7.42588537966731	MS1 mz matched	210.031	45.0745	6.1057e-05	4.61366e-05	5.37994e-05	4.60457e-05	5.37955e-05	5.25093e-05	5.95102e-05	2.99362e-05	9.86137e-06	2.70723e-05	3.54109e-05	0.000100875	7.79313e-05	4.07578e-05	2.39769e-05	4.28079e-05	2.87505e-05	1.47037	0.556175	0.276392	0.471737	unchanged	--
meta_214	D-Ribulose 5-phosphate	0.9082			MS2 forward	211	413.63	2.19798e-05	2.15043e-05	2.13166e-05	2.12778e-05	2.53187e-05	3.17528e-05	2.37329e-05	2.41022e-05	3.26221e-05	2.55847e-05	3.1339e-05	2.64702e-05	2.93365e-05	2.75634e-05	2.30449e-05	2.90001e-05	2.24336e-05	0.933277	-0.0996226	0.388433	0.374907	unchanged	--
meta_215			2-Phosphinomethylmalate;2-Phosphinomethylmalic acid;(4S)-4-Hydroxy-5-phosphonooxypentane-2,3-dione;Phospho-DPD;P-DPD;3-Hydroxy-5-phosphonooxypentane-2,4-dione;3-Hydroxy-2,4-pentadione-5-phosphate;P-HPD	-2.83007387432159;-2.83007387432159;-2.83007387432159	MS1 mz matched	211	439.901	0.000376736	0.000344185	0.000359453	0.000388867	0.000356316	0.000420657	0.000502756	0.00049714	0.000459184	0.000462478	0.000441782	0.000246887	0.000289264	0.000257175	0.000286474	0.000276034	0.00026796	0.58326	-0.777789	1.65185e-06	1.32227	down	--
meta_216	Glyceric acid	0.6895			MS2 reverse	211.042	24.188	1.15972e-05	1.45424e-05	1.23552e-05	1.18263e-05	1.3538e-05	7.81016e-06	7.01588e-06	1.14489e-05	1.14019e-05	1.19661e-05	1.1887e-05	9.99157e-06	8.05141e-06	2.3386e-05	1.21303e-05	9.68935e-06	1.05093e-05	1.19873	0.26151	0.436062	0.34273	unchanged	--
meta_217			1-Isothiocyanato-3-phenylpropane;4-Hydroxy-4-methylglutamate;3-Keto-scyllo-inosamine;(2Z,4S,5R)-2-Amino-4,5,6-trihydroxyhex-2-enoate;(4S,5R)-4,5,6-Trihydroxy-2-iminohexanoate	4.40525599010449;-9.60106447566379;-9.60106447566379;-9.60106447566379;-9.60106447566379	MS1 mz matched	212.032	289.72	0.000462245	0.000430744	0.000394253	0.000371193	0.000382526	0.000299338	0.000386022	0.000302548	0.000306969	0.000339023	0.000330983	0.000452494	0.000454602	0.000511064	0.000482535	0.000536155	0.000522675	1.50621	0.590922	7.999e-06	1.27076	up	--
meta_218	Perseitol	0.7469			MS2 reverse	212.089	249.389	7.35058e-05	6.59194e-05	6.3983e-05	6.54745e-05	3.32899e-05	3.12142e-05	3.479e-05	7.41963e-05	7.5502e-05	6.90924e-05	6.8181e-05	3.7965e-05	4.12041e-05	7.15879e-05	7.32512e-05	7.46048e-05	7.49267e-05	1.05826	0.0816926	0.760977	0.132384	unchanged	--
meta_219	m-Chlorohippuric acid	0.6612			MS2 forward	213.015	153.065	3.87114e-05	4.33965e-05	4.43855e-05	4.1238e-05	4.00752e-05	4.70049e-05	5.16486e-05	4.9389e-05	4.60472e-05	4.84315e-05	4.90834e-05	8.06301e-05	4.05144e-05	4.20467e-05	4.37278e-05	4.30616e-05	4.3447e-05	1.00625	0.00899104	0.963994	0.023646	unchanged	--
meta_220	Tridecanoic acid (Tridecylic acid)	0.9033			MS2 forward	213.184	43.801	0.000143519	9.58377e-05	0.000160035	0.000126176	0.000125242	0.00036279	0.000141838	0.000135644	9.69455e-05	0.000139734	0.000146846	0.000158318	0.000165682	0.000184588	0.000182369	0.00017737	0.000131912	0.97699	-0.0335846	0.925245	0.040628	unchanged	--
meta_221			5-Methyl-3-isoxazolyl sulfate	23.4652	MS1 mz matched	213.97	26.573	0.000253046	0.000241554	0.000236416	0.000219627	0.00023677	0.000182181	0.000291181	0.000157214	0.000111076	7.7319e-05	0.00182658	0.000260408	0.000432535	0.000308022	0.000220489	0.000177324	0.000212404	0.609015	-0.715451	0.565822	0.257086	unchanged	--
meta_222	sn-Glycerol 3-phosphoethanolamine	0.9549			MS2 forward	214.047	290.776	0.00019479	0.000170237	0.000167386	0.000148006	0.000143254	0.000137585	0.000188249	0.00014071	0.000137342	0.000159823	0.000153066	0.000135423	0.000137662	0.000151921	0.000146865	0.000165041	0.000159623	0.977923	-0.0322079	0.727132	0.156666	unchanged	--
meta_223					Unmapped	214.143	150.483	0.000106676	0.000117876	0.000115018	7.13439e-05	7.88432e-05	0.000139496	0.000149116	9.92617e-05	0.000134679	0.000144976	0.000145197	8.90826e-05	9.09196e-05	9.59876e-05	9.21702e-05	8.9519e-05	9.88759e-05	0.6848	-0.546244	0.00198619	1.18193	down	--
meta_224			2-Amino-5,6-dichloro-3,4,-dihydroquinazoline;cis-(Homo)3-aconitate	-18.4711223833968;-1.80965401825381	MS1 mz matched	215.063	337.626	2.79075e-05	2.65667e-05	2.82928e-05	2.83627e-05	2.88734e-05	2.13479e-05	2.4393e-05	2.77993e-05	2.52199e-05	2.57305e-05	2.56117e-05	2.28781e-05	3.04434e-05	2.75881e-05	2.6218e-05	2.51602e-05	3.00633e-05	1.0816	0.11317	0.198544	0.544065	unchanged	--
meta_225			3-[4-Hydroxy-3-(3-methyl-2-butenyl)phenyl]-2-propenal;gamma-Glutamyl-gamma-aminobutyraldehyde	-7.89625784745676;10.750493959125	MS1 mz matched	215.113	432.858	4.04386e-05	3.93193e-05	3.42409e-05	3.33544e-05	3.60598e-05	1.54512e-05	1.97842e-05	1.67092e-05	2.51431e-05	2.05964e-05	1.61624e-05	4.18942e-05	4.13812e-05	5.05925e-05	4.02893e-05	4.45564e-05	3.87291e-05	2.26131	1.17716	1.21801e-06	1.29967	up	--
meta_226	3-Hydroxydodecanoic acid	0.7022			MS2 forward	215.164	45.0745	3.38798e-05	2.7974e-05	3.18462e-05	2.9774e-05	3.46884e-05	3.42994e-05	3.22585e-05	3.04285e-05	3.46278e-05	2.91774e-05	2.94274e-05	2.66044e-05	3.56256e-05	3.76963e-05	3.15259e-05	4.74554e-05	3.14305e-05	1.10577	0.14505	0.319169	0.437879	unchanged	--
meta_227			Selenomethyl selenocysteine;Se-Methylselenocysteine;Selenohomocysteine;Mannitol;D-Mannitol;D-Sorbitol;D-Glucitol;L-Gulitol;Sorbitol;D-Iditol;L-Iditol;Galactitol;Dulcitol;Dulcose;L-Glucitol;L-Sorbitol;D-Gulitol	-5.49209138842693;-5.49209138842693;-5.49209138842693;0;0;0;0;0;0	MS1 mz matched	217.046	275.508	5.16697e-05	5.94655e-05	5.59949e-05	5.3746e-05	5.32296e-05	4.22441e-05	4.40772e-05	4.22089e-05	4.67417e-05	4.19952e-05	4.04438e-05	6.4423e-05	6.47187e-05	6.12681e-05	6.12388e-05	7.14153e-05	6.91659e-05	1.52198	0.605946	4.04189e-06	1.31185	up	--
meta_228					Unmapped	217.417	252.081	1.02864e-05	1.05276e-05	9.07276e-06	6.53253e-06	7.79127e-06	1.04011e-05	1.07194e-05	9.09727e-06	1.07418e-05	1.01503e-05	7.88896e-06	1.09006e-05	1.24316e-05	1.10359e-05	1.22071e-05	9.62248e-06	1.25748e-05	1.16566	0.221149	0.0326939	0.837491	unchanged	--
meta_229			Disodium malate;Disodium DL-malate	20.2264	MS1 mz matched	218.009	335.214	3.62996e-05	3.69713e-05	5.79987e-05	3.21546e-05	5.40707e-05	3.06297e-05	3.00485e-05	2.42331e-05	4.52206e-05	2.78107e-05	2.7024e-05	4.83328e-05	4.68554e-05	4.80964e-05	8.15064e-05	5.10899e-05	4.60726e-05	1.7406	0.799587	0.00768758	1.01827	up	--
meta_230					Unmapped	218.021	290.229	6.35319e-05	5.96184e-05	5.56289e-05	5.246e-05	5.07703e-05	4.79924e-05	6.06934e-05	5.08491e-05	4.65776e-05	5.44445e-05	5.32016e-05	4.83121e-05	5.06031e-05	5.08363e-05	5.42312e-05	5.81405e-05	5.38889e-05	1.00718	0.0103254	0.884629	0.0616972	unchanged	--
meta_231			Ethionamide;Ethiomide	15.2418030760652;15.0551167825272	MS1 mz matched	218.047	102.572	4.36318e-05	5.73859e-05	4.31879e-05	3.90811e-05	4.06808e-05	3.25097e-05	3.9519e-05	3.49454e-05	2.42803e-05	2.92297e-05	3.85598e-05	4.02009e-05	4.31343e-05	4.06238e-05	4.73392e-05	5.39067e-05	4.1802e-05	1.34145	0.42379	0.00540377	1.014	up	--
meta_232			N-(1-Deoxy-1-fructosyl)glycine;Fructoseglycine;N-Acetyl-D-glucosamite;N-Glycolyl-D-glucosamine;Glycolyl-D-mannosamine;N-Glycolyl-D-mannosamine	0.625092657279448;0.625092657279448;0.421789831420388;0.421789831420388;0.421789831420388	MS1 mz matched	218.065	355.597	2.44741e-05	2.618e-05	2.2331e-05	2.31225e-05	2.37621e-05	2.14978e-05	2.05742e-05	1.89382e-05	2.33927e-05	2.2749e-05	2.14613e-05	2.90888e-05	3.28929e-05	3.17666e-05	2.72758e-05	3.39995e-05	2.48585e-05	1.39863	0.484011	0.00102237	1.17081	up	--
meta_233	Pantothenate	0.8735			MS2 forward	218.103	251.976	0.00369969	0.00364114	0.00330651	0.00312615	0.00344687	0.00328082	0.00421962	0.00317927	0.00326495	0.00371715	0.00345961	0.00415135	0.00390674	0.00418304	0.00423595	0.00447805	0.00423768	1.19276	0.254305	0.00625925	1.04686	up	Biosynthesis of secondary metabolites(ko01110);;beta-Alanine metabolism(ko00410);;Pantothenate and CoA biosynthesis(ko00770);;Vitamin digestion and absorption(ko04977);;Metabolic pathways(ko01100)
meta_234			Ritalinic acid;Tanakine;cis-3-Hexenyl 2-aminobenzoate;Cyclohexyl 2-aminobenzoate;1-(2,3-Dihydro-6-methyl-1H-pyrrolizin-5-yl)-1,4-pentanedione;Tanakamine;Pentahomomethionine	11.8050840179206;11.8050840179206;11.8050840179206;11.8050840179206;11.8050840179206;11.8050840179206;-3.57962171199737	MS1 mz matched	218.129	32.683	0.000273379	0.000268755	0.000285335	0.000248374	0.000296654	0.000193893	0.000196333	5.35476e-05	2.79848e-06	6.11076e-05	5.68976e-05	0.000382429	0.000246112	2.56109e-05	8.44685e-06	3.75275e-05	5.62898e-06	1.25006	0.321999	0.755312	0.139993	unchanged	--
meta_235			9-Carboxymethoxymethylguanine;Clomazone;FMC57020	19.0165493496867;-5.43770833226211	MS1 mz matched	220.051	266.355	1.09025e-05	1.08448e-05	9.71461e-06	9.93575e-06	9.7573e-06	3.21795e-06	4.71961e-06	4.27613e-06	6.15915e-06	4.96487e-06	5.08561e-06	1.89199e-05	1.99485e-05	2.32824e-05	2.01518e-05	1.99856e-05	1.76112e-05	4.21835	2.07668	2.24797e-07	1.33677	up	--
meta_236			Methabenzthiazuron	3.99661	MS1 mz matched	220.063	176.651	2.23296e-05	1.88103e-05	2.14157e-05	1.80702e-05	2.17178e-05	1.87892e-05	2.10545e-05	2.09875e-05	2.10351e-05	1.96706e-05	1.78997e-05	1.42101e-05	1.64667e-05	1.45381e-05	1.5134e-05	1.55699e-05	1.54311e-05	0.764841	-0.386768	7.60087e-05	1.24798	down	--
meta_237			Pseudoecgonine;Ecgonine;Otonecine;(1R,4beta,7abeta)-2,3,5,7a-Tetrahydro-1,7a-dihydroxy-7-(hydroxymethyl)-4-methyl-1H-pyrrolizin-4-ium;Ecgonine;Pseudoecgonine;N-Isovaleryl-L-homoserine lactone	9.75985582481763;9.75985582481763;9.72420007651276;9.72420007651276;9.72420007651276;9.72420007651276	MS1 mz matched	220.081	238.916	6.07434e-05	6.17053e-05	6.29025e-05	5.76911e-05	5.85681e-05	6.43838e-05	6.49935e-05	6.64225e-05	5.67066e-05	6.15881e-05	6.01612e-05	5.41978e-05	5.44561e-05	5.08192e-05	5.34344e-05	5.52149e-05	5.72624e-05	0.869418	-0.201879	0.00136138	1.13109	down	--
meta_238					Unmapped	221.01	212.072	0.000102571	0.000124597	0.000105727	9.98379e-05	0.000100237	0.000119111	0.000106992	9.76122e-05	9.30336e-05	0.000116059	9.96341e-05	0.000114008	0.000104466	0.00012971	0.00012229	0.00013735	0.000122464	1.15471	0.207531	0.0285474	0.853577	unchanged	--
meta_239	N-Acetylmannosamine	0.645			MS2 reverse	221.091	212.078	5.70256e-06	7.10896e-06	8.16181e-06	7.0244e-06	7.67189e-06	2.56495e-06	1.94651e-06	2.45479e-06	1.59971e-06	2.39192e-06	1.85708e-06	1.13831e-05	9.63094e-06	1.04081e-05	1.04457e-05	9.46491e-06	1.19337e-05	4.93692	2.30361	4.17839e-07	1.34254	up	--
meta_240	Acetyl-L-tyrosine	0.6829			MS2 forward	222.075	203.226	1.05299e-05	9.47379e-06	1.07553e-05	9.70132e-06	8.89781e-06	9.8264e-06	8.42583e-06	7.32376e-06	6.27848e-06	6.84828e-06	7.36149e-06	1.26417e-05	1.18472e-05	1.03776e-05	9.67248e-06	1.11471e-05	1.07667e-05	1.44261	0.528679	0.000560331	1.15239	up	--
meta_241			N-Acetyl-L-tyrosine;Salsolinol 1-carboxylate;Bendiocarb;2,2-Dimethyl-1,3-benzodioxol-4-ol methylcarbamate;Dioxacarb	-11.0178002678151;-11.0178002678151;-11.2065159166044;-11.2065159166044	MS1 mz matched	222.076	314.667	1.98826e-05	1.96341e-05	1.68395e-05	1.6448e-05	1.59162e-05	8.83171e-06	8.59902e-06	8.50999e-06	1.25546e-05	9.90868e-06	7.49175e-06	2.27625e-05	2.61656e-05	2.9799e-05	2.46659e-05	2.83285e-05	2.24946e-05	2.75899	1.46414	2.32081e-06	1.30996	up	--
meta_242			Levetiracetam;(3xi,6xi)-Cyclo(alanylvalyl);Levetiracetam	-14.8595994156026;-14.8595994156026;-14.6967617155102	MS1 mz matched	222.097	241.976	4.78247e-05	5.48806e-05	5.55685e-05	5.73207e-05	5.49143e-05	1.0111e-05	8.15059e-06	0.000969473	9.17285e-06	7.30825e-06	9.40732e-06	0.00011803	0.00113935	0.000136593	0.000120549	0.000105872	0.000119488	1.7165	0.779468	0.615456	0.219872	unchanged	--
meta_243			2-Amino-4-ethoxy-3-hydroxybutanoic acid;Bicine;1-Deoxynojirimycin;Deoxymannojirimycin;DMJ;DMDP;2,5-Dihydroxymethyl-3,4-dihydroxypyrrolidine;D-Fucosamine;2-Amino-2,6-dideoxy-D-galactose;D-Quinovosamine;2-Amino-2,6-dideoxy-D-glucose;Deoxynojirimycin;Moranolin;2-Deoxy-scyllo-inosamine;N,N-Dihydroxy-L-isoleucine	-2.80774762894476;-2.80774762894476;-2.80774762894476;-3.06589528733986;-3.06589528733986;-3.06589528733986;-3.06589528733986;-3.06589528733986;-3.06589528733986;-3.06589528733986	MS1 mz matched	222.097	273.815	0.000131857	0.000127205	0.000119575	0.000107611	0.000108517	6.26791e-05	6.04486e-05	5.09868e-05	7.65038e-05	5.77532e-05	6.16309e-05	0.000204431	0.000309424	0.000244208	0.000202255	0.000206679	0.000189065	3.66501	1.87382	0.000218981	1.27801	up	--
meta_244					Unmapped	222.133	245.761	0.000829305	0.00089885	0.000952156	0.00132214	0.00098236	0.0011892	0.000909766	0.00105009	0.000980448	0.000921826	0.00133048	0.00140346	0.00141114	0.00110889	0.00123581	0.0011181	0.00142574	1.20705	0.271483	0.0364638	0.829311	unchanged	--
meta_245			1-Benzyl-1,2,3,4-tetrahydroisoquinoline;(R,S)-Tetrahydrobenzylisoquinoline;(RS)-1-Benzyl-1,2,3,4-tetrahydroisoquinoline	-11.3822909232752;-11.3845316826484	MS1 mz matched	222.134	230.593	0.000535552	0.00040917	0.000399321	0.000343034	0.000312775	8.78666e-05	0.000479526	0.000262233	0.000235726	0.000375146	0.00035733	1.65108e-05	0.000195331	0.00028254	9.38141e-05	0.000358367	0.000339201	0.715177	-0.483628	0.304769	0.443135	unchanged	--
meta_246			Radium-224	-6.03115	MS1 mz matched	223.019	327.699	0.00785735	0.00798441	0.0083986	0.00817774	0.00816305	0.00837734	0.00855556	0.00863583	0.00832625	0.0084444	0.008491	0.00882737	0.00888006	0.00868467	0.00841318	0.00879153	0.00897059	1.03417	0.0484769	0.0137135	0.95824	unchanged	--
meta_247			5-phosphonooxy-L-lysine;5-Phosphonooxy-L-lysine;O-Phosphohydroxy-L-lysine;(5R)-5-Phosphonooxy-L-lysine;2-Deoxystreptamine phospahte;2-Deoxystreptamine 4-phosphate;Phosphoallohydroxy-L-lysine	-15.5853691026351;-15.6981461316152;-15.6981461316152;-15.6981461316152;-15.6981461316152	MS1 mz matched	223.044	284.123	2.34434e-05	3.33685e-05	3.95351e-05	4.0469e-05	4.47548e-05	4.60694e-05	3.93727e-05	4.78741e-05	4.32092e-05	4.41261e-05	4.37649e-05	4.7364e-05	4.8505e-05	3.63588e-05	4.2597e-05	3.66702e-05	4.24956e-05	0.96057	-0.0580366	0.489819	0.300491	unchanged	--
meta_248	Myristoleic acid	0.9664			MS2 forward	225.184	43.796	0.000613612	0.000614306	0.000587989	0.000600856	0.00052212	0.00128639	0.000698862	0.000715874	0.000685968	0.000739432	0.000727115	0.000609773	0.000598092	0.000605415	0.000647418	0.000559271	0.0005935	0.744486	-0.425683	0.0835673	0.760024	unchanged	--
meta_249	3-Indolepropionic acid	0.9132			MS2 reverse	226.026	137.565	0.00025687	0.000275868	0.000284602	0.000244133	0.000261521	0.000447114	0.00035509	0.000122248	4.59922e-05	0.000168483	0.000157773	0.00061915	0.000383235	0.000153161	7.71841e-05	0.000136942	7.43383e-05	1.1136	0.155235	0.825896	0.0989227	unchanged	--
meta_250					Unmapped	226.026	160.19	9.66128e-05	9.27187e-05	8.44591e-05	8.46001e-05	9.51847e-05	0.000165544	0.000130828	4.68585e-05	1.76016e-05	6.18062e-05	5.72661e-05	0.000217366	0.000133568	5.32115e-05	2.96319e-05	5.01823e-05	2.89694e-05	1.06882	0.0960124	0.888863	0.0635925	unchanged	--
meta_251	Jasmonic acid	0.9992			MS2 reverse	226.143	149.847	1.61797e-05	1.72932e-05	2.73195e-05	1.63224e-05	1.52791e-05	3.52812e-05	2.25511e-05	2.70142e-05	2.21806e-05	2.19391e-05	3.64579e-05	9.71589e-06	1.21511e-05	1.3181e-05	1.47832e-05	1.40768e-05	2.37815e-05	0.53009	-0.915692	0.00388666	1.04644	down	Metabolic pathways(ko01100);;Biosynthesis of plant hormones(ko01070);;alpha-Linolenic acid metabolism(ko00592);;Biosynthesis of secondary metabolites(ko01110);;Plant hormone signal transduction(ko04075);;Biosynthesis of plant secondary metabolites(ko01060)
meta_252	2'-Deoxyuridine	0.8559			MS2 forward	227.065	107.067	0.000334058	0.000343076	0.000348429	0.000319993	0.000333769	0.000555345	0.000579208	0.000564104	0.000513994	0.000584177	0.000562355	0.000116159	0.000108963	9.61096e-05	8.66741e-05	0.000106944	9.75579e-05	0.182309	-2.45554	2.25844e-09	1.35501	down	Pyrimidine metabolism(ko00240)
meta_253	Dihydrouracil	0.6015			MS2 forward	227.081	29.871	1.52272e-05	1.38756e-05	1.0297e-05	7.91322e-06	1.46451e-05	8.49347e-06	1.12257e-05	1.25138e-05	9.35588e-06	7.40079e-06	9.7198e-06	1.12917e-05	1.01504e-05	7.77727e-06	9.34704e-06	1.23617e-05	1.01672e-05	1.04064	0.057468	0.697188	0.174142	unchanged	--
meta_254			Dihydrojasmonic acid;3-Ethenyl-4-hydroxy-2,5-dimethylhex-5-en-2-yl acetate;Vulgarole;Traumatin;Cucurbic acid;Cucurbic acid;Putaminoxin;Traumatin;(10E)-12-Oxododecenoic acid;12-Oxo-9(Z)-dodecenoic acid	-5.86637456071278;-5.86637456071278;-5.86637456071278;-5.86637456071278;-5.86637456071278;-5.65660984293204;-5.65660984293204;-5.65660984293204;-5.65660984293204	MS1 mz matched	228.159	135.708	0.000270557	0.000252234	0.000245798	0.000239466	0.000256258	0.000268348	0.000371527	0.000329766	0.000320057	0.000370602	0.000349333	0.000166306	0.000187146	0.000213138	0.000205694	0.000242264	0.000242926	0.625723	-0.676405	0.000122023	1.21387	down	--
meta_255	Dihydroxyacetone phosphate	0.9933			MS2 forward	229.01	413.476	5.94795e-05	5.76186e-05	5.45662e-05	5.67479e-05	6.11268e-05	5.45836e-05	6.14955e-05	6.20349e-05	6.01544e-05	5.88711e-05	5.87419e-05	6.9606e-05	7.0984e-05	6.31295e-05	6.43081e-05	6.8535e-05	7.20275e-05	1.14811	0.199258	0.000929061	1.13442	up	Pentose and glucuronate interconversions(ko00040);;Galactose metabolism(ko00052);;Methane metabolism(ko00680);;Microbial metabolism in diverse environments(ko01120);;Nicotinate and nicotinamide metabolism(ko00760);;Metabolic pathways(ko01100);;Carbon metabolism(ko01200);;Glycerolipid metabolism(ko00561);;Glycerophospholipid metabolism(ko00564);;Inositol phosphate metabolism(ko00562);;Biosynthesis…
meta_256			Hydralazine pyruvate hydrazone;	-6.3616898928079;	MS1 mz matched	229.079	326.927	4.49238e-05	4.55637e-05	4.38649e-05	3.94945e-05	3.92337e-05	4.16106e-05	4.85225e-05	4.52489e-05	4.24147e-05	4.50104e-05	4.08043e-05	4.93336e-05	4.33433e-05	4.7988e-05	5.15836e-05	4.66217e-05	4.9952e-05	1.09564	0.131768	0.0303425	0.847719	unchanged	--
meta_257			Cyclohexyl cinnamate;Furanodienone;(2E,8Z)-Decadiene-4,6-diyn-1-yl 3-methylbutanoate;Curzerenone;8,12-Epoxy-4(15),7,11-eudesmatrien-1-one;Dehydrocostus lactone;Eremanthin;Dehydromyodesmone;3-(1,2,3,4-Tetrahydro-6-hydroxy-2-phthyl)cyclopentanone;Curzerenone;Furanodienone;Linderenol;Linderene;Atractylenolide I;Isodehydrocostus lactone	9.32470195578136;9.32470195578136;9.32470195578136;9.32470195578136;9.32470195578136;9.23692493014569;9.23692493014569;9.23692493014569;9.23692493014569;9.23692493014569;9.23692493014569;9.23692493014569;9.23692493014569;9.23692493014569	MS1 mz matched	229.133	272.237	0.00013826	0.000135462	0.000136136	0.000124516	0.000148361	0.000148266	0.000164676	0.000164928	0.000149213	0.000156914	0.00015439	0.000119482	0.000141693	0.000139191	0.000120323	0.000134808	0.000131573	0.838747	-0.253692	0.000492333	1.16262	down	--
meta_258			Hexahydro-2',3alpha-dimethylspiro[1,3-dithiolo[4,5-b]furan-2,3'(2'H)-furan];Hexahydro-2',4-dimethylspiro[1,3-dithiolo[4,5-c]furan-2,3'(2'H)-furan];Pyrene-4,5-dione;4,5-Pyrenequinone;Pyrene-1,6-dione;1,6-Pyrenequinone;Pyrene-1,8-dione;1,8-Pyrenequinone	-5.88082769370076;-5.88082769370076;23.298186099339;23.298186099339;23.298186099339	MS1 mz matched	231.058	350.7	3.88149e-05	3.39578e-05	3.49998e-05	3.74917e-05	3.66758e-05	3.1964e-05	3.88927e-05	4.40648e-05	3.65639e-05	3.70552e-05	3.99424e-05	2.37527e-05	2.82863e-05	2.58003e-05	2.84846e-05	2.56174e-05	2.74318e-05	0.697527	-0.51968	0.000372224	1.21778	down	--
meta_259			Cyclotetradecane;	-0.514221090321649;	MS1 mz matched	231.193	27.712	9.74277e-05	0.000117578	0.000116605	0.000103766	0.000115839	0.000102802	0.000105842	1.67394e-05	2.13452e-06	2.15883e-05	2.30487e-05	0.000169276	0.000111303	1.49334e-05	4.26398e-06	1.3144e-05	3.04303e-06	1.16097	0.215331	0.836913	0.0927429	unchanged	--
meta_260			Fenchyl acetate;Dihydrocarveol acetate;Allyl 3-cyclohexylpropionate;cis-3-Hexenyl cis-3-hexenoate;alpha-Terpineol acetate;Isopulegol acetate;Yuzu lactone;Geranyl acetate;(Z)-4-Hydroxy-6-dodecenoic acid lactone;cis-3-Hexenyl trans-2-hexenoate;(3R,3aR,7aS)-3-Butylhexahydro-1(3H)-isobenzofuranone;Ethyl 2Z,4E-decadienoic acid;cis-3-Hexenyl trans-4-hexenoate;p-Menth-1-en-9-ol acetate;(S)-Santolina ace…	-1.68190758498315;-1.68190758498315;-1.68190758498315;-1.68190758498315;-1.68190758498315;-1.68190758498315;-1.68190758498315;-1.68190758498315;-1.68190758498315;-1.68190758498315;-1.68190758498315;-1.68190758498315;-1.68190758498315;-1.68190758498315;-1.	MS1 mz matched	233.101	190.5	8.03729e-06	7.55685e-06	8.09305e-06	7.91171e-06	7.62051e-06	6.97356e-06	7.87038e-06	9.92376e-06	7.31784e-06	7.5219e-06	7.78994e-06	6.91093e-06	8.45377e-06	7.57116e-06	6.44136e-06	7.47342e-06	6.47104e-06	0.91401	-0.129718	0.231157	0.511302	unchanged	--
meta_261			3,4-Dihydro-7-methoxy-2-methylene-3-oxo-2H-1,4-benzoxazine-5-carboxylic acid;Benzoxazolite	-12.7757	MS1 mz matched	234.045	324.037	1.59307e-05	1.93729e-05	1.92208e-05	1.97271e-05	2.19014e-05	1.8874e-05	1.35605e-05	1.80119e-05	1.66941e-05	1.27112e-05	1.37757e-05	3.32386e-05	2.88306e-05	2.42076e-05	2.37402e-05	2.44281e-05	2.9057e-05	1.74631	0.804306	0.000163348	1.21413	up	--
meta_262			Hydroxymethyl indol-3-yl ketone;5-Hydroxyindoleacetaldehyde;Indoleacetic acid;1-Methoxy-1H-indole-3-carboxaldehyde;Indole-3-acetate;Indole-3-acetic acid;(Indol-3-yl)acetate;Indoleacetate;Indoleacetic acid;IAA;NH2Mec;7-Amino-4-methylcoumarin;N-Acetylindoxyl;Acetylindoxyl;(Indol-3-yl)glycolaldehyde;3-Indoleglycolaldehyde;5-Hydroxyindoleacetaldehyde;2-Methylquinoline-3,4-diol;3-Methyl-quinolin-2,8-d…	-7.58868240072119;-7.58868240072119;-7.58868240072119;-7.58868240072119;-7.42588537966731;-7.42588537966731;-7.42588537966731;-7.42588537966731;-7.42588537966731;-7.42588537966731;-7.42588537966731;-7.42588537966731;-7.42588537966731	MS1 mz matched	234.075	44.993	6.35244e-05	8.17111e-05	7.0398e-05	7.15152e-05	8.17806e-05	5.66896e-05	6.104e-05	5.28858e-05	4.83673e-05	4.45306e-05	3.20212e-05	9.73746e-05	8.44643e-05	7.96437e-05	9.5211e-05	0.000102419	9.16928e-05	1.86376	0.898216	1.75102e-05	1.26078	up	--
meta_263			(S)-Tetrahydroprotoberberine;(S)-7,8,13,14-Tetrahydroprotoberberine	-14.6217	MS1 mz matched	234.133	312.272	4.25111e-06	4.25026e-06	3.50784e-06	3.80866e-06	3.80782e-06	1.17887e-06	1.97412e-06	1.69377e-06	2.55663e-06	1.85114e-06	1.49829e-06	5.431e-06	5.09048e-06	6.24013e-06	5.47204e-06	6.78317e-06	5.25239e-06	3.187	1.6722	8.03027e-07	1.31239	up	--
meta_264			Dicrotophos	-4.73687	MS1 mz matched	236.075	367.274	7.85397e-05	7.41731e-05	6.49068e-05	5.99727e-05	0.000100361	4.26221e-05	2.91337e-05	2.96661e-05	5.06296e-05	3.70184e-05	4.75571e-05	0.000105434	0.000182778	0.000151403	0.000119088	0.000131946	0.000108834	3.37867	1.75645	0.000319533	1.24915	up	--
meta_265			2-Amino-5-benzoylbenzimidazole;Ketamine	2.2615864040777;-5.27980699477708	MS1 mz matched	236.091	163.986	3.73373e-05	3.66985e-05	3.41884e-05	3.38389e-05	3.91299e-05	3.27904e-05	3.8424e-05	3.60564e-05	3.54396e-05	3.55296e-05	3.28699e-05	2.76873e-05	2.9539e-05	2.67342e-05	2.5805e-05	3.00547e-05	2.9198e-05	0.800617	-0.320816	0.000106359	1.21639	down	--
meta_266			Plantagonine;5-[2H-Pyrrol-4-(3H)-ylidenemethyl]-2-furanmethanol;1,2-Dehydrosalsolinol;2-Propenyl 2-aminobenzoate;5-Hydroxytryptophol;N,N-dimethylindoliumolate;Dihomomethionine	5.76804772700035;5.76804772700035;5.76804772700035;5.76804772700035;5.76804772700035;5.76804772700035;-12.9883110846826	MS1 mz matched	236.091	142.726	9.46198e-05	0.000104653	0.000109492	9.55688e-05	0.000103286	9.24168e-05	0.000104542	9.89224e-05	9.30354e-05	0.000103866	9.95333e-05	7.36442e-05	7.76692e-05	8.0103e-05	7.98413e-05	8.19738e-05	8.1506e-05	0.801494	-0.319236	3.94328e-05	1.26483	down	--
meta_267			3-Hydroxy-carbofuran;Salsoline-1-carboxylate;	11.105857446472;11.105857446472;	MS1 mz matched	236.103	28.353	8.06395e-05	7.9511e-05	8.2654e-05	7.25433e-05	7.93995e-05	8.05004e-05	9.43865e-05	9.23321e-05	5.83517e-05	6.62799e-05	8.02739e-05	8.22918e-05	9.93538e-05	9.82526e-05	8.71614e-05	8.02039e-05	8.9289e-05	1.13646	0.184552	0.14523	0.619759	unchanged	--
meta_268					Unmapped	236.103	44.432	4.96327e-05	3.85676e-05	3.54767e-05	3.05441e-05	3.59635e-05	2.92474e-05	6.59893e-06	2.84865e-05	2.53167e-05	2.49008e-05	2.23584e-05	5.56951e-05	4.32573e-05	6.36432e-05	4.89837e-05	5.04965e-05	4.94155e-05	2.27517	1.18598	7.39792e-05	1.22436	up	--
meta_269			D-Erythro-imidazole-glycerol-phosphate;D-erythro-1-(Imidazol-4-yl)glycerol 3-phosphate;D-erythro-Imidazole-glycerol 3-phosphate;D-erythro-Imidazole-glycerol phosphate	24.0312922167687;23.9161805696438	MS1 mz matched	237.041	45.0755	4.1837e-05	4.7168e-05	4.40863e-05	4.78091e-05	5.16622e-05	7.32485e-05	5.69586e-05	2.35598e-05	1.40727e-05	2.8252e-05	2.97955e-05	0.000109469	6.65034e-05	4.10002e-05	2.17697e-05	4.00405e-05	2.12002e-05	1.32802	0.40928	0.47361	0.314908	unchanged	--
meta_270			Glycyl-Glutamate;Glutamyl-Glycine;Indolepyruvate;Indolepyruvic acid;(Indol-3-yl)pyruvate;Indole-3-pyruvate;3-(Indol-3-yl)pyruvate;Anibine	-18.6958186441932;-18.6958186441932;23.6385430383447;23.6385430383447	MS1 mz matched	238.029	336.988	1.82607e-05	2.09105e-05	2.45604e-05	2.84248e-05	3.16914e-05	2.15861e-05	1.94729e-05	3.09968e-05	2.53005e-05	2.06221e-05	2.4136e-05	2.42806e-05	3.24289e-05	2.40041e-05	2.26341e-05	2.16933e-05	2.72863e-05	1.07186	0.100122	0.485126	0.305446	unchanged	--
meta_271	Glucosamine	0.6558			MS2 forward	238.091	287.144	3.36395e-05	4.97533e-05	4.47443e-05	2.72885e-05	3.45763e-05	2.83919e-05	3.26193e-05	2.73793e-05	3.54795e-05	4.12765e-05	3.09056e-05	4.6264e-05	6.26652e-05	6.84956e-05	5.98286e-05	6.93456e-05	4.25266e-05	1.78078	0.832508	0.00153779	1.14671	up	--
meta_272	L-Cystine	0.8122			MS2 forward	239.014	406.619	4.07275e-05	3.51016e-05	3.99411e-05	4.28965e-05	4.23786e-05	4.39273e-05	4.52437e-05	4.93026e-05	4.37194e-05	4.57042e-05	4.82166e-05	5.06559e-05	5.06927e-05	5.10618e-05	5.10909e-05	5.12641e-05	5.98612e-05	1.13948	0.188378	0.00591669	1.03004	up	Ferroptosis(ko04216);;Cysteine and methionine metabolism(ko00270);;ABC transporters(ko02010);;Protein digestion and absorption(ko04974)
meta_273					Unmapped	239.065	444.904	1.08869e-05	1.10333e-05	1.29177e-05	9.97399e-06	1.14732e-05	1.20554e-05	1.3668e-05	1.03527e-05	1.23202e-05	1.26736e-05	1.39814e-05	1.45733e-05	1.50434e-05	1.41516e-05	1.27836e-05	1.59021e-05	1.73758e-05	1.19691	0.259319	0.0146663	0.929379	unchanged	--
meta_274			N-Heptanoylglycine;Polyethylene glycol;8-Amino-7-oxononoate;8-Amino-7-oxononoic acid;7-Keto-8-aminopelargonic acid;KAPA;(E)-2-Butenyl-4-methyl-threonine;2-Butenyl-4-methylthreonine	11.5251725077356;11.5251725077356;11.7571109143813;11.7571109143813	MS1 mz matched	239.127	34.723	3.50216e-05	3.37343e-05	2.89461e-05	3.17744e-05	3.77492e-05	2.80504e-05	3.28144e-05	3.35332e-05	3.12658e-05	3.68524e-05	2.88004e-05	3.66829e-05	3.80348e-05	3.86646e-05	3.77435e-05	3.3727e-05	3.77723e-05	1.16365	0.218655	0.00914554	0.999265	unchanged	--
meta_275					Unmapped	239.985	214.475	7.94398e-06	1.09923e-05	1.07777e-05	1.16767e-05	1.04806e-05	1.76564e-05	1.31204e-05	1.675e-05	1.60635e-05	1.71721e-05	1.54273e-05	9.24346e-06	7.5911e-06	6.11044e-06	7.74181e-06	7.0841e-06	7.53242e-06	0.470979	-1.08627	3.28857e-06	1.30352	down	--
meta_276			2,4-Dihydroxy-6,7-dimethoxy-2H-1,4-benzoxazin-3(4H)-one;2,4-Dihydroxy-7,8-dimethoxy-2H-1,4-benzoxazin-3(4H)-one;N-(2,3-Dihydroxybenzoyl)-L-serine;2,3-Dihydroxy-N-benzoyl-L-serine;2,3-Dihydroxybenzoylserine	-23.384766743134;-23.384766743134;-23.2308658559179	MS1 mz matched	240.041	265.858	5.64505e-05	5.56178e-05	5.19311e-05	4.93584e-05	5.11757e-05	1.74377e-05	2.43498e-05	2.2407e-05	2.64463e-05	2.52106e-05	2.5003e-05	8.74335e-05	0.000101687	0.000122723	9.82867e-05	0.000108093	9.30209e-05	4.33955	2.11754	8.96488e-06	1.32841	up	--
meta_277					Unmapped	240.041	162.92	0.000110126	0.000111719	0.000109138	0.000108117	0.00011529	0.000108786	0.000121309	0.000111835	0.000109325	0.000110188	9.99716e-05	0.000141233	0.000143812	0.000124612	0.000122547	0.000139188	0.000136062	1.2208	0.287824	0.000426714	1.1673	up	--
meta_278					Unmapped	240.041	141.473	0.000363022	0.000385641	0.000351853	0.000351242	0.000378722	0.000359707	0.000398394	0.000306749	0.000317902	0.000366702	0.000368886	0.000433895	0.000443532	0.000443383	0.000430328	0.000464801	0.000448894	1.25798	0.331111	0.000754595	1.20581	up	--
meta_279					Unmapped	240.049	456.49	3.21344e-05	2.99569e-05	3.19672e-05	3.30065e-05	3.02785e-05	1.9823e-05	2.11576e-05	1.93829e-05	1.79356e-05	1.74388e-05	1.9639e-05	5.42068e-05	5.04441e-05	4.91173e-05	5.08815e-05	4.87516e-05	5.52369e-05	2.67505	1.41956	1.45306e-08	1.3498	up	--
meta_280			Furazolidone;Dinitolmide;Furazolidone	-2.53423223953261;-2.53423223953261;-2.66620926361743	MS1 mz matched	241.062	28.713	4.08309e-05	6.71052e-05	6.13076e-05	4.95026e-05	3.89902e-05	2.12341e-05	2.27996e-05	2.95399e-05	1.63296e-05	2.0041e-05	2.39708e-05	2.65645e-05	1.51415e-05	2.47425e-05	2.39192e-05	2.28586e-05	3.44679e-05	1.1029	0.141296	0.480072	0.312969	unchanged	--
meta_281	Lumichrome	0.8529			MS2 forward	241.071	64.707	0.000289762	0.000281873	0.000256369	0.000321933	0.000340853	0.000225327	0.000269543	0.000292192	0.000292721	0.000263882	0.000256221	0.000397327	0.00040981	0.000342332	0.000333522	0.000375801	0.000353453	1.38275	0.467542	0.000106284	1.2139	up	Riboflavin metabolism(ko00740)
meta_282			Telbivudine;Thymidine;Thymidine;Deoxythymidine;HC Yellow No. 4;2-[[2-(2-Hydroxyethoxy)-4-nitrophenyl]amino]-ethanol	-13.5139672419825;-13.5139672419825;-13.6312772549098;-13.6312772549098	MS1 mz matched	241.079	96.756	8.72808e-05	7.75533e-05	7.51305e-05	7.74228e-05	8.20061e-05	0.000137611	0.000174997	0.00013648	0.00013016	0.000142447	0.00013859	4.94112e-05	1.31235e-05	5.8614e-05	6.74024e-05	6.60993e-05	6.62503e-05	0.373017	-1.42268	1.21609e-05	1.27083	down	--
meta_283	L-Iditol	0.9473			MS2 forward	241.09	276.206	0.00075787	0.000700929	0.000704084	0.000678843	0.000670803	0.00046571	0.000556244	0.00050083	0.000496077	0.000536091	0.000490158	0.00083158	0.000846629	0.000890128	0.000907992	0.000928567	0.000916041	1.74737	0.805186	8.34312e-09	1.33811	up	--
meta_284			Thiopental;Thiopental	-7.84151269024925;-7.84770820075689	MS1 mz matched	241.096	29.024	3.21211e-05	2.95746e-05	2.92617e-05	2.40357e-05	3.0997e-05	2.76521e-05	2.98736e-05	2.28389e-05	2.05366e-05	2.54622e-05	2.6659e-05	2.11131e-05	2.53498e-05	2.09889e-05	2.08138e-05	1.60404e-05	2.27356e-05	0.830217	-0.26844	0.0419796	0.806718	unchanged	--
meta_285			Mipafox	19.7695	MS1 mz matched	241.117	205.107	8.91473e-06	9.46133e-06	9.16804e-06	9.31942e-06	8.7156e-06	7.18134e-06	7.57143e-06	6.19779e-06	5.63196e-06	6.13751e-06	5.34919e-06	7.03176e-06	7.00141e-06	5.54225e-06	5.03485e-06	5.14161e-06	4.88035e-06	0.909717	-0.13651	0.311694	0.434026	unchanged	--
meta_286	Pentadecanoic Acid	0.9947			MS2 forward	241.215	43.104	0.000853228	0.000754239	0.000848304	0.000744285	0.000796301	0.00197673	0.000702098	0.000700446	0.000737471	0.000881464	0.000685848	0.00093366	0.000904428	0.000971271	0.000934632	0.00102985	0.00101693	1.01877	0.0268347	0.935414	0.0382345	unchanged	--
meta_287			Benzoyl phosphate;Benzoyl phosphate	9.35728168671581;9.40579624771219	MS1 mz matched	242.019	28.128	1.23716e-05	1.34146e-05	1.17606e-05	9.92056e-06	1.38952e-05	1.10841e-05	1.38291e-05	1.0469e-05	9.90123e-06	1.28212e-05	1.37187e-05	1.10152e-05	1.19904e-05	1.38174e-05	1.17824e-05	1.35909e-05	1.34766e-05	1.0536	0.0753279	0.466629	0.315269	unchanged	--
meta_288			Cytidine;Cytarabine;gamma-Glutamyl-beta-cyanoalanine;4-Chloro-[2-(4-Pyridinyl)-1-butenyl]phenol;4-[1-[(4-Chlorophenyl)methylene]propyl]pyridine	-10.3687788347838;-10.3687788347838;-10.3687788347838;6.17076988579119	MS1 mz matched	242.076	221.366	1.61535e-05	1.61977e-05	1.5743e-05	1.59962e-05	1.6023e-05	4.83154e-06	4.85878e-06	5.00061e-06	5.06196e-06	3.90224e-06	6.46911e-06	3.42219e-05	3.46472e-05	3.43682e-05	3.44511e-05	3.44251e-05	3.36095e-05	6.82916	2.77171	2.18622e-11	1.35787	up	--
meta_289			Riesling acetal;4,5-Dihydrovomifoliol;Methyl dihydrojasmonate;	-17.2207882801169;-17.2207882801169;-17.2207882801169;	MS1 mz matched	242.175	101.278	0.00158643	0.00174656	0.00206254	0.00158044	0.00161139	0.00146068	0.00136652	0.00226419	0.00137278	0.00146337	0.001971	0.00156059	0.00155095	0.00179049	0.0025142	0.0017506	0.00242554	1.17112	0.227887	0.25371	0.489615	unchanged	--
meta_290			Riesling acetal;4,5-Dihydrovomifoliol;Methyl dihydrojasmonate;	-8.37737007017498;-8.37737007017498;-8.37737007017498;	MS1 mz matched	242.174	121.617	0.00110297	0.00103731	0.00102528	0.00102968	0.00109953	0.000899319	0.000968875	0.00130601	0.000924656	0.000972767	0.00124018	0.00108728	0.00107866	0.00123219	0.00167957	0.00122275	0.00165062	1.25971	0.333095	0.0696021	0.747657	unchanged	--
meta_291	L-Fucose-1-phosphate	0.9943			MS2 forward	243.025	422.706	1.74723e-05	1.60698e-05	2.63672e-05	1.74527e-05	1.71108e-05	2.17085e-05	2.53187e-05	2.51617e-05	2.32765e-05	2.34201e-05	2.40766e-05	1.07516e-05	1.31949e-05	1.1385e-05	1.31106e-05	1.37392e-05	1.25349e-05	0.52263	-0.936139	2.88868e-08	1.33247	down	--
meta_292	Pseudouridine	0.7985			MS2 forward	243.06	224.839	0.000169852	0.000193345	0.000190583	0.000185791	0.00019287	0.000278444	0.000276457	0.000281957	0.000261316	0.000271895	0.000279666	7.72833e-05	7.75511e-05	7.8852e-05	8.28042e-05	8.20723e-05	8.14126e-05	0.290941	-1.7812	1.29121e-09	1.35687	down	Pyrimidine metabolism(ko00240)
meta_293	Uridine	0.8104			MS2 forward	243.06	148.562	0.000408605	0.00039379	0.000389531	0.000361243	0.000382844	0.000346185	0.000420533	0.000383901	0.000348907	0.000402701	0.000383332	0.000426928	0.000440811	0.000450894	0.000427998	0.000478462	0.000462059	1.17571	0.233531	0.0013202	1.11895	up	Metabolic pathways(ko01100);;Pyrimidine metabolism(ko00240)
meta_294			threo-Syringoylglycerol;	6.40161410935507;	MS1 mz matched	243.096	391.473	6.79366e-06	5.59988e-06	6.12817e-06	6.95446e-06	5.80243e-06	3.44482e-06	4.236e-06	5.29153e-06	3.93836e-06	4.29868e-06	4.12157e-06	4.73043e-06	4.28573e-06	4.62759e-06	5.80707e-06	3.74803e-06	5.29558e-06	1.12489	0.169778	0.203966	0.539677	unchanged	--
meta_295			Ribavirin;Azacitidine;2S-Hydroxytetradecanoic acid;2S-Hydroxytetradecanoate	-2.86644769734086;-2.86644769734086;0.818988074741832	MS1 mz matched	243.194	44.358	8.49477e-05	9.68728e-05	9.10206e-05	8.83524e-05	8.55351e-05	0.000102731	0.000108913	7.86909e-05	7.38656e-05	9.23054e-05	9.212e-05	8.62043e-05	7.76817e-05	7.52228e-05	8.85917e-05	8.39578e-05	9.70004e-05	0.92715	-0.109125	0.325396	0.425481	unchanged	--
meta_296			Proglizine	-12.1554	MS1 mz matched	244.065	275.296	2.32143e-05	2.57546e-05	2.32747e-05	2.35169e-05	2.46082e-05	2.25071e-05	1.89921e-05	2.07618e-05	1.64492e-05	1.87613e-05	1.91121e-05	3.23415e-05	3.08752e-05	2.88583e-05	3.17042e-05	3.07253e-05	2.72428e-05	1.55894	0.640568	2.55737e-06	1.29044	up	--
meta_297			Valyl-Glutamine;Valyl-Gamma-glutamate;Glutaminyl-Valine;Asparaginyl-Leucine;Asparaginyl-Isoleucine;Leucyl-Asparagine;Gamma-glutamyl-Valine;Isoleucyl-Asparagine;	-9.58115124163495;-9.58115124163495;-9.58115124163495;-9.58115124163495;-9.58115124163495;-9.58115124163495;-9.58115124163495;-9.58115124163495;	MS1 mz matched	244.135	107.544	8.10614e-05	8.23189e-05	7.35343e-05	9.03784e-05	8.40907e-05	3.67811e-05	4.89432e-05	4.30273e-05	4.00994e-05	4.20584e-05	4.17347e-05	9.95778e-05	0.000104323	0.000105625	0.000103253	0.000135988	0.000111366	2.6129	1.38565	2.30439e-05	1.3134	up	--
meta_298					Unmapped	245.041	324.987	4.72923e-05	5.02882e-05	4.73147e-05	5.34186e-05	6.0855e-05	3.62872e-05	2.38048e-05	2.51638e-05	3.42442e-05	2.3745e-05	3.60403e-05	0.000164137	0.000158015	0.000137006	0.000137385	0.000131238	0.000140927	4.84539	2.27661	1.94846e-07	1.34155	up	--
meta_299	gamma-L-Glutamyl-L-valine	0.8885			MS2 forward	245.112	354.698	1.2663e-05	1.05972e-05	1.08986e-05	1.58913e-05	1.12072e-05	8.11971e-06	8.71443e-06	8.99843e-06	7.6934e-06	8.67871e-06	8.35584e-06	1.37176e-05	1.39739e-05	1.3928e-05	1.40566e-05	1.38096e-05	1.40436e-05	1.65207	0.724272	2.27181e-07	1.34988	up	--
meta_300			N-Succinyl-L-glutamate;(2S)-2-(3-Carboxypropanoylamino)pentanedioic acid	15.3803	MS1 mz matched	246.072	233.79	2.41846e-05	2.03636e-05	2.00304e-05	2.14602e-05	2.02104e-05	2.01636e-05	2.23607e-05	2.30031e-05	2.41325e-05	2.0609e-05	2.10235e-05	2.06552e-05	2.15942e-05	2.36263e-05	2.06292e-05	2.04884e-05	2.15124e-05	0.978775	-0.0309504	0.571735	0.248436	unchanged	--
meta_301			alpha-Terthienyl;Terthiophene	1.30656	MS1 mz matched	246.979	333.329	0.000222798	0.000236848	0.000262242	0.000255669	0.000285241	0.00027327	0.000257937	0.000282957	0.000262332	0.000250216	0.000253539	0.000326735	0.000291724	0.000200829	0.000280443	0.000268479	0.000208519	0.997771	-0.00321968	0.978333	0.0101861	unchanged	--
meta_302			(E)-2-(2-Furyl)-3-(5-nitro-2-furyl)acrylamide;(Z)-2-(2-Furyl)-3-(5-nitro-2-furyl)acrylamide;AF-2;Furylfuramide;2-(2-Furyl)-3-(5-nitro-2-furyl)acrylamide	2.82208791780805;2.82208791780805;2.82208791780805	MS1 mz matched	247.036	346.617	1.23422e-05	1.19527e-05	9.98071e-06	1.0592e-05	1.13755e-05	8.31134e-06	7.9745e-06	8.127e-06	6.89848e-06	8.18097e-06	6.88093e-06	1.66283e-05	1.61166e-05	1.56154e-05	1.73107e-05	1.67262e-05	1.65594e-05	2.13392	1.0935	3.84566e-10	1.34785	up	--
meta_303			Prenyl cis-caffeate;(+)-cis-5,6-Dihydro-5-hydroxy-4-methoxy-6-(2-phenylethyl)-2H-pyran-2-one;Citreovirenone;7-Hydroxy-6-(methoxyacetyl)-2,2-dimethyl-2H-1-benzopyran;Sudan I;C.I. Solvent Yellow 14	-23.6150151336422;-23.6150151336422;-23.6150151336422;-23.6150151336422;16.1228561639319	MS1 mz matched	247.091	393.261	1.97388e-05	1.80506e-05	1.86901e-05	1.709e-05	1.93911e-05	1.31835e-05	1.24195e-05	1.11504e-05	1.22996e-05	1.13642e-05	1.40009e-05	3.56663e-05	3.58037e-05	3.67863e-05	3.7584e-05	3.59361e-05	3.7987e-05	2.95309	1.56222	2.33355e-12	1.35499	up	--
meta_304			2-Amino-5-(5-nitro-2-furyl)-1,3,4-thiadiazole;Triafur	18.8514	MS1 mz matched	247.168	31.303	7.10578e-05	6.02621e-05	6.06423e-05	5.66407e-05	2.9617e-05	4.61127e-05	2.74794e-06	6.16083e-05	4.94966e-05	5.5959e-05	4.54657e-05	4.65289e-05	8.4791e-05	5.52723e-05	9.14821e-05	6.18508e-05	7.27594e-05	1.57881	0.658834	0.0474534	0.791942	unchanged	--
meta_305			3-Oxooctanoic acid glycerides;Ruspolinone;1-(4-Methoxyphenyl)-3-(4-morpholinyl)-1-propanone;4'-Methoxy-3-morpholino-propiophenone;4-O-Dimethylallyl-L-tyrosine	-11.2927264332878;-22.0762513722881;-22.0762513722881;-22.0762513722881	MS1 mz matched	248.129	34.789	4.67899e-05	4.01269e-05	3.78643e-05	4.28135e-05	5.03489e-05	4.52562e-05	5.78899e-05	1.89571e-05	4.40079e-06	2.21788e-05	2.45983e-05	5.64198e-05	4.23777e-05	1.29728e-05	5.55161e-06	1.1975e-05	6.45159e-06	0.7834	-0.35218	0.607092	0.223831	unchanged	--
meta_306			Heptenophos;Heptenophos	9.83296388194638;9.72536979603778	MS1 mz matched	249.019	274.132	7.26369e-05	8.69216e-05	7.93643e-05	8.80966e-05	8.46798e-05	7.97952e-05	0.000105543	0.000115741	9.7617e-05	9.91455e-05	0.000113619	8.10818e-05	8.49895e-05	9.4007e-05	9.05521e-05	0.000100066	0.000114861	0.92493	-0.112584	0.317952	0.42788	unchanged	--
meta_307			N-(4-hydroxyphenyl)ethoxycarbothioamide;2-Amino-5-phosphopentanoic acid;FR 900098;(3-(Acetylhydroxyamino)propyl)phosphonic acid	-5.3250160489094;23.852383183024;23.852383183024	MS1 mz matched	249.041	43.165	6.85919e-05	8.25938e-05	9.59168e-05	8.17666e-05	7.53359e-05	0.000124729	8.35894e-05	3.6754e-05	1.88437e-05	5.70627e-05	5.60792e-05	0.000109176	7.7968e-05	3.06428e-05	1.94654e-05	3.53001e-05	1.98972e-05	0.775609	-0.366598	0.52365	0.276349	unchanged	--
meta_308			7-Methylpyrido[3,4-c]psoralen	-23.3878	MS1 mz matched	250.052	45.129	0.000113668	9.93976e-05	0.000120803	9.0578e-05	0.000110054	2.55989e-05	0.000134507	0.000111616	4.74522e-05	1.12195e-05	6.48489e-05	0.000218132	0.000192594	0.000129148	0.000149428	0.000140453	0.00017988	2.55447	1.35302	0.00222485	1.09	up	--
meta_309			Furmecyclox	19.5101	MS1 mz matched	250.152	25.834	0.000166262	0.000155015	0.000156622	0.000144735	0.000164283	0.000132801	0.00012764	0.000119268	0.000145229	0.000139075	0.000134574	0.000170008	0.000154426	0.000163086	0.000185099	0.000164273	0.000169012	1.2596	0.33297	0.000105066	1.21136	up	--
meta_310	Deoxyinosine	0.8718			MS2 forward	251.076	164.911	1.66444e-05	1.57634e-05	1.5344e-05	1.61615e-05	1.56852e-05	2.63562e-05	2.99152e-05	2.69635e-05	2.43924e-05	2.76842e-05	2.55416e-05	3.48784e-06	5.71029e-06	3.76281e-06	3.8214e-06	4.39656e-06	3.67991e-06	0.154543	-2.69392	3.6459e-08	1.34982	down	Purine metabolism(ko00230);;Metabolic pathways(ko01100)
meta_311			Uracil mustard;Trinexapac-ethyl;Grandinol	17.950955580676;10.8107979459038;10.8107979459038	MS1 mz matched	251.103	28.295	2.16725e-05	2.2037e-05	1.87199e-05	1.73782e-05	2.6558e-05	1.70443e-05	1.72562e-05	2.23253e-05	1.6977e-05	1.5265e-05	1.79235e-05	2.85848e-05	2.79868e-05	4.8709e-05	2.27515e-05	2.21082e-05	4.54335e-05	1.83136	0.872918	0.0249952	0.947326	unchanged	--
meta_312			Dowicide A;Sodium ortho-phenylphete	0;0	MS1 mz matched	251.199	43.148	0.000380161	0.000377488	0.000432818	0.000376082	0.000356462	0.000432706	0.000404975	0.000396191	0.000421734	0.000442445	0.000429248	0.000295318	0.000297174	0.000315798	0.000288676	0.000302378	0.00032646	0.722433	-0.469064	2.61051e-07	1.31906	down	--
meta_313	Phenylacetylglycine	0.9999			MS2 reverse	252.085	194.173	2.25397e-05	2.39181e-05	2.36071e-05	2.26669e-05	2.40897e-05	2.2958e-05	2.46945e-05	2.49984e-05	2.22489e-05	2.38045e-05	2.26848e-05	1.79424e-05	1.92071e-05	1.94643e-05	1.91332e-05	2.04304e-05	1.89161e-05	0.814019	-0.296865	2.60733e-05	1.25983	down	Phenylalanine metabolism(ko00360)
meta_314			L-Threoneopterin;Hydroxysepiapterin;D-erythro-Eritadenine;Umanopterin;Neopterin;Neopterin;[S-(R*,S*)]-2-amino-6-(1,2,3-trihydroxypropyl)-1H-pteridin-4-one;[S-(R*,S*)]-2-amino-6-(1,2,3-trihydroxypropyl)-1H-pteridine-4-one;[S-(R*,S*)]-2-Amino-6-(1,2,3-trihydroxypropyl)-1H-pteridin-4-on;6-(D-erythro-1,2,3-Trihydroxypropyl)pterin;6-D-erythro-Neopterin;D-erythro-Neopterin;D-Neopterin	-4.36184283600918;-4.36184283600918;-4.36184283600918;-4.36184283600918;-4.36184283600918;-4.34643282323205	MS1 mz matched	252.08	25.842	4.11662e-05	3.3297e-05	3.69752e-05	2.69609e-05	3.70678e-05	1.9918e-05	3.1494e-05	2.9218e-05	1.67755e-05	2.77014e-05	3.09166e-05	4.61304e-05	4.72222e-05	5.30676e-05	3.67064e-05	3.47107e-05	4.40884e-05	1.67876	0.747394	0.000887188	1.12606	up	--
meta_315			5-Hydroxyketamine;6-Hydroxyketamine;4-Hydroxyketamine;Neopterin;[S-(R*,S*)]-2-amino-6-(1,2,3-trihydroxypropyl)-1H-pteridin-4-one;[S-(R*,S*)]-2-amino-6-(1,2,3-trihydroxypropyl)-1H-pteridine-4-one;[S-(R*,S*)]-2-Amino-6-(1,2,3-trihydroxypropyl)-1H-pteridin-4-on;6-(D-erythro-1,2,3-Trihydroxypropyl)pterin;6-D-erythro-Neopterin;D-erythro-Neopterin;D-Neopterin	-8.56227452406952;-8.56227452406952;-8.56227452406952;14.5783308196749	MS1 mz matched	252.085	311.338	2.86539e-05	2.69067e-05	2.64743e-05	2.69385e-05	2.80952e-05	2.83006e-05	2.23237e-05	1.85801e-05	2.17568e-05	1.4939e-05	1.38645e-05	2.27293e-05	3.64746e-05	2.2788e-05	2.64602e-05	2.9343e-05	2.3678e-05	1.34825	0.431091	0.0477999	0.788466	unchanged	--
meta_316					Unmapped	252.143	230.287	4.04314e-05	3.39939e-05	2.71211e-05	2.30553e-05	1.9757e-05	4.04073e-06	3.6623e-05	1.54045e-05	1.41553e-05	2.87136e-05	2.58307e-05	2.33962e-06	9.42389e-06	1.65553e-05	3.83203e-06	2.31654e-05	2.13896e-05	0.614788	-0.701838	0.215321	0.529817	unchanged	--
meta_317			5-L-Glutamyl-taurine;5-L-Glutamyl-taurine;5-Glutamyl-taurine;Glutaurine	-8.88343056022306;-9.0530758218366	MS1 mz matched	253.048	367.909	1.58673e-05	1.52383e-05	1.45116e-05	1.41548e-05	1.37269e-05	1.29023e-05	1.27635e-05	1.23889e-05	1.26472e-05	1.25746e-05	1.38238e-05	1.83469e-05	1.92512e-05	1.99527e-05	2.02687e-05	1.98848e-05	2.06224e-05	1.53471	0.61797	6.57323e-08	1.33742	up	--
meta_318			5-L-Glutamyl-taurine;5-L-Glutamyl-taurine;5-Glutamyl-taurine;Glutaurine	-20.6917923311886;-20.8614355895517	MS1 mz matched	253.048	323.806	3.81404e-05	2.94616e-05	3.2063e-05	2.72456e-05	2.69052e-05	3.06428e-05	3.72333e-05	2.79133e-05	2.521e-05	3.72074e-05	3.00311e-05	3.14093e-05	2.74425e-05	3.05611e-05	2.82025e-05	3.64435e-05	3.36777e-05	0.997338	-0.00384601	0.973391	0.0171607	unchanged	--
meta_319	cis-9-Palmitoleic acid	0.9999			MS2 forward	253.215	42.521	0.0198674	0.0226863	0.0234434	0.0230343	0.0207814	0.0285455	0.0245329	0.0240554	0.0262701	0.0259608	0.0268068	0.0166997	0.0168222	0.0166916	0.0178444	0.0164703	0.016427	0.646439	-0.629414	1.11398e-05	1.3215	down	Fatty acid biosynthesis(ko00061)
meta_320			2,3,4-Trichlorobiphenyl;PCB 21;2,3',5-Trichlorobiphenyl;PCB 26;2,3,6-Trichlorobiphenyl;PCB 24	17.9042691219671;17.9042691219671;17.9042691219671	MS1 mz matched	254.966	292.88	0.00148444	0.00148116	0.00143486	0.00135057	0.00143769	0.00123764	0.00142594	0.0012845	0.00122612	0.00132876	0.001318	0.00168128	0.00168179	0.00177936	0.00169847	0.00182176	0.00181302	1.33944	0.421627	7.06304e-07	1.30556	up	--
meta_321			L-Ascorbate 6-phosphate	-5.46878	MS1 mz matched	254.989	383.267	0.000137204	0.000141055	0.000135165	0.000128328	0.000129094	0.000146729	0.000171173	0.000132364	0.000143121	0.000147342	0.000131841	0.000157343	0.000209717	0.000168579	0.000144967	0.000199628	0.000166003	1.19903	0.261868	0.039864	0.829979	unchanged	--
meta_322	Dihydrothymine	0.9999			MS2 reverse	255.113	28.3055	4.29877e-05	5.27157e-05	5.05624e-05	3.95047e-05	4.77169e-05	3.55603e-05	3.44444e-05	3.58424e-05	3.03525e-05	3.5412e-05	3.3703e-05	3.51473e-05	3.71456e-05	4.47752e-05	3.24497e-05	3.38758e-05	3.52668e-05	1.065	0.0908555	0.295934	0.454764	unchanged	--
meta_323	Palmitic acid	1			MS2 forward	255.231	43.129	0.0655056	0.063622	0.0667764	0.0687951	0.0705393	0.0665279	0.0626473	0.0669688	0.063342	0.0631854	0.0635278	0.0727375	0.0794842	0.0765321	0.0786728	0.0728793	0.0727542	1.17313	0.230357	6.31925e-05	1.25143	up	Biosynthesis of plant secondary metabolites(ko01060);;Fatty acid degradation(ko00071);;Fatty acid elongation(ko00062);;Cutin, suberine and wax biosynthesis(ko00073);;Fatty acid biosynthesis(ko00061);;Biosynthesis of unsaturated fatty acids(ko01040);;Fatty acid metabolism(ko01212);;Metabolic pathways(ko01100)
meta_324					Unmapped	256.057	238.567	2.36008e-05	2.26519e-05	1.94011e-05	2.11085e-05	1.98481e-05	2.11988e-05	2.67421e-05	2.36752e-05	2.62859e-05	2.4249e-05	2.21836e-05	2.05555e-05	2.01158e-05	1.83873e-05	1.7499e-05	2.65423e-05	2.01227e-05	0.853728	-0.228152	0.0525431	0.786372	unchanged	--
meta_325					Unmapped	256.093	362.133	2.98466e-05	3.02507e-05	2.99365e-05	3.01259e-05	3.02459e-05	1.97627e-05	1.39811e-05	1.20948e-05	1.37884e-05	1.19374e-05	1.8537e-05	7.82048e-05	7.47616e-05	7.54782e-05	7.52691e-05	7.73007e-05	7.67178e-05	5.0802	2.34488	3.24844e-09	1.35531	up	--
meta_326			Lofexidine;	5.16058686782364;	MS1 mz matched	257.025	364.069	3.62214e-06	3.66568e-06	3.57197e-06	2.7399e-06	3.16143e-06	2.41574e-06	2.47108e-06	2.11303e-06	2.39821e-06	2.64758e-06	2.74096e-06	4.61725e-06	4.549e-06	4.97859e-06	4.00959e-06	4.77629e-06	4.82493e-06	1.87708	0.908491	5.69173e-07	1.32063	up	--
meta_327	Ribothymidine	0.8499			MS2 reverse	257.075	132.311	2.66133e-05	2.90353e-05	2.76749e-05	2.53892e-05	2.48509e-05	3.62248e-05	3.91979e-05	3.54254e-05	3.51382e-05	3.81749e-05	3.94748e-05	1.10825e-05	1.21537e-05	1.12862e-05	1.13114e-05	1.25919e-05	1.14452e-05	0.312432	-1.67839	8.09027e-08	1.35221	down	--
meta_328	2'-O-Methyluridine	0.7289			MS2 reverse	257.076	87.599	3.02372e-05	2.81488e-05	3.25883e-05	3.44349e-05	3.08674e-05	3.48696e-05	3.68535e-05	3.65803e-05	3.51073e-05	3.66461e-05	3.56943e-05	2.71339e-05	3.21939e-05	3.38052e-05	2.8056e-05	3.0512e-05	3.13088e-05	0.848244	-0.237448	0.00224836	1.15212	down	--
meta_329	L-Pyroglutamic acid	0.9789			MS2 forward	257.075	278.487	3.60268e-05	2.99453e-05	2.87492e-05	2.89334e-05	2.70868e-05	3.10351e-05	4.06879e-05	2.87311e-05	3.24644e-05	3.05322e-05	2.88497e-05	2.68798e-05	2.85821e-05	2.84676e-05	3.41218e-05	2.93157e-05	2.96283e-05	0.920412	-0.119649	0.255491	0.492884	unchanged	--
meta_330	D-Glucosamine 1-phosphate (Glucosamine-1P)	0.9656			MS2 forward	258.036	392.825	1.99892e-05	1.93018e-05	2.00762e-05	1.89974e-05	2.05371e-05	1.98659e-05	2.13186e-05	2.00324e-05	2.01037e-05	1.99569e-05	2.16046e-05	3.03939e-05	2.92759e-05	3.02139e-05	2.83443e-05	3.1491e-05	2.95655e-05	1.459	0.544975	2.87718e-08	1.33694	up	--
meta_331	p-CHLOROPHENYLALANINE	0.7478			MS2 forward	258.053	238.242	1.18738e-05	1.11387e-05	1.03448e-05	1.03886e-05	1.62468e-05	1.46379e-05	1.02446e-05	9.69697e-06	9.15877e-06	1.55027e-05	1.01035e-05	1.28387e-05	1.15516e-05	1.28437e-05	6.78299e-06	1.06865e-05	1.32997e-05	0.980658	-0.0281775	0.884705	0.0651463	unchanged	--
meta_332			Cyclophosphamide;Ifosfamide;Ifosfamide;Isophosphamide;Cyclophosphamide	8.38496879828279;8.38496879828279;8.46073143776803;8.46073143776803	MS1 mz matched	259.02	462.346	7.81313e-05	6.85566e-05	7.10685e-05	7.70667e-05	7.01963e-05	7.41366e-05	9.07469e-05	9.83817e-05	8.27171e-05	7.45121e-05	8.10681e-05	6.63749e-05	7.05071e-05	6.39452e-05	8.35577e-05	6.07964e-05	6.5909e-05	0.819619	-0.286974	0.0143359	0.929525	unchanged	--
meta_333			3-Bromotyrosine;Biotin sulfoxide	13.447142280465;20.7525979196363	MS1 mz matched	259.088	327.622	5.01778e-05	4.7176e-05	5.13126e-05	4.72162e-05	3.28964e-05	4.74969e-05	5.03554e-05	5.82244e-05	5.37026e-05	5.29759e-05	5.09819e-05	4.69912e-05	4.2814e-05	5.00637e-05	5.26865e-05	5.46781e-05	5.43517e-05	0.961268	-0.0569898	0.421697	0.348204	unchanged	--
meta_334			Asparaginyl-Glutamine;Glutaminyl-Asparagine;Asparaginyl-Gamma-glutamate;Gamma-glutamyl-Asparagine;8-Deoxylactucin;Linderane;Hemigossypol;Cyperine;2,3-Bis(4-hydroxyphenyl)-1,2-propanediol;Homobaldril	-9.78116857053545;-9.78116857053545;-9.78116857053545;-9.78116857053545;17.7828253139752;17.7828253139752;17.7828253139752;17.7828253139752;17.7828253139752;17.7828253139752	MS1 mz matched	259.11	205.253	5.16611e-05	5.28085e-05	5.35441e-05	5.34089e-05	5.23583e-05	3.93588e-05	4.82903e-05	5.0525e-05	4.64912e-05	5.1485e-05	5.07315e-05	5.24865e-05	4.88417e-05	5.48338e-05	5.29948e-05	5.32636e-05	5.42086e-05	1.10369	0.142336	0.0451818	0.826515	unchanged	--
meta_335			Asparaginyl-Glutamine;Glutaminyl-Asparagine;Asparaginyl-Gamma-glutamate;Gamma-glutamyl-Asparagine;Maculosin;Cyclo(L-Pro-L-Tyr)	19.7491796820128;19.7491796820128;19.7491796820128;19.7491796820128;4.25425415788306	MS1 mz matched	259.117	277.757	1.36905e-05	1.35246e-05	1.31489e-05	1.20194e-05	1.39637e-05	1.47898e-05	1.64909e-05	1.54454e-05	1.61678e-05	1.50945e-05	1.4575e-05	1.37935e-05	1.40549e-05	1.40046e-05	1.47652e-05	1.41378e-05	1.27967e-05	0.902652	-0.147758	0.00443815	1.03269	down	--
meta_336			3-Furanmethanol glucoside;Khellin	-0.702042917924403;-6.85015990870953	MS1 mz matched	259.24	40.603	0.000282393	0.000311791	0.000298601	0.000304599	0.000323327	0.000394702	0.000343223	0.00034631	0.000367062	0.00039023	0.000368689	0.000250125	0.000229673	0.000241603	0.000222356	0.000237765	0.000236069	0.641381	-0.640746	2.71816e-06	1.32468	down	--
meta_337			Cyclophosphamide;Ifosfamide;Hymexazol O-glucoside;HOG;Hymexazol N-glucoside;HNG	-0.723516389281412;-0.723516389281412;3.48966945233588;3.48966945233588	MS1 mz matched	260.086	400.936	6.46493e-06	5.99057e-06	5.79705e-06	6.84284e-06	6.15475e-06	5.27758e-06	4.10043e-06	5.16373e-06	3.88395e-06	3.76634e-06	4.36461e-06	4.20831e-06	7.48996e-06	5.96609e-06	6.75124e-06	5.35369e-06	7.49658e-06	1.40326	0.488783	0.0183054	0.939016	unchanged	--
meta_338	O-Phosphotyrosine	0.9294			MS2 forward	261.037	406.801	0.000536822	0.000524202	0.000474076	0.000473817	0.000539678	0.00034984	0.000361588	0.000347969	0.000399278	0.000333891	0.000339334	0.000700533	0.00069343	0.000685398	0.000685859	0.000715217	0.000673048	1.94825	0.962182	9.29169e-10	1.35125	up	--
meta_339			Carbadox;	0.0118288914883567;	MS1 mz matched	261.07	434.091	1.02018e-05	9.68293e-06	1.07473e-05	1.04267e-05	1.03783e-05	8.05641e-06	8.79856e-06	1.0892e-05	7.86561e-06	7.38084e-06	8.02272e-06	9.47906e-06	9.00992e-06	9.00893e-06	1.18347e-05	8.83133e-06	9.54804e-06	1.13125	0.177918	0.136084	0.623457	unchanged	--
meta_340			Carbadox;	-10.3384511111533;	MS1 mz matched	261.067	151.155	1.6063e-05	1.61839e-05	1.47611e-05	1.45938e-05	1.56173e-05	7.69461e-06	9.75533e-06	6.12479e-06	6.58549e-06	6.59073e-06	1.10197e-05	5.01762e-06	4.51378e-06	4.05601e-06	7.40695e-06	6.14322e-06	5.29864e-06	0.678999	-0.55852	0.0268071	0.878886	unchanged	--
meta_341	L-Isoleucine	0.9976			MS2 forward	261.179	251.994	1.25009e-05	1.20647e-05	1.1548e-05	1.12512e-05	1.10924e-05	6.69324e-06	6.14639e-06	6.154e-06	5.61809e-06	7.86323e-06	7.14586e-06	1.42406e-05	8.62548e-06	1.0369e-05	8.83113e-06	1.58781e-05	1.71743e-05	1.89594	0.922912	0.0106221	1.04625	up	Mineral absorption(ko04978);;Glucosinolate biosynthesis(ko00966);;Biosynthesis of alkaloids derived from ornithine, lysine and nicotinic acid(ko01064);;Protein digestion and absorption(ko04974);;Tropane, piperidine and pyridine alkaloid biosynthesis(ko00960);;Valine, leucine and isoleucine biosynthesis(ko00290);;Biosynthesis of plant secondary metabolites(ko01060);;Biosynthesis of secondary metab…
meta_342	3'-O-methyladenosine	0.9993			MS2 reverse	262.09	191.939	1.2982e-05	1.31559e-05	1.33035e-05	1.3599e-05	1.62179e-05	1.40619e-05	1.20547e-05	8.84514e-06	1.04727e-05	1.0639e-05	8.61851e-06	1.97163e-05	1.79877e-05	1.84619e-05	2.18883e-05	2.28781e-05	1.93643e-05	1.85953	0.894936	1.12354e-05	1.26502	up	--
meta_343					Unmapped	262.994	26.254	5.09496e-05	0.000102842	0.000114337	0.000107561	0.00012081	0.000100302	9.84178e-05	0.000110803	0.000135123	0.000117511	0.000109887	0.000132904	0.000124127	0.000109501	0.000120131	0.000120458	0.000110298	1.06752	0.094263	0.277783	0.466389	unchanged	--
meta_344			5,8-Dihydro-6-(4-methyl-3-pentenyl)-1,2,3,4-tetrathiocin;	-12.6273853832645;	MS1 mz matched	263.01	330.107	0.00049845	0.000539617	0.000576673	0.000538868	0.000568959	0.000575077	0.000549715	0.00058097	0.00056765	0.00053912	0.000547131	0.000650421	0.000619862	0.000575874	0.000591518	0.00057773	0.000590098	1.07317	0.101884	0.0170235	0.937624	unchanged	--
meta_345			Deoxyuridine;Deoxyuridine;2-Deoxyuridine;2'-Deoxyuridine	-11.4940451627741;-11.399778844295	MS1 mz matched	263.041	105.052	5.24645e-05	5.27518e-05	5.31641e-05	4.97286e-05	4.93355e-05	8.76233e-05	8.6363e-05	8.10611e-05	8.14819e-05	8.75477e-05	8.10564e-05	3.02721e-05	2.44169e-05	1.93006e-05	1.61303e-05	1.82984e-05	1.60673e-05	0.246441	-2.02069	7.82522e-09	1.34724	down	--
meta_346			D-1-[(3-Carboxypropyl)amino]-1-deoxyfructose;N6-Methyl-2'-deoxyadenosine	-4.34526524053689;-9.42978113477129	MS1 mz matched	264.106	417.626	5.50774e-06	6.09183e-06	6.88949e-06	5.57821e-06	6.4688e-06	9.96905e-06	5.56062e-06	4.15694e-06	6.23255e-06	4.62598e-06	4.47152e-06	8.32961e-06	8.01302e-06	9.53052e-06	7.79726e-06	9.19581e-06	7.77214e-06	1.44612	0.532189	0.030922	0.898158	unchanged	--
meta_347	L-Aspartate	0.6051			MS2 forward	265.065	378.769	2.45087e-05	2.31505e-05	2.60691e-05	2.33218e-05	2.25284e-05	2.10533e-05	2.16175e-05	2.11748e-05	1.78831e-05	2.32526e-05	2.07093e-05	1.72413e-05	1.70011e-05	1.84124e-05	1.97227e-05	1.53956e-05	1.90065e-05	0.849544	-0.23524	0.00827706	0.980076	unchanged	--
meta_348			(S)-Pterosin K;8-Oxodeoxycoformycin	-7.73672708095821;14.2757556797946	MS1 mz matched	265.105	35.404	2.56054e-05	2.80275e-05	3.14717e-05	2.3669e-05	2.61404e-05	2.57447e-05	3.42662e-05	2.84143e-05	2.78524e-05	2.96436e-05	2.69512e-05	2.68955e-05	2.89467e-05	2.57468e-05	3.95266e-05	3.48489e-05	3.4507e-05	1.1018	0.139867	0.277672	0.469884	unchanged	--
meta_349			7-Hydroxytrichodermol;Blennin D;Ipomeamaronol;Alkhanol;(1alpha,4alpha,5beta,6alpha,11betaH)-1,4-Epoxy-5-hydroxy-10(14)-germacren-12,6-olide;Ipomeamaronolide;Isoleptospermone;1alpha,15-Dihydroxymarasmene;Absindiol;Adhumulinic acid;4'-Dihydroabscisic acid;3,14-Dihydroxy-11,13-dihydrocostunolide;Arabsin;Artemin;(R)-Athanagrandione;Arlatin;3alpha,15-Dihydroxymarasmene;10-Hydroxymyoporone;Humulinic ac…	16.0975798469879;16.0975798469879;16.0975798469879;16.0975798469879;16.0975798469879;16.0975798469879;16.0975798469879;16.0975798469879;16.0975798469879;16.0975798469879;16.0975798469879;16.0975798469879;16.0975798469879;16.0975798469879;16.0975798469879;16.0975798469879;16.0975798469879;16.0975798469879;16.0975798469879;16.0975798469879;16.0975798469879;16.0975798469879;16.0975798469879;16.13214…	MS1 mz matched	265.156	24.534	0.00408522	0.00400133	0.00415895	0.00351317	0.00401701	0.00223848	0.00226264	0.00239368	0.00194898	0.00231517	0.00267316	0.00250945	0.00263399	0.0029235	0.00227745	0.00257162	0.00275651	1.13305	0.180217	0.0419972	0.80665	unchanged	--
meta_350	Adenosine	0.9994			MS2 forward	266.087	155.615	7.58662e-05	7.40054e-05	7.95616e-05	7.38567e-05	7.37794e-05	7.58616e-05	9.23918e-05	8.43865e-05	7.77414e-05	8.83344e-05	8.80648e-05	5.47886e-05	5.80495e-05	5.78526e-05	5.20727e-05	6.05228e-05	5.75471e-05	0.672546	-0.572294	3.00616e-05	1.29049	down	Regulation of lipolysis in adipocytes(ko04923);;Sphingolipid signaling pathway(ko04071);;cGMP-PKG signaling pathway(ko04022);;Purine metabolism(ko00230);;Neuroactive ligand-receptor interaction(ko04080);;Renin secretion(ko04924);;Vascular smooth muscle contraction(ko04270);;cAMP signaling pathway(ko04024);;Metabolic pathways(ko01100);;Parkinson's disease(ko05012);;Morphine addiction(ko05032);;Alc…
meta_351					Unmapped	266.086	370.504	0.000310158	0.000284222	0.000247452	0.00022638	0.000240802	0.000118005	0.000139273	0.000123429	0.000188129	0.000150119	0.000113419	0.000324225	0.000346086	0.000414944	0.000333238	0.000376262	0.000309372	2.52786	1.33792	1.65575e-06	1.30342	up	--
meta_352	Deoxyguanosine	0.9698			MS2 reverse	266.085	416.429	2.26718e-05	1.4682e-05	1.99199e-05	1.66217e-05	1.74636e-05	1.84114e-05	1.65241e-05	1.79708e-05	1.75642e-05	1.72957e-05	1.30069e-05	2.49704e-05	1.87844e-05	1.58685e-05	2.29053e-05	1.68367e-05	1.68669e-05	1.15341	0.205899	0.173819	0.584708	unchanged	--
meta_353	Inosine	0.9935			MS2 forward	267.072	288.218	3.09432e-05	3.0542e-05	2.79698e-05	2.6257e-05	2.82044e-05	1.89342e-05	2.48264e-05	2.05236e-05	2.01868e-05	2.22424e-05	2.28884e-05	3.07535e-05	3.77516e-05	3.62149e-05	3.9497e-05	3.95891e-05	3.94364e-05	1.72253	0.784527	9.42793e-06	1.28794	up	Purine metabolism(ko00230);;Metabolic pathways(ko01100)
meta_354	Hexadecanedioic acid	0.7285			MS2 forward	267.194	44.4575	6.24785e-05	4.14891e-05	6.04931e-05	3.40164e-05	4.60252e-05	0.00010811	4.01178e-05	4.501e-05	4.38697e-05	5.37312e-05	6.21036e-05	5.46561e-05	5.27935e-05	4.68454e-05	5.26717e-05	5.52556e-05	4.61665e-05	0.873766	-0.194681	0.509647	0.294509	unchanged	--
meta_355			(Z)-9-Heptadecenoic acid;Cyclohexaneundecanoic acid;10Z-Heptadecenoic acid;2,4-Heptadecanedione;omega-Cyclohexylundecanoic acid;Cyclohexaneundecanoic acid;9E-Heptadecenoic acid;(E)-Heptadec-9-enoic acid	-0.858558761826232;-0.858558761826232;-0.858558761826232;-0.858558761826232;-0.745600398473604;-0.745600398473604	MS1 mz matched	267.23	42.464	0.00143618	0.00130774	0.00129099	0.0012505	0.00140388	0.00161985	0.00125267	0.00147294	0.00138745	0.00141462	0.00131487	0.00122747	0.00111317	0.00127199	0.00130436	0.00128304	0.00125326	0.880752	-0.183192	0.023132	0.905145	unchanged	--
meta_356			(卤)-Mephosfolan;Mephosfolan	15.0521731124437;15.131347365757	MS1 mz matched	268.035	44.813	0.000146523	0.000142013	0.00013737	0.000122373	0.00012963	0.000132616	0.000118875	9.89112e-05	9.84458e-05	0.000101978	0.000113732	0.00025278	0.000222013	0.000216924	0.000221117	0.000222556	0.00020563	2.01791	1.01286	1.34335e-07	1.32272	up	--
meta_357			(卤)-Mephosfolan;Mephosfolan	14.9689113079295;15.0480855546508	MS1 mz matched	268.035	84.091	0.000105717	8.7598e-05	7.88409e-05	8.32906e-05	6.13477e-05	6.985e-05	7.95845e-05	6.35665e-05	5.63431e-05	6.68092e-05	6.62444e-05	0.00012807	0.000136012	0.00012144	0.000104881	0.000136995	0.000121461	1.86099	0.896072	5.20696e-06	1.2954	up	--
meta_358			Malonylcarnitine;Linamarin;Limarin;Phaseolutin;Valinopine	-22.6109820544797;-22.6109820544797;-22.662375923554;-22.662375923554	MS1 mz matched	268.083	389.513	1.79888e-05	1.68931e-05	1.90131e-05	1.79571e-05	1.73392e-05	2.10221e-05	2.41373e-05	2.31554e-05	2.20321e-05	2.25856e-05	2.26421e-05	1.2882e-05	1.43041e-05	2.86636e-05	1.57493e-05	1.67162e-05	1.51616e-05	0.763247	-0.389778	0.0714654	0.788891	unchanged	--
meta_359			5'-Deoxy-5'-fluoroadenosine	15.2148	MS1 mz matched	268.096	102.63	8.08353e-05	5.30369e-05	5.57807e-05	4.69803e-05	4.83214e-05	5.35794e-05	7.55129e-05	5.83868e-05	5.60545e-05	5.84341e-05	6.02678e-05	3.17983e-05	3.11066e-05	3.37922e-05	3.38302e-05	3.45434e-05	3.43534e-05	0.550537	-0.861088	0.000280866	1.27237	down	--
meta_360			N-[(Ethoxycarbonyl)methyl)-p-menthane-3-carboxamide;Chlorobenside;4-Chlorobenzyl 4-chlorophenyl sulfide	-22.6364060749737;13.0019930196909	MS1 mz matched	268.189	103.668	6.67038e-05	6.95656e-05	6.39719e-05	6.37068e-05	6.40698e-05	9.22553e-05	0.000105334	9.10512e-05	9.23066e-05	0.000104036	0.00010146	4.63338e-05	4.40966e-05	5.02859e-05	4.75828e-05	5.37056e-05	5.04519e-05	0.498696	-1.00377	3.95157e-07	1.33438	down	--
meta_361					Unmapped	268.971	406.237	6.47815e-05	5.48162e-05	5.09425e-05	4.51749e-05	4.56283e-05	5.02865e-05	5.65699e-05	4.13031e-05	4.58254e-05	4.93309e-05	4.67771e-05	7.05542e-05	6.7484e-05	7.45433e-05	7.327e-05	8.64208e-05	7.27267e-05	1.53399	0.617287	2.35958e-05	1.25491	up	--
meta_362			Leflunomide;A771726;4,4'-Dinitrostilbene	6.60923255778984;6.60923255778984;-2.602715429491	MS1 mz matched	269.063	218.859	8.28795e-06	7.49982e-06	5.96218e-06	8.03582e-06	8.57148e-06	6.11345e-06	6.29526e-06	6.25504e-06	6.23979e-06	6.12454e-06	6.05592e-06	1.00529e-05	9.92167e-06	9.83052e-06	9.81568e-06	1.02724e-05	1.10095e-05	1.64229	0.715708	2.05224e-06	1.34407	up	--
meta_363			Prenyl cis-caffeate;(+)-cis-5,6-Dihydro-5-hydroxy-4-methoxy-6-(2-phenylethyl)-2H-pyran-2-one;Citreovirenone;7-Hydroxy-6-(methoxyacetyl)-2,2-dimethyl-2H-1-benzopyran;Prenyl caffeate;3-Dimethylallyl-4-hydroxyphenylpyruvate;3-[4-Hydroxy-3-(2-methylprop-1-en-1-yl)phenyl]-2-oxopropanoate;Pyriculol;Mycorradicin	-11.5233535188476;-11.5233535188476;-11.5233535188476;-11.5233535188476;-11.6886042959352;-11.6886042959352;-11.6886042959352;-11.6886042959352	MS1 mz matched	269.085	284.219	0.000191688	0.00016275	0.000152535	0.000150855	0.000166968	0.000191911	0.000216701	0.000191329	0.000189757	0.000166212	0.000154202	0.000176838	0.00014931	0.000170204	0.000159896	0.000164229	0.000156979	0.880503	-0.1836	0.0596618	0.786684	unchanged	--
meta_364	Sedoheptulose	0.9474			MS2 reverse	269.093	27.676	1.89466e-05	2.24432e-05	1.65076e-05	1.36041e-05	1.52222e-05	1.31046e-05	1.51085e-05	1.24419e-05	1.64556e-05	1.36828e-05	1.36193e-05	2.03289e-05	2.69686e-05	2.69429e-05	2.09478e-05	2.21693e-05	2.30789e-05	1.66369	0.734387	0.000162529	1.23733	up	Carbon fixation in photosynthetic organisms(ko00710)
meta_365			Leflunomide;A771726;16-Oxo-palmitate	21.0949149043979;21.0949149043979;-24.0545186411787	MS1 mz matched	269.209	44.2375	0.000347674	0.000317185	0.000347031	0.000289326	0.00030467	0.000416852	0.000342282	0.00033857	0.000284243	0.000364004	0.000352723	0.000301273	0.000324834	0.000296638	0.000285881	0.000321665	0.000323385	0.883261	-0.179089	0.0691637	0.76998	unchanged	--
meta_366	Heptadecanoic acid	0.9883			MS2 forward	269.245	42.488	0.000737642	0.000733843	0.000748717	0.000797986	0.000949129	0.000983666	0.00077699	0.000811457	0.000743885	0.000830165	0.000823201	0.000906318	0.000882556	0.000759759	0.000832695	0.000810976	0.000812119	1.00705	0.0101421	0.88763	0.0652436	unchanged	--
meta_367			(卤)-11-Methylhexadecanoic acid;Isopropyl tetradecanoate;Ethyl pentadecanoate;Nonyl octanoate;Heptadecanoic acid;(S)-14-Methylhexadecanoic acid;3-Methylbutyl dodecanoate;Methyl palmitate	15.2437016186905;15.2437016186905;15.2437016186905;15.2437016186905;15.2437016186905;15.2437016186905;15.2437016186905;15.1708066317664	MS1 mz matched	269.256	25.249	3.66914e-05	3.65111e-05	3.31712e-05	2.81137e-05	2.77922e-05	2.92253e-05	3.55025e-05	2.83911e-05	2.96255e-05	3.32002e-05	3.13856e-05	3.32009e-05	3.13332e-05	3.31755e-05	3.83457e-05	3.94297e-05	3.4648e-05	1.12173	0.165719	0.0511876	0.779306	unchanged	--
meta_368					Unmapped	270	336.357	1.0413e-05	1.16218e-05	1.02407e-05	9.50107e-06	9.54714e-06	7.70537e-06	7.8249e-06	7.99523e-06	8.70616e-06	8.00115e-06	6.89022e-06	1.44524e-05	1.24302e-05	1.4155e-05	1.30102e-05	1.49801e-05	1.34011e-05	1.74923	0.80672	9.26601e-07	1.31928	up	--
meta_369			Luteolinidin;Pelargonidin;3,5,7-Trihydroxy-2-(4-hydroxyphenyl)benzopyrylium chloride;3,4',5,7-Tetrahydroxyflavylium chloride;Pelargonidin chloride;Pelargonidol chloride;Luteolinidin	5.52459388058625;5.7035216477868;5.7035216477868	MS1 mz matched	270.062	364.681	5.47743e-06	4.26287e-06	4.94784e-06	3.74535e-06	3.82227e-06	2.43151e-06	4.25733e-06	2.11019e-06	2.4197e-06	2.10199e-06	2.0948e-06	6.4986e-06	5.40424e-06	7.26828e-06	7.34385e-06	7.26674e-06	7.15364e-06	2.65546	1.40896	3.7209e-06	1.28485	up	--
meta_370			2-Phosphinomethylmalate;2-Phosphinomethylmalic acid;(4S)-4-Hydroxy-5-phosphonooxypentane-2,3-dione;Phospho-DPD;P-DPD;3-Hydroxy-5-phosphonooxypentane-2,4-dione;3-Hydroxy-2,4-pentadione-5-phosphate;P-HPD	-2.83007387432159;-2.83007387432159;-2.83007387432159	MS1 mz matched	271.019	441.14	4.05723e-05	3.35068e-05	3.59652e-05	3.74313e-05	3.52392e-05	4.62381e-05	5.50908e-05	5.46837e-05	4.75886e-05	5.04074e-05	5.09136e-05	2.36624e-05	2.95337e-05	2.66999e-05	2.77163e-05	3.05455e-05	2.81283e-05	0.545339	-0.874774	4.9859e-07	1.32119	down	--
meta_371			N-Malonyltryptophan;L-N-(1H-Indol-3-ylacetyl)aspartic acid;N2-Malonyl-D-tryptophan	2.51094252832594;2.51094252832594;2.41304173216001	MS1 mz matched	271.073	34.184	0.000101787	9.84229e-05	9.89759e-05	0.000109848	0.000102854	9.92548e-05	0.000111795	9.92074e-05	8.9234e-05	0.000102459	0.000110839	0.000112378	0.000105062	0.000121437	0.000114516	0.00011915	0.000138876	1.16095	0.215309	0.0193172	0.907804	unchanged	--
meta_372			4',7-Dihydroxy-3'-methoxyisoflavan;5C-aglycone;1-(2,6-Dihydroxy-4-methoxyphenyl)-3-phenyl-1-propanone;4',7-Dihydroxy-6-methoxyisoflavan;6-O-Methylequol;Isovestitol;2,4,6-Trimethoxybenzophenone;3'-O-Methylequol;1,2-Bis(4-hydroxy-3-methoxyphenyl)ethylene;Marminal;1,2-Bis(4-hydroxy-3-methoxyphenyl)ethylene;5-O-Methylalloptaeroxylin;Perforatin A;2',6'-Dihydroxy-4'-methoxydihydrochalcone;Eleutherin;9-…	-17.1353059151382;-17.1353059151382;-17.1353059151382;-17.1353059151382;-17.1353059151382;-17.1353059151382;-17.1353059151382;-17.1353059151382;-17.1353059151382;-17.1353059151382;-17.285980516965;-17.285980516965;-17.285980516965;-17.285980516965;-17.285	MS1 mz matched	271.1	275.646	0.000136426	0.000123717	0.000116368	0.000111905	0.000105764	9.65509e-05	0.000116841	9.24797e-05	9.58518e-05	9.83076e-05	9.88007e-05	0.000130717	0.000130143	0.000137206	0.000128726	0.000142962	0.000138531	1.34977	0.432712	2.17305e-05	1.26857	up	--
meta_373			N2-(3-Hydroxysuccinoyl)arginine;N2-(3-Carboxy-2-hydroxy-1-oxopropyl)arginine;Argininosuccinic acid;N-(L-Arginino)succite;2-(Nomega-L-Arginino)succite;L-Argininosuccite;L-Argininosuccinic acid;L-Arginosuccinic acid	-5.63313511880216;-5.63313511880216;-5.63313511880216;-5.51490990359342	MS1 mz matched	271.102	443.587	8.38291e-06	7.65522e-06	7.93034e-06	8.11341e-06	8.16112e-06	6.24581e-06	7.85382e-06	8.52331e-06	6.91109e-06	7.41164e-06	6.95113e-06	6.09789e-06	6.50726e-06	6.1299e-06	7.24252e-06	6.43922e-06	6.64457e-06	0.889845	-0.168374	0.062184	0.773205	unchanged	--
meta_374	16-Hydroxypalmitic acid	0.9945			MS2 forward	271.225	43.789	0.000676495	0.000650329	0.000688169	0.000619309	0.000596783	0.000688068	0.000707182	0.00063387	0.000633259	0.000725395	0.000716182	0.00058848	0.000588287	0.000644894	0.000684106	0.000708366	0.000655673	0.942945	-0.0847538	0.166931	0.58274	unchanged	--
meta_375					Unmapped	271.997	427.266	3.05565e-05	3.09496e-05	3.09171e-05	2.82481e-05	3.12676e-05	2.32325e-05	2.0566e-05	1.93766e-05	2.70895e-05	2.25481e-05	2.252e-05	4.51472e-05	4.74694e-05	4.55015e-05	4.38529e-05	4.60211e-05	4.89217e-05	2.04617	1.03293	2.94864e-08	1.33839	up	--
meta_376			Valyl-Arginine;Arginyl-Valine;Adefovir;PMEA;9-(2-Phosphonylmethoxyethyl)adenine	12.8450064027221;12.8450064027221;-7.69220350851095	MS1 mz matched	272.184	37.999	0.000137049	9.70934e-05	0.000104512	8.58461e-05	9.64423e-05	9.26641e-05	0.000154592	6.31502e-05	1.82393e-05	7.99654e-05	8.99259e-05	0.000152621	9.36513e-05	4.20521e-05	1.74999e-05	3.27062e-05	1.2321e-05	0.703761	-0.506843	0.41194	0.354897	unchanged	--
meta_377			4-Ketoifosfamide;4-Ketocyclophosphamide;4-Ketocyclophosphamide;4-Ketoifosfamide	3.34228594674697;3.34228594674697;3.28462238339301;3.28462238339301	MS1 mz matched	272.999	457.123	3.66348e-05	3.39823e-05	3.74759e-05	3.6668e-05	3.80445e-05	4.10642e-05	4.67583e-05	4.45468e-05	4.02953e-05	4.13367e-05	4.30696e-05	3.39883e-05	3.6725e-05	3.54641e-05	3.5881e-05	3.57929e-05	3.55599e-05	0.830165	-0.268529	0.000397285	1.2327	down	--
meta_378	1-Deoxy-D-xylulose 5-phosphate	0.9867			MS2 reverse	273.035	384.5	5.12254e-05	4.8425e-05	4.77977e-05	4.40018e-05	4.53043e-05	4.2368e-05	3.64433e-05	3.21144e-05	3.2479e-05	3.13307e-05	4.33136e-05	0.000120953	0.000120451	0.00011755	0.00011591	0.000114604	0.000124231	3.27311	1.71066	2.68501e-10	1.35249	up	Biosynthesis of terpenoids and steroids(ko01062);;Biosynthesis of plant secondary metabolites(ko01060);;Biosynthesis of antibiotics(ko01130);;Biosynthesis of secondary metabolites(ko01110);;Terpenoid backbone biosynthesis(ko00900);;Biosynthesis of plant hormones(ko01070);;Metabolic pathways(ko01100);;Biosynthesis of alkaloids derived from terpenoid and polyketide(ko01066);;Thiamine metabolism(ko0…
meta_379	Salicylamide	0.8025			MS2 reverse	273.09	32.819	0.000325701	0.000387505	0.000358038	0.000336542	0.00033686	0.000381829	0.00046452	0.000426341	0.000441433	0.000379373	0.00035845	0.000431267	0.00053982	0.000435452	0.000405857	0.000432726	0.000499055	1.11918	0.162446	0.10054	0.676415	unchanged	--
meta_380			D-Glucuronic acid 1-phosphate;Chlorpheniramine;Chlorphemine;Dexchlorpheniramine	22.4949501914606;6.44344141000038;6.44344141000038	MS1 mz matched	273.125	190.102	0.000682326	0.000724926	0.000730259	0.000717294	0.00072832	0.000468126	0.000532587	0.000589802	0.000566163	0.000584592	0.000605357	0.00085876	0.000849036	0.000933902	0.000850913	0.000902799	0.000896392	1.58123	0.661051	4.71931e-07	1.31984	up	--
meta_381			D-Glucuronic acid 1-phosphate;4,4'-Dihydroxy-3,5-dimethoxydihydrostilbene	7.97681885228772;3.59914709054201	MS1 mz matched	273.121	272.163	3.71907e-05	4.13144e-05	3.92894e-05	3.63638e-05	3.84892e-05	4.15865e-05	4.65961e-05	4.46812e-05	4.03505e-05	4.14365e-05	4.20058e-05	3.73468e-05	4.09007e-05	3.71805e-05	3.36515e-05	4.07321e-05	3.81119e-05	0.888049	-0.171289	0.00840758	0.979312	unchanged	--
meta_382			Cyclobenzaprine;Cyclobenzaprine	-5.08672176102633;-5.0878120009479	MS1 mz matched	274.163	234.232	1.83851e-05	1.85921e-05	1.6586e-05	1.60044e-05	1.64311e-05	1.55259e-05	1.5561e-05	1.48376e-05	1.25082e-05	1.41439e-05	1.47179e-05	2.94973e-05	2.0921e-05	2.11364e-05	2.30871e-05	2.21249e-05	2.07992e-05	1.57588	0.65616	0.00103577	1.19604	up	--
meta_383	gamma-L-Glutamyl-L-glutamic acid	0.9814			MS2 forward	275.086	434.721	2.07838e-05	2.44871e-05	1.95104e-05	1.94116e-05	2.07048e-05	1.55908e-05	1.46514e-05	1.6339e-05	1.59608e-05	1.38958e-05	1.57921e-05	2.82674e-05	2.93586e-05	2.94081e-05	2.80951e-05	2.90485e-05	2.95741e-05	1.8839	0.913722	3.37549e-10	1.35167	up	--
meta_384	L-Saccharopine	0.7922			MS2 forward	275.121	425.211	1.97006e-05	1.88626e-05	1.97376e-05	2.06165e-05	2.0483e-05	1.44067e-05	1.55861e-05	1.48817e-05	1.50371e-05	1.55601e-05	1.47922e-05	1.75639e-05	1.8868e-05	1.79686e-05	1.87093e-05	1.79647e-05	1.85646e-05	1.21465	0.280544	4.96674e-07	1.30897	up	Metabolic pathways(ko01100);;Lysine degradation(ko00310);;Lysine biosynthesis(ko00300);;Biosynthesis of amino acids(ko01230);;Biosynthesis of secondary metabolites(ko01110);;Biosynthesis of antibiotics(ko01130)
meta_385			Pandamarilactam 3x;Lophophorine	4.91917255516963;5.10375942924409	MS1 mz matched	275.14	34.726	3.9782e-05	4.62583e-05	3.97528e-05	3.6074e-05	4.70128e-05	5.10471e-05	4.89604e-05	1.87559e-05	7.12555e-06	2.60372e-05	2.35396e-05	6.31937e-05	4.29898e-05	1.70196e-05	8.23487e-06	1.33659e-05	1.57069e-06	0.834205	-0.261525	0.695293	0.171216	unchanged	--
meta_386					Unmapped	276.005	322.556	1.57954e-05	1.71412e-05	2.07258e-05	2.31616e-05	2.23773e-05	2.61168e-05	1.81018e-05	2.14108e-05	2.66608e-05	2.17762e-05	1.70138e-05	2.15432e-05	1.87633e-05	2.31251e-05	2.68289e-05	2.09487e-05	2.64015e-05	1.04982	0.0701436	0.612304	0.223732	unchanged	--
meta_387			L-Ascorbate 6-phosphate	-5.46878	MS1 mz matched	276.969	383.27	7.67591e-06	8.55699e-06	7.89486e-06	7.13034e-06	8.22399e-06	9.23582e-06	1.07033e-05	8.90457e-06	9.35742e-06	9.13217e-06	8.94604e-06	9.47834e-06	1.0539e-05	8.57485e-06	7.63294e-06	9.73923e-06	8.52837e-06	0.968256	-0.0465391	0.570013	0.25143	unchanged	--
meta_388			Fenthion;Fenthion;MPP;4-Methylmercapto-3-methylphenyl dimethyl thiophosphate	-7.27357685987487;-7.19372707002931	MS1 mz matched	277.011	156.263	5.68527e-05	5.86598e-05	6.15912e-05	5.89633e-05	6.77035e-05	6.84105e-05	6.72497e-05	7.08036e-05	6.94661e-05	6.78123e-05	6.71875e-05	4.69251e-05	4.75304e-05	4.54692e-05	4.5336e-05	4.77045e-05	4.8143e-05	0.684079	-0.547766	1.02895e-10	1.35042	down	--
meta_389			Medicagol;	16.5927958458012;	MS1 mz matched	277.014	42.506	0.00110035	0.00114421	0.000933468	0.000982601	0.000788843	0.000946844	0.000993396	0.000944908	0.000954937	0.00109864	0.000985361	0.000879849	0.00116435	0.00129377	0.00126321	0.00146111	0.00117908	1.22236	0.289669	0.0372516	0.874243	unchanged	--
meta_390			Achimilic acid;Solanolone;11-Hydroxy-12-methoxydihydrokawain;Isomarasmone;Marasmone;2beta,9xi-Dihydroxy-8-oxo-1(10),4,11(13)-germacratrien-12,6alpha-olide;2-(7'-Methylthio)heptylmalic acid;2-(7'-Methylthio)heptylmalate;3-(7'-Methylthio)heptylmalic acid;3-(7'-Methylthio)heptylmalate	17.5042431491576;17.5042431491576;17.5042431491576;17.5042431491576;17.5042431491576;17.5042431491576;5.36425441200754;5.36425441200754	MS1 mz matched	277.12	67.706	8.39447e-05	7.29577e-05	8.13327e-05	8.01699e-05	9.93211e-05	5.53877e-05	8.09709e-05	4.63676e-05	1.89563e-05	4.33238e-05	5.60209e-05	9.41711e-05	0.00010081	3.88758e-05	1.60938e-05	3.11533e-05	1.40365e-05	0.980444	-0.0284923	0.957454	0.0235545	unchanged	--
meta_391	alpha-Linolenic acid	0.9997			MS2 reverse	277.214	42.464	0.000513747	0.000476195	0.000489194	0.000476303	0.000523791	0.000561188	0.000499283	0.00054246	0.000485678	0.000518289	0.000502614	0.000434042	0.00049401	0.00044848	0.000496932	0.000497896	0.000503267	0.924462	-0.113314	0.0427981	0.803037	unchanged	--
meta_392					Unmapped	278.04	289.513	8.09981e-05	6.38666e-05	6.03287e-05	5.81242e-05	5.41339e-05	5.11324e-05	7.51841e-05	5.04358e-05	5.36335e-05	6.3018e-05	5.89467e-05	5.00831e-05	5.28655e-05	5.53826e-05	5.44132e-05	6.23596e-05	6.17899e-05	0.956133	-0.0647167	0.569516	0.253885	unchanged	--
meta_393			Asparaginyl-Phenylalanine;Phenylalanyl-Asparagine;	-2.64364775456542;-2.64364775456542;	MS1 mz matched	278.121	312.168	0.000113722	0.000108784	0.000103599	9.79579e-05	0.000105404	6.99978e-05	6.44125e-05	5.1894e-05	7.11215e-05	4.53224e-05	4.35262e-05	0.000118784	0.000137399	0.00011906	0.000138014	0.000149595	0.000124999	2.27522	1.18601	1.1961e-06	1.29897	up	--
meta_394	Thymidine	0.6832			MS2 reverse	279.036	151.116	9.7075e-05	9.91296e-05	0.000102671	9.89068e-05	0.000108555	9.14622e-05	0.000100709	9.58855e-05	9.19489e-05	9.53963e-05	9.61491e-05	0.000137474	0.000135881	0.000150914	0.000140336	0.000148931	0.000145174	1.50242	0.58729	2.49982e-07	1.33472	up	Pyrimidine metabolism(ko00240);;Metabolic pathways(ko01100)
meta_395	Glycerophosphocholine	0.9158			MS2 reverse	279.08	378.106	2.12894e-05	2.08627e-05	2.09036e-05	1.79275e-05	1.82564e-05	2.25835e-05	2.33637e-05	1.76775e-05	1.81082e-05	2.18808e-05	1.92737e-05	2.55771e-05	1.84778e-05	2.34728e-05	2.23756e-05	2.36573e-05	2.14215e-05	1.09842	0.135432	0.1803	0.563291	unchanged	--
meta_396					Unmapped	279.171	24.239	9.95057e-06	9.43344e-06	1.29723e-05	9.64062e-06	9.49848e-06	7.35409e-06	7.49152e-06	1.60032e-05	4.50166e-06	7.22347e-06	9.07067e-06	9.2453e-06	1.03616e-05	1.27983e-05	9.43628e-06	1.3346e-05	1.32025e-05	1.32424	0.405168	0.159208	0.605197	unchanged	--
meta_397	Linoleic acid	0.9638			MS2 forward	279.231	41.791	0.0163875	0.0162951	0.0156118	0.0151312	0.0173363	0.0190174	0.0184733	0.0188377	0.017387	0.0172706	0.0175957	0.014054	0.014543	0.0137981	0.0133258	0.0148269	0.0149678	0.78757	-0.344521	3.57338e-06	1.28706	down	Metabolic pathways(ko01100);;Linoleic acid metabolism(ko00591);;Biosynthesis of unsaturated fatty acids(ko01040);;Biosynthesis of plant secondary metabolites(ko01060)
meta_398			Proglizine	-16.322	MS1 mz matched	280.032	451.978	4.34283e-05	4.13547e-05	3.99471e-05	3.77074e-05	4.46841e-05	5.10536e-05	5.67183e-05	5.73187e-05	5.45429e-05	5.43036e-05	5.63501e-05	4.13144e-05	4.30859e-05	4.30484e-05	4.04687e-05	4.42909e-05	3.75308e-05	0.756127	-0.4033	1.89021e-06	1.29453	down	--
meta_399					Unmapped	280.953	24.863	9.04185e-05	6.75031e-05	5.87544e-05	5.37061e-05	5.87172e-05	2.65216e-05	3.46859e-05	2.25635e-05	3.13514e-05	3.28275e-05	2.95215e-05	5.24189e-05	4.91597e-05	5.6013e-05	6.30153e-05	7.03679e-05	5.64856e-05	1.95784	0.969262	5.01737e-05	1.25909	up	--
meta_400			2-O-Caffeoyltartronic acid;Bikojic acid;	-23.2851958795489;-23.2851958795489;	MS1 mz matched	281.024	361.607	1.40853e-05	1.35589e-05	1.4327e-05	1.35672e-05	1.35393e-05	1.31238e-05	1.42075e-05	1.54959e-05	1.31909e-05	1.4353e-05	1.42033e-05	1.52815e-05	1.55644e-05	1.48108e-05	1.5645e-05	1.65293e-05	1.6338e-05	1.11344	0.155029	0.00547864	1.02222	up	--
meta_401	D-Biotin	0.8828			MS2 reverse	281.033	151.124	3.23429e-05	3.39622e-05	3.2509e-05	3.11253e-05	3.32138e-05	3.16198e-05	3.11749e-05	3.10468e-05	3.00842e-05	3.25484e-05	2.81569e-05	4.3105e-05	4.3185e-05	4.60679e-05	4.45051e-05	4.61117e-05	4.44851e-05	1.44862	0.534676	1.42254e-08	1.33488	up	ABC transporters(ko02010);;Biotin metabolism(ko00780);;Vitamin digestion and absorption(ko04977);;Metabolic pathways(ko01100)
meta_402	3'-O-Methylinosine	0.9721			MS2 forward	281.086	134.342	3.11608e-05	3.11456e-05	3.09018e-05	2.92918e-05	2.91668e-05	3.2607e-05	3.62893e-05	3.15622e-05	2.95607e-05	3.32785e-05	3.20288e-05	2.73832e-05	2.75871e-05	2.85556e-05	2.87101e-05	2.97623e-05	2.84258e-05	0.872509	-0.196758	0.00446732	1.093	down	--
meta_403	Salidroside	0.7602			MS2 reverse	281.104	354.642	6.3258e-05	6.02635e-05	5.4483e-05	4.96927e-05	5.41162e-05	5.88814e-05	3.25303e-05	2.8533e-05	4.42284e-05	3.51259e-05	2.66136e-05	8.10359e-05	9.20036e-05	9.80935e-05	8.28326e-05	9.27468e-05	7.68046e-05	2.31734	1.21247	1.86907e-05	1.26927	up	Tyrosine metabolism(ko00350)
meta_404	Oleic acid	1			MS2 forward	281.247	41.235	0.196654	0.204952	0.200653	0.213472	0.195961	0.231268	0.197663	0.221166	0.238622	0.218252	0.218763	0.197908	0.187879	0.195963	0.203019	0.184388	0.184297	0.87005	-0.20083	0.00239405	1.10238	down	Biosynthesis of unsaturated fatty acids(ko01040);;Longevity regulating pathway - worm(ko04212);;Biosynthesis of plant secondary metabolites(ko01060);;Cutin, suberine and wax biosynthesis(ko00073);;Fatty acid biosynthesis(ko00061)
meta_405			Pencozole	-18.7237	MS1 mz matched	282.05	41.231	5.11708e-05	5.90514e-05	5.4895e-05	5.03466e-05	4.95473e-05	5.48132e-05	4.84268e-05	6.03541e-05	5.84863e-05	5.63546e-05	4.79683e-05	5.59878e-05	4.78292e-05	5.03512e-05	9.73551e-05	0.00012187	4.75924e-05	1.28977	0.367117	0.280125	0.482156	unchanged	--
meta_406					Unmapped	282.054	328.047	0.000181748	0.000172264	0.000179211	0.000175606	0.000178434	0.000170385	0.000184047	0.000181432	0.000190908	0.00017065	0.000173984	0.000183187	0.000186528	0.000192817	0.000193016	0.000183288	0.000201204	1.06406	0.0895792	0.0276944	0.861074	unchanged	--
meta_407			Pencozole	16.604	MS1 mz matched	282.062	351.548	7.47455e-05	7.04937e-05	6.67993e-05	6.78214e-05	7.06173e-05	8.00452e-05	0.000100949	9.21437e-05	8.6033e-05	8.42214e-05	7.89503e-05	5.18662e-05	8.92606e-05	5.76171e-05	6.13855e-05	7.71898e-05	5.37137e-05	0.748613	-0.417707	0.013954	0.961594	unchanged	--
meta_408	Guanosine	0.9959			MS2 forward	282.081	240.911	0.000180941	0.000189295	0.000184341	0.000184815	0.00017781	0.000164149	0.000197111	0.000183463	0.000164709	0.000184181	0.000187142	0.000140317	0.00016022	0.000157527	0.000140783	0.000170058	0.00016912	0.867935	-0.204341	0.0105628	0.958546	unchanged	--
meta_409			Risedronate;Morphinone;Acrophylline	13.1184692434847;-16.9044450282965;-16.9044450282965	MS1 mz matched	282.116	274.344	7.76508e-05	7.35454e-05	6.80084e-05	6.40315e-05	6.35094e-05	3.22886e-05	3.40505e-05	3.44521e-05	3.38479e-05	3.56401e-05	3.02822e-05	0.000129183	0.000116945	0.0001346	0.000126216	0.000129958	0.000102086	3.6846	1.88151	5.89835e-06	1.33851	up	--
meta_410			Metominostrobin	-0.351969	MS1 mz matched	283.11	323.394	5.58889e-06	6.77185e-06	6.51174e-06	7.39476e-06	9.77987e-06	4.94251e-06	5.03126e-06	5.27724e-06	5.78692e-06	3.9581e-06	5.33555e-06	1.67375e-05	1.73042e-05	1.18473e-05	1.27788e-05	1.0459e-05	1.45885e-05	2.76	1.46467	0.000361932	1.25979	up	--
meta_411			2-Phenylethyl beta-D-glucopyranoside;Metominostrobin	-17.5570000762451;17.2464707208205	MS1 mz matched	283.115	46.373	8.53576e-05	7.44144e-05	7.88374e-05	7.18948e-05	7.07271e-05	8.86412e-05	0.000127701	7.63201e-05	6.08312e-05	6.96145e-05	7.25149e-05	8.78894e-05	8.11398e-05	9.54355e-05	9.34215e-05	8.7228e-05	9.16873e-05	1.08308	0.115145	0.519706	0.28946	unchanged	--
meta_412			2-Phenylethyl beta-D-glucopyranoside;Metominostrobin	-17.5570000762451;17.2464707208205	MS1 mz matched	283.114	76.666	7.37273e-05	7.18143e-05	6.90976e-05	6.86831e-05	4.28286e-05	6.78795e-05	7.89835e-05	6.62355e-05	6.72689e-05	6.07866e-05	6.75647e-05	9.54042e-05	9.54156e-05	9.58456e-05	9.16318e-05	8.8839e-05	9.13188e-05	1.36636	0.450333	2.8821e-05	1.28631	up	--
meta_413			2-Phenylethyl beta-D-glucopyranoside;Metominostrobin	-14.0374346691364;20.7661586231717	MS1 mz matched	283.118	28.087	3.81729e-05	4.16607e-05	4.33903e-05	6.84902e-05	4.22795e-05	5.11352e-05	3.54383e-05	2.90631e-05	2.51724e-05	3.37489e-05	3.31354e-05	5.71731e-05	4.84425e-05	5.75818e-05	5.66497e-05	4.65814e-05	4.89427e-05	1.51845	0.602596	0.0027042	1.09473	up	--
meta_414			Tropicamide;Tropisetron	5.35663109903964;5.27885554419325	MS1 mz matched	283.145	27.6425	6.2628e-05	6.7734e-05	6.98259e-05	5.82346e-05	6.72761e-05	2.63822e-05	3.56602e-05	2.88074e-05	2.45925e-05	2.34131e-05	2.47349e-05	3.57193e-05	4.02103e-05	4.48798e-05	2.91525e-05	3.38632e-05	3.42251e-05	1.3329	0.414574	0.0111921	0.954762	unchanged	--
meta_415					Unmapped	284.975	288.909	2.1799e-05	1.91468e-05	1.85504e-05	1.48883e-05	1.61098e-05	1.58386e-05	2.27555e-05	1.60855e-05	1.57155e-05	1.88221e-05	1.68618e-05	1.58695e-05	1.56413e-05	1.78401e-05	1.60596e-05	1.94743e-05	1.9588e-05	0.984859	-0.0220116	0.846498	0.0877351	unchanged	--
meta_416			2-(2,4-Dihydroxyphenyl)-5,6-dimethoxybenzofuran;Dihydrowogonin;3',7-Dihydroxy-4'-methoxyisoflavanone;3,8-Dihydroxy-9-methoxypterocarpan;Melilotocarpan B;3,4-Dihydroxy-9-methoxypterocarpan;Moracin B;(-)-5,7-Dihydroxy-3-(4-hydroxybenzyl)-4-chromanone;(R)-Oxypeucedanin;6alpha-Hydroxyisomedicarpin;Licochalcone B;Vestitone;Heliannone C;6alpha-Hydroxymedicarpin;Dihydroglycitein;Asperxanthone;3,4-Dihydr…	-0.234895942997019;-0.234895942997019;-0.234895942997019;-0.234895942997019;-0.234895942997019;-0.234895942997019;-0.234895942997019;-0.234895942997019;-0.234895942997019;-0.234895942997019;-0.234895942997019;-0.234895942997019;-0.234895942997019;-0.23489	MS1 mz matched	285.084	28.875	8.85917e-05	8.21292e-05	8.15223e-05	6.86389e-05	8.13447e-05	5.6881e-06	8.61489e-06	4.14647e-06	9.80171e-07	3.77466e-06	3.98675e-06	0.000231417	0.000261628	0.000310618	0.000319697	0.000277663	0.000343338	64.152	6.00342	1.23676e-05	1.3358	up	--
meta_417			Cernuine;2'-Hydroxygenistein;3'-Hydroxygenistein;5,6,7,4'-Tetrahydroxyisoflavone;Kaempferol;Maritimetin;7,8,3',4'-Tetrahydroxyisoflavone;Luteolin;Norartocarpetin;Citreorosein;N1,N12-Diacetylspermine	13.6617892278542;13.6617892278542;13.6617892278542;13.6617892278542;13.6617892278542;13.6617892278542;13.6617892278542;13.6617892278542;13.6617892278542;13.6617892278542;11.5655947922779	MS1 mz matched	285.24	44.374	0.000166611	0.00019313	0.000183975	0.000118786	0.000161045	0.000152431	0.000235867	0.000162151	0.000153931	0.000153008	0.000158452	0.000168512	0.000171659	0.000138987	0.000162638	0.000152611	0.000142192	0.921995	-0.117169	0.394599	0.375848	unchanged	--
meta_418			Tricetanidin;Nifurtimox	8.5854458747137;1.48959651311505	MS1 mz matched	286.058	336.066	0.0022922	0.00203563	0.00181247	0.00159526	0.00159898	0.00133892	0.00155921	0.0010906	0.0013796	0.00145805	0.0012596	0.00296878	0.00249758	0.00330856	0.0028218	0.00326677	0.00272825	2.17559	1.1214	7.26653e-06	1.30461	up	--
meta_419	Estrone	0.992			MS2 reverse	286.18	98.9035	3.37015e-05	3.17793e-05	2.83988e-05	3.99488e-05	4.17592e-05	2.42654e-05	3.19718e-05	3.02399e-05	3.59814e-05	2.78428e-05	2.29121e-05	2.74668e-05	3.04335e-05	2.96515e-05	2.48884e-05	3.13669e-05	2.86542e-05	0.995658	-0.00627814	0.956374	0.0269294	unchanged	--
meta_420					Unmapped	286.18	45.068	0.000103909	9.30338e-05	8.88413e-05	6.86204e-05	6.45834e-05	6.15964e-05	9.87769e-05	6.35523e-05	6.32181e-05	7.96398e-05	4.82253e-05	6.32813e-05	9.10318e-05	7.41574e-05	7.61353e-05	7.81879e-05	9.58525e-05	1.15334	0.205818	0.252937	0.487629	unchanged	--
meta_421			L-Octanoylcarnitine;L-Octanoylcarnitine	-19.7012873158158;-19.8461263668681	MS1 mz matched	286.2	37.004	0.000285928	0.00023695	0.000287495	0.000232936	0.000236999	1.31565e-05	0.000213185	0.00018082	4.33378e-05	0.000156258	0.000221007	0.000359803	0.000271974	0.000128198	7.08685e-05	0.000100893	4.29573e-05	1.1775	0.235728	0.705078	0.16676	unchanged	--
meta_422			1,6-phthalenedisulfonic acid;2,6-phthalenedisulfonic acid	-21.0906317951944;-21.0906317951944	MS1 mz matched	286.97	334.164	2.39436e-05	2.64887e-05	3.56875e-05	3.04512e-05	3.28976e-05	3.23815e-05	2.74224e-05	3.27721e-05	3.02108e-05	3.00707e-05	3.12254e-05	3.51833e-05	3.74279e-05	3.10221e-05	2.92821e-05	2.64822e-05	2.81227e-05	1.01867	0.0266908	0.772336	0.129852	unchanged	--
meta_423					Unmapped	287.01	210.223	7.73641e-06	5.56811e-06	6.33565e-06	6.25876e-06	5.84619e-06	5.52436e-06	5.74574e-06	5.81632e-06	5.72451e-06	6.01779e-06	7.27087e-06	1.14105e-05	1.11455e-05	1.30893e-05	1.48976e-05	1.41687e-05	1.36956e-05	2.17197	1.119	2.01258e-05	1.30163	up	--
meta_424			Pelargonidin;4-Carboxy-4'-sulfoazobenzene	8.165225869261;3.26764282042131	MS1 mz matched	287.014	407.932	1.02243e-05	1.0229e-05	1.02915e-05	8.80196e-06	9.34173e-06	1.83295e-05	2.27578e-05	1.80444e-05	1.68635e-05	2.02886e-05	1.86881e-05	6.92028e-06	7.58361e-06	6.47363e-06	8.01081e-06	8.6284e-06	7.65518e-06	0.393765	-1.34459	9.06363e-06	1.31998	down	--
meta_425			(S)-Tetrahydroprotoberberine;(S)-7,8,13,14-Tetrahydroprotoberberine	-8.931	MS1 mz matched	287.137	45.081	0.000770003	0.000743524	0.000793842	0.000691712	0.000701752	0.000280841	0.000358324	0.00035088	0.000331095	0.000368867	0.000394294	0.0010844	0.00095512	0.000980648	0.00111552	0.00114498	0.00125408	3.13522	1.64857	3.29359e-06	1.33211	up	--
meta_426	5,2'-O-dimethylcytidine	0.7225			MS2 reverse	287.137	112.078	0.000443601	0.000416875	0.000384524	0.000406836	0.0004455	0.000157568	0.000203564	0.000196659	0.000190047	0.000190279	0.000197757	0.000595548	0.000605529	0.000588313	0.000580668	0.000728014	0.000631544	3.28347	1.71522	2.00016e-06	1.33908	up	--
meta_427			Angeloylsenkyunolide F;Ethylsuberenol;4'-Methoxymucidin;SDS;Sodium lauryl sulfate;Sodium dodecyl sulfate	14.0402371318273;14.0402371318273;14.0402371318273;10.7747318898843	MS1 mz matched	287.14	179.746	8.84321e-05	8.52524e-05	8.47636e-05	8.26053e-05	8.47761e-05	7.0166e-05	7.77681e-05	7.85305e-05	7.51602e-05	8.05411e-05	7.92051e-05	8.84647e-05	8.19401e-05	8.84668e-05	8.87965e-05	8.83671e-05	8.73124e-05	1.13433	0.181842	0.000375654	1.1783	up	--
meta_428	Myristic acid	1			MS2 reverse	287.219	44.868	3.17958e-05	3.76299e-05	3.54302e-05	3.03382e-05	3.41268e-05	4.18026e-05	2.65608e-05	3.87508e-05	3.8015e-05	2.65174e-05	3.92843e-05	2.94375e-05	2.80422e-05	2.63991e-05	2.62777e-05	3.30536e-05	2.8704e-05	0.815025	-0.295083	0.0677375	0.772544	unchanged	--
meta_429			Ac-Tyr-OEt;N-Acetyl-L-tyrosine ethyl ester;Ethyl N-alpha-acetyl-tyrosite	24.6898	MS1 mz matched	288.073	251.194	0.000161476	0.000130864	0.000109406	9.28345e-05	8.91739e-05	0.000116249	0.000169561	9.27415e-05	9.98037e-05	0.000136779	0.000106139	0.000109	9.65755e-05	0.000122344	0.000115101	0.000143441	0.00011365	0.970659	-0.0429628	0.797987	0.116608	unchanged	--
meta_430			N-Succinyl-2-amino-6-ketopimelate;N-Succinyl-2-L-amino-6-oxoheptanedioate;N-Succinyl-L-2-amino-6-oxoheptanedioate;N-Succinyl-L-2-amino-6-oxopimelate;N-Succinyl-2-amino-6-oxo-L-pimelic acid;N-Succinyl-epsilon-keto-L-aminopimelic acid;(S)-2-(Succinylamino)-6-oxoheptanedioate;N-Succinyl-2-amino-6-oxopimelate	-19.947781436972;-20.0636640815621;-20.0636640815621	MS1 mz matched	288.067	369.22	7.59855e-06	6.123e-06	5.55106e-06	6.10534e-06	5.7242e-06	4.26547e-06	5.72494e-06	3.97836e-06	5.05538e-06	4.91427e-06	3.37326e-06	6.06654e-06	6.21215e-06	5.75903e-06	5.7535e-06	5.31748e-06	4.66086e-06	1.23645	0.306204	0.029648	0.859219	unchanged	--
meta_431					Unmapped	288.983	211.453	1.28484e-05	1.07528e-05	1.0581e-05	1.05614e-05	1.04099e-05	1.17549e-05	1.28318e-05	1.15157e-05	9.9912e-06	9.89564e-06	1.0137e-05	1.21706e-05	1.18765e-05	1.11879e-05	1.02104e-05	1.25115e-05	1.18475e-05	1.05562	0.0780946	0.328827	0.424004	unchanged	--
meta_432	D-Ribose 5-phosphate	0.9459			MS2 forward	289.03	437.352	8.50404e-05	8.09221e-05	8.29841e-05	8.43618e-05	8.26008e-05	0.000161128	0.000181027	0.000176189	0.000168046	0.000168215	0.000170784	5.86973e-05	6.59511e-05	5.396e-05	6.05287e-05	7.01165e-05	5.82116e-05	0.358367	-1.48049	7.63098e-11	1.35132	down	Thyroid hormone synthesis(ko04918);;Phosphonate and phosphinate metabolism(ko00440);;Purine metabolism(ko00230);;Metabolic pathways(ko01100);;Carbon metabolism(ko01200);;Microbial metabolism in diverse environments(ko01120);;Biosynthesis of antibiotics(ko01130);;Carbon fixation in photosynthetic organisms(ko00710);;Biosynthesis of secondary metabolites(ko01110);;Pentose phosphate pathway(ko00030)…
meta_433			N-Malonyltryptophan;L-N-(1H-Indol-3-ylacetyl)aspartic acid;N2-Malonyl-D-tryptophan	2.51094252832594;2.51094252832594;2.41304173216001	MS1 mz matched	289.084	34.723	0.000708278	0.00070732	0.000830976	0.000903067	0.000768263	0.000794723	0.000728793	0.000839877	0.000710878	0.000679952	0.000726691	0.000979159	0.000819911	0.000929192	0.000914929	0.00101045	0.00104531	1.27183	0.346903	0.000701913	1.15065	up	--
meta_434			Osmundalin;Furaneol 4-glucoside;Aurin	-7.36745524036481;-7.36745524036481;12.8589220816447	MS1 mz matched	289.098	266.648	4.81297e-05	4.76428e-05	4.91059e-05	4.9555e-05	4.72054e-05	4.29321e-05	4.56206e-05	4.26202e-05	4.37284e-05	4.12834e-05	4.35779e-05	5.02201e-05	5.50251e-05	5.26255e-05	4.86558e-05	5.24622e-05	5.52565e-05	1.20974	0.274697	8.11276e-05	1.25164	up	--
meta_435			Hexazinone	1.5863	MS1 mz matched	289.099	129.446	0.000197731	0.000183036	0.000180701	0.000182674	0.000198269	0.000134894	0.000146851	0.000138158	0.000156326	0.000157129	0.000169561	0.00027186	0.000218215	0.000255888	0.000251198	0.000237609	0.000267011	1.66325	0.734006	3.81655e-06	1.29965	up	--
meta_436			Disulfoton;Ethylthiometon	-5.47388	MS1 mz matched	290.041	439.734	0.00138922	0.00126804	0.00128418	0.00141123	0.00128947	0.00143706	0.00170695	0.00171188	0.00157313	0.00155655	0.00153713	0.000887258	0.00103619	0.000892484	0.00101099	0.000978627	0.000926906	0.601978	-0.732218	1.32334e-06	1.3182	down	--
meta_437					Unmapped	290.059	108.089	4.66422e-05	4.28386e-05	4.36871e-05	4.22791e-05	5.99724e-05	6.63111e-05	5.99982e-05	6.49236e-05	5.70969e-05	6.09603e-05	5.85588e-05	4.54092e-05	2.12285e-05	2.25553e-05	1.61787e-05	1.79432e-05	1.66142e-05	0.380398	-1.39442	0.000201431	1.26178	down	--
meta_438			N-Acetyl-a-neuraminic acid;N-Acetylneuraminic acid;N-Acetylneuramite;N-Acetylneuraminic acid;5-Acetamido-3,5-dideoxy-D-glycero-D-galacto-2-nonulosonic acid;Neu5Ac;O-Acetylneuraminic acid;O-Acetylated sialic acid;N-Acetyl-alpha-neuramite;alpha-Neu5Ac;N-Acetyl-beta-neuramite;beta-Neu5Ac;N-Glycolylmuramic acid;2-Glycolylamido-3-O-[(R)-1-carboxyethyl]-2-deoxy-D-glucopyranose	-6.40945216361541;-6.40945216361541;-6.47027233379342;-6.47027233379342;-6.47027233379342;-6.47027233379342;-6.47027233379342	MS1 mz matched	290.085	392.71	5.95728e-05	5.33714e-05	5.31331e-05	5.22397e-05	6.04247e-05	6.13432e-05	4.7635e-05	3.67005e-05	4.54237e-05	3.10981e-05	2.85679e-05	5.77892e-05	8.6179e-05	5.09897e-05	6.54633e-05	7.07416e-05	5.69615e-05	1.54774	0.630163	0.00956113	0.965853	unchanged	--
meta_439					Unmapped	291.229	39.342	0.000298991	0.000277489	0.000296242	0.000266599	0.000273788	0.000272217	0.000309802	0.000311192	0.000281462	0.000287662	0.000320528	0.000255059	0.000259727	0.000270584	0.000271133	0.0002813	0.000269372	0.901457	-0.14967	0.0117657	0.9879	unchanged	--
meta_440					Unmapped	292.036	323.142	5.04731e-05	5.55144e-05	4.96843e-05	4.32365e-05	4.7988e-05	4.45332e-05	4.9992e-05	4.40883e-05	4.5398e-05	4.68922e-05	5.94135e-05	5.42216e-05	5.11436e-05	5.46045e-05	5.76242e-05	4.98404e-05	4.57595e-05	1.0788	0.109426	0.223995	0.518221	unchanged	--
meta_441			Citreovirone;Simecozole	-23.5192380510097;0.35990120613303	MS1 mz matched	292.136	291.494	0.000131154	0.000125559	0.000120801	0.000108518	0.000116534	7.64639e-05	0.00014085	7.48395e-05	0.000126922	6.84829e-05	5.30898e-05	0.000144538	0.000179271	0.000173215	0.000164164	0.000179905	0.000144933	1.82378	0.866936	0.00219684	1.12542	up	--
meta_442			Tricrozarin A	4.7613	MS1 mz matched	293.029	212.073	3.40595e-05	4.00919e-05	4.22155e-05	4.35834e-05	3.7315e-05	4.20463e-05	4.01364e-05	4.00013e-05	2.96244e-05	4.02874e-05	3.92714e-05	3.91938e-05	4.12873e-05	4.5319e-05	4.10712e-05	4.70222e-05	4.41705e-05	1.11539	0.157545	0.0740501	0.733473	unchanged	--
meta_443			Distichonic acid B;Distichonic acid A;N-Glycosyl-L-asparagine	-7.87334333609013;-7.87334333609013;-7.82030170720956	MS1 mz matched	293.096	371.783	0.000235853	0.000207781	0.000203805	0.000204129	0.000200687	0.000186992	0.000220785	0.000206977	0.000202888	0.000199176	0.000199146	0.00017895	0.000191203	0.000191307	0.000189918	0.000195159	0.000196934	0.940382	-0.0886808	0.0494453	0.804818	unchanged	--
meta_444	gamma-L-Glutamyl-L-phenylalanine	0.8126			MS2 forward	293.11	321.658	3.03751e-06	2.6499e-06	3.80062e-06	4.57718e-06	4.95379e-06	3.31014e-06	1.70278e-06	3.21393e-06	2.23894e-06	1.69321e-06	2.11477e-06	7.0642e-06	7.21975e-06	5.24484e-06	6.64381e-06	5.50752e-06	6.25402e-06	2.65761	1.41013	4.97926e-06	1.28219	up	--
meta_445			Fukiic acid;	-11.7557075796855;	MS1 mz matched	293.188	24.298	0.00188616	0.00180825	0.00180784	0.00163231	0.00180308	0.000901866	0.000858555	0.000876052	0.000723827	0.000861388	0.00100415	0.00101488	0.00104774	0.00112806	0.000960404	0.000999448	0.00105173	1.18685	0.247132	0.00519653	1.03768	up	--
meta_446					Unmapped	293.205	245.761	0.00032327	0.000347657	0.000347391	0.000356642	0.000367893	0.000359667	0.000308648	0.000348806	0.000334966	0.000313205	0.000307438	0.000434838	0.000381945	0.000361146	0.000398985	0.000336835	0.000344422	1.14469	0.194962	0.0261082	0.886154	unchanged	--
meta_447					Unmapped	293.245	39.981	0.00155359	0.00157576	0.00157385	0.00151866	0.0017075	0.00188876	0.00173143	0.00189045	0.0018207	0.00184243	0.00179672	0.00131826	0.00134663	0.00134109	0.00126123	0.00139507	0.00138688	0.73371	-0.446719	4.4733e-08	1.33082	down	--
meta_448			Asparaginyl-Cysteine;Cysteinyl-Asparagine;2,4-DP;Dichlorprop;2-(2,4-Dichlorophenoxy)propionic acid;(R)-(2,4-Dichlorophenoxy)propanoate;(R)-Dichlorprop;(S)-(2,4-Dichlorophenoxy)propanoate;(S)-Dichlorprop	-11.3867502859912;-11.3867502859912;-17.0166422761064;-17.0166422761064;-17.0166422761064	MS1 mz matched	294.08	416.995	1.50171e-05	1.50478e-05	1.35838e-05	1.48356e-05	1.45333e-05	1.11602e-05	9.73191e-06	1.15086e-05	1.30154e-05	9.81811e-06	7.42865e-06	1.30706e-05	1.65773e-05	2.89133e-05	1.55951e-05	1.36194e-05	1.26629e-05	1.60284	0.680631	0.0540926	0.817862	unchanged	--
meta_449			Piperolactam D;	5.22596144496793;	MS1 mz matched	294.079	400.98	1.42822e-05	1.10176e-05	1.22067e-05	1.4241e-05	1.42422e-05	1.24989e-05	1.13755e-05	1.25961e-05	1.16041e-05	5.275e-06	5.54977e-06	1.03778e-05	1.97578e-05	8.49489e-06	1.6522e-05	1.14495e-05	9.98e-06	1.30021	0.37875	0.226627	0.514992	unchanged	--
meta_450	Mevalonic acid	0.9921			MS2 reverse	295.145	28.194	5.76735e-05	5.99969e-05	5.64137e-05	5.52491e-05	5.78824e-05	1.92928e-05	2.57181e-05	2.11713e-05	1.73337e-05	1.5003e-05	1.58806e-05	2.61497e-05	2.54972e-05	3.78151e-05	2.19813e-05	2.67003e-05	2.3557e-05	1.41347	0.499245	0.0202533	0.902569	unchanged	--
meta_451	13(S)-HODE	0.7151			MS2 forward	295.224	43.802	0.000591194	0.000583909	0.000618717	0.000530678	0.000517657	0.00062354	0.000604749	0.000627412	0.000526313	0.000547697	0.0005474	0.00061764	0.000556594	0.000569916	0.000630676	0.000631274	0.000652371	1.05216	0.0733517	0.232727	0.511511	unchanged	--
meta_452					Unmapped	296.058	315.726	7.1063e-06	6.6129e-06	6.66192e-06	6.16739e-06	5.78533e-06	1.02109e-05	1.09919e-05	9.53651e-06	9.71228e-06	8.95294e-06	8.66951e-06	3.79032e-06	7.72268e-06	3.72288e-06	4.9216e-06	6.107e-06	3.6279e-06	0.514728	-0.958117	0.000344333	1.21175	down	--
meta_453	S-Methyl-5'-thioadenosine	0.9992			MS2 forward	296.08	60.091	0.00139958	0.00132504	0.00135892	0.00119326	0.00123201	0.00147513	0.00145602	0.00129017	0.00110896	0.00135945	0.00135155	0.00201084	0.00216467	0.00218579	0.00213728	0.00235448	0.00237708	1.64528	0.71833	6.52251e-07	1.3062	up	Zeatin biosynthesis(ko00908);;Biosynthesis of plant secondary metabolites(ko01060);;Metabolic pathways(ko01100);;Cysteine and methionine metabolism(ko00270)
meta_454			(+)-Erythraline;(卤)-Clausenamide;(卤)-Aegeline;Lansamide 3;Oripavine;Codeinone;(5alpha)-7,8-Didehydro-4,5-epoxy-3-methoxy-17-methylmorphin-6-one;Neopinone;Oripavine;(-)-Apoglaziovine;Glaziovine;3-Hydroxyestra-1,3,5(10),7-tetraene-16,17-dione 16-oxime;Tuduranine	-17.8466802831371;-17.8466802831371;-17.8466802831371;-17.8466802831371;-17.8466802831371;-17.8685553608775;-17.8685553608775;-17.8685553608775;-17.8685553608775;-17.8685553608775;-17.8685553608775;-17.8685553608775	MS1 mz matched	296.131	277.337	0.00111348	0.000623639	0.000671035	0.000997971	0.000999559	0.000682512	0.000779347	0.000826826	0.000762946	0.000770074	0.000754254	0.000802751	0.000792592	0.000822355	0.000823647	0.000849908	0.000896528	1.09	0.124324	0.0195207	0.901555	unchanged	--
meta_455			2,9-Dimethyl-2,9-diazatricyclo[10.2.2.25,8]octadeca-5,7,12,14,15,17-hexaene-3,10-diol, 9CI;Fumigaclavine A;Fumigaclavine A	-13.8445380722818;-13.8445380722818;-13.7506326129254	MS1 mz matched	297.161	27.129	0.0031242	0.00320208	0.00310491	0.00275221	0.00308615	0.000978606	0.0015879	0.00130841	0.00116679	0.000973379	0.00109316	0.00151084	0.00141911	0.00183896	0.00126492	0.00134451	0.00143509	1.23989	0.31021	0.0477425	0.790726	unchanged	--
meta_456	Nname,cis-9,10-Epoxystearic acid	0.9942			MS2 forward	297.24	43.793	0.0012095	0.00122705	0.0012553	0.0010758	0.00108455	0.00130199	0.00125441	0.00113942	0.0011049	0.00121996	0.00118859	0.00120916	0.00119785	0.00125095	0.00124159	0.00124805	0.00120819	1.02032	0.0290281	0.464413	0.32509	unchanged	--
meta_457			Dehydroanonaine;2-Naphthalenol 2-aminobenzoate;Thiamine aldehyde;Thiamin aldehyde	9.01310684946329;9.01310684946329;1.14026515718949	MS1 mz matched	298.066	420.133	3.72448e-05	3.41348e-05	3.60231e-05	3.6014e-05	3.42612e-05	4.55737e-05	5.09863e-05	5.181e-05	5.01343e-05	4.92971e-05	4.58352e-05	1.55992e-05	1.86942e-05	1.66734e-05	1.85906e-05	1.71837e-05	1.58834e-05	0.349495	-1.51666	1.52024e-08	1.34955	down	--
meta_458			Dehydroanonaine;2-Naphthalenol 2-aminobenzoate;Thiamine aldehyde;Thiamin aldehyde	9.01310684946329;9.01310684946329;1.14026515718949	MS1 mz matched	298.066	191.887	1.77667e-05	1.86399e-05	1.74286e-05	1.58664e-05	1.66742e-05	1.7617e-05	1.50587e-05	1.22759e-05	1.35524e-05	1.22916e-05	1.16864e-05	2.23412e-05	2.06343e-05	2.36342e-05	2.16318e-05	2.27779e-05	2.1731e-05	1.60945	0.686564	7.05697e-05	1.27006	up	--
meta_459			8-Hydroxynevirapine;3-Hydroxynevirapine;2-Hydroxynevirapine;12-Hydroxynevirapine;2,3-Diphenyl-1-indanone;2,3-Diphenyl-1H-inden-1-one;2,3-Diphenylindone	-23.6633240485189;-23.6633240485189;-23.6633240485189;-23.6633240485189;1.77239285458055	MS1 mz matched	298.126	314.897	1.04536e-05	9.58624e-06	8.82558e-06	8.28179e-06	8.50484e-06	3.64902e-06	3.77222e-06	4.13354e-06	5.9742e-06	4.99933e-06	4.21612e-06	1.33195e-05	1.32375e-05	1.64284e-05	1.36858e-05	1.50603e-05	1.20755e-05	3.13362	1.64783	1.13397e-06	1.32003	up	--
meta_460	D-Lyxose	0.9826			MS2 reverse	299.094	284.359	4.55509e-05	4.37857e-05	4.63314e-05	4.54953e-05	4.93681e-05	4.96813e-05	4.94511e-05	5.46329e-05	5.54276e-05	5.40979e-05	5.43359e-05	4.61758e-05	4.37412e-05	4.3115e-05	4.69524e-05	4.41982e-05	4.95589e-05	0.861834	-0.214518	0.000561627	1.14635	down	Pentose and glucuronate interconversions(ko00040)
meta_461			12-Oxo-2,3-dinor-10,15-phytodienoic acid;Dehydrojuvabione;(4R)-4-[(1R)-1,5-Dimethyl-3-oxo-4-hexenyl]-1-cyclohexene-1-carboxylic acid methyl ester;5-Hydroxy-1-(4-hydroxyphenyl)-3-decanone	-5.84693614670338;-5.67810805447718;-5.67810805447718	MS1 mz matched	299.14	22.534	2.05221e-05	1.68072e-05	2.23147e-05	1.92237e-05	1.88884e-05	2.82555e-05	3.44894e-06	4.11833e-06	2.93863e-05	3.07834e-05	5.42242e-05	1.26634e-05	1.44897e-05	1.83032e-05	1.07114e-05	1.66068e-05	1.88926e-05	0.610233	-0.712567	0.268556	0.495056	unchanged	--
meta_462	Palmitaldehyde	0.881			MS2 reverse	299.255	62.1935	0.000197807	0.000170234	0.000153735	0.000202749	0.000227951	0.000176692	0.000205863	0.000211694	0.000229616	0.000186499	0.000170203	0.000221002	0.000224886	0.000183344	0.0001834	0.000200077	0.000188712	1.01766	0.0252605	0.778722	0.123434	unchanged	--
meta_463					Unmapped	300.01	331.115	1.97854e-05	1.93763e-05	1.71679e-05	1.65361e-05	1.97233e-05	1.67395e-05	1.35793e-05	1.49353e-05	1.93373e-05	1.53481e-05	7.5919e-06	2.94583e-05	2.70838e-05	2.70238e-05	2.58267e-05	1.93665e-05	2.28589e-05	1.73216	0.79257	0.000641192	1.14144	up	--
meta_464	N-Acetylglucosamine 1-phosphate	0.9328			MS2 forward	300.046	420.16	3.75446e-05	3.58698e-05	3.67168e-05	3.30315e-05	3.61628e-05	3.55318e-05	3.39332e-05	2.86061e-05	3.20361e-05	2.98128e-05	3.54477e-05	7.53814e-05	7.24513e-05	6.98162e-05	7.02954e-05	7.44606e-05	6.55224e-05	2.19037	1.13117	3.01707e-09	1.3431	up	--
meta_465			Olsalazine;Olsalazine	-1.8946950405997;-1.94071323027628	MS1 mz matched	301.053	286.281	6.06579e-06	8.36255e-06	9.70784e-06	1.11053e-05	1.21651e-05	1.18214e-05	5.90131e-06	1.31008e-05	1.01239e-05	8.40894e-06	8.70147e-06	1.73056e-05	1.63938e-05	1.38134e-05	1.48357e-05	1.18225e-05	1.34239e-05	1.50876	0.593359	0.00466653	1.03311	up	--
meta_466	12-Oxo-2,3-dinor-10,15-phytodienoic acid	0.7236			MS2 reverse	301.117	259.467	1.37041e-05	1.26129e-05	1.32016e-05	1.22737e-05	1.3338e-05	1.29228e-05	1.42862e-05	1.39894e-05	1.40743e-05	1.33367e-05	1.38292e-05	1.16301e-05	1.11986e-05	1.15333e-05	1.26036e-05	1.24623e-05	1.18672e-05	0.864827	-0.209517	0.00012498	1.20433	down	--
meta_467			Neuromedin B (1-3);trans,trans-Farnesyl phosphate;Farnesyl phosphate;(2E,6E)-Farnesyl phosphate	13.172534126684;-5.62607081492699	MS1 mz matched	301.156	172.254	0.000112449	0.00010607	0.000101929	0.000104946	0.000106462	9.56188e-05	0.000120494	0.000105061	0.000104503	0.000109377	0.000108959	0.000105538	0.000100286	0.000115815	0.000105752	0.00011294	0.000110921	1.01124	0.0161272	0.772828	0.124908	unchanged	--
meta_468			Verimol D;6-Ketoestriol;Masoprocol;Enterodiol;Nordihydroguaiaretate;Arnebinone;Nordihydroguaiaretic acid;NDGA;3,3'-Dihydroxyhexestrol;4,4'-(1,2-Diethylethylene)dipyrocatechol;Enterodiol;Prosolapyrone III;4-Methoxy-2-oxo-6-(1E,7E,9E)-undeca-1,7,9-trien-1-yl-2H-pyran-3-carboxaldehyde;(-)-Solapyrone A;Solapyrone A;4-Methoxy-6-((1R,2S,4aR,8aR)-2-methyl-1,2,4a,5,6,7,8,8a-octahydrophthalen-1-yl)-2-oxo-…	11.2165471024841;11.2165471024841;11.2165471024841;11.2165471024841;11.2165471024841;11.2469957154478;11.2469957154478;11.2469957154478;11.2469957154478;11.2469957154478;11.2469957154478	MS1 mz matched	301.155	157.589	6.99004e-05	8.26456e-05	9.16202e-05	7.79244e-05	8.22907e-05	6.85171e-05	6.44327e-05	7.76692e-05	6.78965e-05	7.29575e-05	7.85353e-05	7.04716e-05	7.78863e-05	7.51237e-05	7.37956e-05	7.56552e-05	7.57176e-05	1.04335	0.0612261	0.260236	0.491524	unchanged	--
meta_469					Unmapped	301.98	177.734	0.000453511	0.000457348	0.000450879	0.000427013	0.000426128	0.000411978	0.00043683	0.000397353	0.00038012	0.000424142	0.000554316	0.000441467	0.000410787	0.000416193	0.000435173	0.000439342	0.000439545	0.991465	-0.0123665	0.891592	0.0596639	unchanged	--
meta_470			Norflurazon	-17.5601	MS1 mz matched	302.033	281.769	3.03116e-05	3.24471e-05	3.04633e-05	3.20666e-05	3.16977e-05	4.40322e-05	4.55945e-05	4.21548e-05	4.71135e-05	4.57365e-05	4.1036e-05	2.74089e-05	3.15874e-05	2.83735e-05	2.54864e-05	3.60014e-05	2.59955e-05	0.658165	-0.603478	4.19748e-05	1.26582	down	--
meta_471			Clofarabine;Cyanofenphos	-15.376825684743;1.6010649128016	MS1 mz matched	302.049	456.464	9.42341e-05	9.3818e-05	8.94231e-05	9.489e-05	8.4141e-05	6.26212e-05	6.0475e-05	5.94656e-05	4.86262e-05	4.98602e-05	5.84407e-05	0.000174537	0.000160705	0.000170244	0.000167394	0.000163332	0.000178279	2.98829	1.57932	3.76443e-11	1.35248	up	--
meta_472			Neuraminic acid;N-(1-Deoxy-1-fructosyl)serine;Neuraminic acid;5-Amino-3,5-dideoxy-D-glycero-D-galacto-2-nonulosonic acid;Miserotoxin	-9.04732859757318;-9.04732859757318;-8.98555347627097;-8.98555347627097	MS1 mz matched	302.062	155.615	8.41114e-05	7.7579e-05	7.74065e-05	7.14955e-05	7.70415e-05	7.95339e-05	9.61142e-05	8.76147e-05	8.24413e-05	9.28241e-05	9.43298e-05	5.28475e-05	5.56486e-05	5.6123e-05	5.315e-05	6.16685e-05	5.77831e-05	0.632853	-0.660058	1.13583e-05	1.30348	down	--
meta_473			Pimelylcarnitine;alpha-Ethyl-alpha,beta-diphenyl-2-pyridineethanol	-0.61846858513595;18.8018101194979	MS1 mz matched	302.165	33.438	9.09381e-05	0.000121555	0.000127523	0.000141192	9.25515e-05	0.000122262	0.000123075	0.000114139	0.000148562	0.000129118	0.000133362	0.000123237	0.000143115	0.000124726	9.33396e-05	0.000138058	0.000117858	0.960828	-0.0576493	0.57518	0.248882	unchanged	--
meta_474			Thymidine 3',5'-cyclic monophosphate;IPSP	0.765673521218556;23.9117350077718	MS1 mz matched	303.046	200.212	4.73104e-05	5.25277e-05	4.81948e-05	4.90933e-05	4.74914e-05	4.98679e-05	5.30492e-05	5.07541e-05	5.02692e-05	5.51119e-05	5.05505e-05	4.90701e-05	4.88306e-05	5.19282e-05	4.92789e-05	5.37583e-05	5.32107e-05	0.98861	-0.016526	0.644506	0.205993	unchanged	--
meta_475			Atenolol;Practolol;Practolol	-18.9455303437664;-18.9455303437664;-18.7854810773678	MS1 mz matched	303.098	32.232	1.9928e-05	2.05974e-05	2.64656e-05	2.38151e-05	2.16573e-05	1.34862e-05	1.63324e-05	1.8188e-05	1.39927e-05	1.61715e-05	1.61531e-05	3.19968e-05	2.86773e-05	2.42965e-05	3.27477e-05	1.37246e-05	2.75505e-05	1.68561	0.753274	0.0117131	1.03174	up	--
meta_476			Chlorambucil;Istamycin AP	-13.3554889353743;-10.3970565176834	MS1 mz matched	303.208	28.764	1.74141e-05	1.64204e-05	1.74654e-05	1.51114e-05	1.94658e-05	1.62536e-05	1.59067e-05	1.52441e-05	1.31494e-05	1.54276e-05	1.58502e-05	1.88203e-05	1.93239e-05	2.27945e-05	1.80362e-05	1.23332e-05	2.1396e-05	1.22729	0.295478	0.0656905	0.789214	unchanged	--
meta_477					Unmapped	303.976	178.082	0.000337444	0.000362195	0.000377826	0.000337996	0.000325209	0.000327756	0.000350093	0.00034349	0.000351842	0.000319051	0.000303379	0.000356783	0.0003614	0.000365591	0.000394602	0.000359313	0.000340967	1.09172	0.126609	0.0169411	0.911789	unchanged	--
meta_478					Unmapped	303.976	163.59	0.000146129	0.000122409	0.000119561	0.000141413	0.000152306	0.000138503	0.000148947	0.000136801	0.000136315	0.00015342	0.000161391	0.000144439	0.000135252	0.000145224	0.000122682	0.000158636	0.000170566	1.00162	0.0023399	0.977322	0.0127719	unchanged	--
meta_479			Cepharadione A;4-(beta-D-Ribofuranosyl)aniline 5'-phosphate	-8.6668972126072;-0.774257669676889	MS1 mz matched	304.066	275.307	5.40654e-05	5.03016e-05	5.02161e-05	5.25855e-05	4.83839e-05	6.71535e-05	7.15894e-05	7.09686e-05	7.25922e-05	7.41425e-05	7.32817e-05	4.94972e-05	4.18064e-05	4.85388e-05	4.43829e-05	4.96099e-05	5.06766e-05	0.662074	-0.594935	2.39281e-07	1.32463	down	--
meta_480			Fenoldopam;Fenoldopam	0.42250953663068;0.327780835162289	MS1 mz matched	304.076	425.229	1.3087e-05	1.25878e-05	1.25282e-05	1.24757e-05	1.30506e-05	1.10919e-05	1.33426e-05	1.22745e-05	1.28394e-05	1.20088e-05	1.31047e-05	1.39271e-05	1.53759e-05	1.38357e-05	1.5071e-05	1.54736e-05	1.59932e-05	1.2011	0.264357	0.000485534	1.15317	up	--
meta_481			Sertraline;Sertraline	5.82416441823319;5.84055399055372	MS1 mz matched	304.076	410.054	1.08801e-05	1.01695e-05	1.06783e-05	9.8632e-06	9.47932e-06	9.89344e-06	1.06129e-05	9.76709e-06	1.0036e-05	1.04222e-05	1.07141e-05	1.12874e-05	1.17735e-05	1.1201e-05	1.21991e-05	1.10477e-05	1.31936e-05	1.15065	0.202445	0.00378577	1.08525	up	--
meta_482			Zaleplon;Zaleplon	6.98461751815464;6.85385168248501	MS1 mz matched	304.13	67.1	0.000152953	0.000131576	0.000167707	0.000140023	0.000140948	0.00011828	0.000153302	9.08264e-05	2.08108e-05	7.79406e-05	9.58596e-05	0.000163747	0.000160406	6.92751e-05	1.90355e-05	5.93038e-05	1.4983e-05	0.873848	-0.194546	0.72716	0.153472	unchanged	--
meta_483			Uridine 2',3'-cyclic phosphate ;2',3'-Cyclic UMP	-15.4519903113506;-15.445781770378	MS1 mz matched	305.021	327.699	0.0141014	0.0135979	0.0136993	0.0136704	0.0139375	0.0141459	0.0144841	0.0138447	0.0145185	0.0141217	0.0140319	0.0147231	0.0151868	0.0147998	0.0143267	0.0151722	0.014815	1.04553	0.0642377	0.00356369	1.04555	up	--
meta_484			Phenyl 5-phospho-alpha-D-ribofuranoside;4-(beta-D-Ribofuranosyl)phenol 5'-phosphate	-0.269890099786547;-0.269890099786547	MS1 mz matched	305.05	451.968	1.84495e-05	1.75151e-05	1.73062e-05	1.70767e-05	1.6014e-05	1.92553e-05	2.41483e-05	1.97208e-05	1.82099e-05	2.15428e-05	1.72897e-05	1.38338e-05	1.29411e-05	1.29241e-05	1.20548e-05	1.28898e-05	1.17201e-05	0.635482	-0.654077	0.000490429	1.23649	down	--
meta_485	Dihomo-gamma-Linolenic Acid	0.9949			MS2 forward	305.245	39.972	0.00830462	0.00901493	0.00894285	0.00895711	0.00929468	0.0109042	0.0101364	0.0111967	0.0110899	0.0110061	0.0101854	0.00667552	0.00637569	0.00684808	0.00664209	0.00694399	0.00668076	0.62255	-0.683739	3.76047e-07	1.34155	down	Linoleic acid metabolism(ko00591);;Metabolic pathways(ko01100);;Biosynthesis of unsaturated fatty acids(ko01040)
meta_486	2'-Deoxycytidine 5'-monophosphate (dCMP)	0.978			MS2 forward	306.046	417.843	1.27079e-05	1.16226e-05	1.16679e-05	1.11705e-05	1.21853e-05	1.61892e-05	1.89781e-05	1.82041e-05	1.66716e-05	1.89863e-05	1.61103e-05	7.35249e-06	8.15482e-06	7.39164e-06	7.53735e-06	8.93206e-06	7.4216e-06	0.445027	-1.16804	8.6703e-07	1.33365	down	--
meta_487			2,3-Diphosphoglyceric acid;Glyceric acid 1,3-biphosphate;4,4'-Methylene-bis-(2-chloroaniline);Methylenebis(chloroaniline);MOCA	18.4184837376581;18.4184837376581;15.7872302355864	MS1 mz matched	306.055	148.478	6.47319e-05	5.98476e-05	6.36407e-05	6.25186e-05	6.32931e-05	5.44893e-05	6.82415e-05	5.45427e-05	5.23027e-05	5.80181e-05	5.28153e-05	8.57612e-05	8.23326e-05	8.10432e-05	8.5807e-05	9.04921e-05	8.5685e-05	1.50149	0.586393	8.90604e-06	1.2976	up	--
meta_488			2-O-p-Coumaroyltartronic acid;	8.82302133201035;	MS1 mz matched	306.054	224.82	9.98279e-06	1.3345e-05	1.4327e-05	1.52213e-05	1.69586e-05	2.23594e-05	1.60634e-05	2.17737e-05	1.87718e-05	1.98585e-05	1.89385e-05	9.06915e-06	7.73293e-06	7.31919e-06	8.21697e-06	7.7482e-06	5.97048e-06	0.391091	-1.35442	7.99003e-06	1.31124	down	--
meta_489			Alphachloralose;Chloralose	20.8954269276231;20.9642680057135	MS1 mz matched	306.969	24.239	3.68264e-05	3.04567e-05	2.9238e-05	2.79564e-05	2.77184e-05	5.60765e-05	7.23773e-05	4.94399e-05	1.39862e-05	6.15156e-05	6.42709e-05	1.48606e-05	1.9737e-05	1.58175e-05	7.84811e-06	1.02896e-05	2.7355e-06	0.224412	-2.15578	0.00356899	1.12669	down	--
meta_490			dUMP;Aplysil	22.8803993642638;22.0749691924274	MS1 mz matched	307.042	153.721	3.81593e-05	3.59468e-05	3.78278e-05	3.7686e-05	3.68177e-05	4.71621e-05	5.5801e-05	4.83151e-05	4.68734e-05	4.95978e-05	5.359e-05	1.92895e-05	1.92465e-05	1.89007e-05	2.0918e-05	2.35463e-05	2.10653e-05	0.408066	-1.29313	3.1777e-07	1.33833	down	--
meta_491			Bisdemethoxycurcumin;Glyinflanin H;Moracin D;Moracin E;Kanzonol U;Moracin G;Warfarin;(1S,2R,3S)-2,3-Dihydro-4-(4-hydroxyphenyl)-1H-phenalene-1,2,3-triol;Warfarin;Bisdemethoxycurcumin;(S)-Warfarin	13.1218313567776;13.1218313567776;13.1218313567776;13.1218313567776;13.1218313567776;13.1218313567776;13.1218313567776;13.1218313567776;12.9887580495849;12.9887580495849;12.9887580495849	MS1 mz matched	307.109	272.174	0.000976248	0.000978814	0.00101548	0.000912393	0.0010225	0.00104299	0.00119616	0.0011578	0.00107518	0.00111864	0.00109493	0.000898887	0.000980379	0.00094097	0.000822158	0.000989112	0.000939648	0.833294	-0.263103	0.000276516	1.17837	down	--
meta_492			Bisdemethoxycurcumin;Glyinflanin H;Moracin D;Moracin E;Kanzonol U;Moracin G;Warfarin;(1S,2R,3S)-2,3-Dihydro-4-(4-hydroxyphenyl)-1H-phenalene-1,2,3-triol;Warfarin;Bisdemethoxycurcumin;(S)-Warfarin	9.82327902851518;9.82327902851518;9.82327902851518;9.82327902851518;9.82327902851518;9.82327902851518;9.82327902851518;9.82327902851518;9.69020616026604;9.69020616026604;9.69020616026604	MS1 mz matched	307.108	160.544	1.60924e-05	1.45799e-05	1.43061e-05	1.3858e-05	1.63001e-05	1.42141e-05	1.75897e-05	1.50479e-05	1.48774e-05	3.43746e-05	1.54476e-05	1.44094e-05	1.70367e-05	1.52617e-05	1.33786e-05	3.60942e-05	1.66062e-05	1.01108	0.0158907	0.966204	0.0136932	unchanged	--
meta_493			Bisdemethoxycurcumin;Glyinflanin H;Moracin D;Moracin E;Kanzonol U;Moracin G;Warfarin;(1S,2R,3S)-2,3-Dihydro-4-(4-hydroxyphenyl)-1H-phenalene-1,2,3-triol;Warfarin;Bisdemethoxycurcumin;(S)-Warfarin	10.0284039986462;10.0284039986462;10.0284039986462;10.0284039986462;10.0284039986462;10.0284039986462;10.0284039986462;10.0284039986462;9.89533110310076;9.89533110310076;9.89533110310076	MS1 mz matched	307.108	137.492	5.69461e-05	6.09939e-05	6.89764e-05	5.64285e-05	6.90935e-05	0.000165855	5.82802e-05	6.84062e-05	5.26822e-05	6.42953e-05	5.94739e-05	5.72352e-05	9.07314e-05	6.22978e-05	6.22849e-05	6.75802e-05	6.45611e-05	0.862893	-0.212746	0.580954	0.245528	unchanged	--
meta_494			(S)-5-Diphosphomevalonic acid;(R)-Mevalonic acid-5-pyrophosphate;Citrus Red No.2;Citrus Red 2	-20.6447617770069;-20.6447617770069;-18.0483914991789	MS1 mz matched	307.111	374.335	6.77653e-05	6.90345e-05	6.02855e-05	5.55841e-05	6.19717e-05	2.76484e-05	1.92632e-05	1.89985e-05	4.7503e-05	2.26506e-05	2.07572e-05	0.000123571	0.000152576	0.000157253	0.00013138	0.000154329	0.000128837	5.4071	2.43486	8.21413e-08	1.32961	up	--
meta_495			(S)-5-Diphosphomevalonic acid;(R)-Mevalonic acid-5-pyrophosphate;Citrus Red No.2;Citrus Red 2	-7.00772985835617;-7.00772985835617;-4.4113241730128	MS1 mz matched	307.115	33.4865	1.50413e-05	8.82219e-06	1.06307e-05	1.6086e-05	1.72863e-05	1.50481e-05	1.84898e-05	1.36098e-05	1.56151e-05	1.78511e-05	1.92723e-05	1.37122e-05	1.29611e-05	1.30559e-05	1.12834e-05	1.30682e-05	2.43959e-06	0.665963	-0.586487	0.0245146	0.904992	unchanged	--
meta_496			Phenylbutazone;Phenylbutazone;DMXB-A;GTS-21;2,4-Dimethoxybenzylidene abaseine	-17.9180775621671;-17.9897940141752;-17.9897940141752	MS1 mz matched	307.147	444.884	9.83177e-05	9.42852e-05	0.00015118	7.83336e-05	8.29036e-05	3.9555e-05	9.51173e-05	4.40564e-05	6.48611e-05	0.000101862	4.0865e-05	0.00011397	0.000115385	0.000135818	0.000105142	0.000120639	0.000103109	1.79662	0.845281	0.00481395	1.07487	up	--
meta_497			Phenylbutazone;Phenylbutazone;DMXB-A;GTS-21;2,4-Dimethoxybenzylidene abaseine	-18.9133640583206;-18.985080438949;-18.985080438949	MS1 mz matched	307.147	484.204	6.45023e-05	5.7024e-05	5.60444e-05	6.15633e-05	5.22246e-05	4.32091e-05	4.79783e-05	6.68154e-05	5.33662e-05	3.86215e-05	2.63592e-05	4.5991e-05	7.03223e-05	4.69172e-05	5.82334e-05	7.33319e-05	4.81114e-05	1.24084	0.311322	0.170242	0.574779	unchanged	--
meta_498			Phenylbutazone;Phenylbutazone;DMXB-A;GTS-21;2,4-Dimethoxybenzylidene abaseine	-17.6513265027182;-17.7230429738571;-17.7230429738571	MS1 mz matched	307.147	429.078	6.03137e-05	5.71457e-05	4.89429e-05	4.72536e-05	5.2488e-05	2.58791e-05	1.39954e-05	2.83309e-05	3.76623e-05	2.97437e-05	2.53197e-05	6.41302e-05	6.72547e-05	7.7522e-05	6.51444e-05	7.12937e-05	6.25125e-05	2.53436	1.34162	1.97044e-06	1.30144	up	--
meta_499	11(Z),14(Z)-Eicosadienoic Acid	0.999			MS2 forward	307.262	39.963	0.0485951	0.0483448	0.0510587	0.0473769	0.04847	0.0586471	0.0570515	0.0609665	0.0616518	0.0670215	0.0623481	0.0364118	0.0362452	0.0342402	0.0384611	0.0356504	0.0360793	0.590416	-0.760196	1.3659e-06	1.33542	down	--
meta_500					Unmapped	308.038	335.926	0.000314652	0.000319744	0.000298569	0.000282466	0.000302685	0.000226437	0.000239627	0.000204308	0.000268892	0.000233825	0.000210941	0.00045265	0.000453192	0.000469209	0.000438974	0.00045875	0.000421861	1.94695	0.961215	1.36251e-08	1.33946	up	--
meta_501			N-Acetyl-a-neuraminic acid;N-Acetylneuraminic acid;N-Acetylneuramite;N-Acetylneuraminic acid;5-Acetamido-3,5-dideoxy-D-glycero-D-galacto-2-nonulosonic acid;Neu5Ac;O-Acetylneuraminic acid;O-Acetylated sialic acid;N-Acetyl-alpha-neuramite;alpha-Neu5Ac;N-Acetyl-beta-neuramite;beta-Neu5Ac;N-Glycolylmuramic acid;2-Glycolylamido-3-O-[(R)-1-carboxyethyl]-2-deoxy-D-glucopyranose	-6.40945216361541;-6.40945216361541;-6.47027233379342;-6.47027233379342;-6.47027233379342;-6.47027233379342;-6.47027233379342	MS1 mz matched	308.095	392.717	0.00065185	0.000602464	0.000590779	0.000578211	0.000672877	0.000682444	0.000489936	0.000392199	0.000498686	0.000307287	0.000306845	0.000642231	0.00100651	0.000566146	0.000740668	0.000819978	0.000630176	1.64552	0.718543	0.00841761	0.97831	unchanged	--
meta_502			Cryptodorine;Piperolactam C;Lumarine	-17.0947853565957;-17.0947853565957;-17.0689042157565	MS1 mz matched	308.095	417.626	0.000258243	0.000254259	0.00022087	0.000230672	0.000248811	0.000217324	0.000199146	0.000157009	0.000159533	0.000123555	0.000138505	0.000211838	0.000277324	0.000269305	0.000225573	0.000265028	0.000279035	1.53567	0.61887	0.000896467	1.13101	up	--
meta_503			Cryptodorine;Piperolactam C;Lumarine	9.35619213705096;9.35619213705096;9.38207396248337	MS1 mz matched	308.096	278.588	0.00198796	0.00195694	0.00197536	0.00186821	0.00190892	0.00206182	0.00243478	0.00223818	0.00219328	0.0023546	0.00229286	0.00170458	0.00170719	0.00173309	0.00171233	0.00182196	0.00189192	0.778686	-0.360886	3.60232e-05	1.26647	down	--
meta_504					Unmapped	308.974	439.83	6.96269e-05	5.95136e-05	6.57093e-05	7.13213e-05	6.43349e-05	8.42947e-05	0.000101825	0.000108628	9.40393e-05	9.4247e-05	9.11668e-05	4.08185e-05	5.42833e-05	4.41295e-05	5.19595e-05	4.94438e-05	4.80992e-05	0.502845	-0.991815	2.19218e-06	1.31319	down	--
meta_505			(E)-1-O-Cinnamoyl-beta-D-glucose;(E)-2-O-Cinnamoyl-beta-D-glucopyranose;1-Pentadecanecarboxylic acid;trans-Cinmoyl beta-D-glucoside;1-O-trans-Cinmoyl-beta-D-glucopyranose;Mellitoxin;Hyenchin;Picrotin	-16.2112700541496;-16.2112700541496;-16.2112700541496;-16.3631514843176;-16.3631514843176;-16.3631514843176	MS1 mz matched	309.1	189.668	6.19629e-06	7.51093e-06	7.69916e-06	6.79905e-06	7.13602e-06	4.52344e-06	5.11331e-06	6.44974e-06	6.10769e-06	5.99178e-06	6.30058e-06	7.68335e-06	8.00843e-06	8.52091e-06	7.93658e-06	8.64477e-06	8.74103e-06	1.43636	0.522417	0.000113743	1.23826	up	--
meta_506			Menaquinol;Mestranol;Gestodene;Canbinol;Mestranol	-0.902985389971618;-0.902985389971618;-0.902985389971618;-0.967138877720378;-0.967138877720378	MS1 mz matched	309.183	24.4645	0.000585057	0.00057166	0.000588711	0.000521875	0.000568624	0.000458152	0.000465181	0.000490834	0.000403674	0.000514373	0.00060638	0.000638735	0.000631398	0.000706384	0.000524314	0.000577018	0.000614053	1.25635	0.329238	0.00744137	0.988267	unchanged	--
meta_507	2E-Eicosenoic acid	0.9995			MS2 forward	309.277	39.965	0.0228841	0.0234458	0.0246104	0.0242921	0.0268103	0.0302132	0.0277901	0.0306525	0.0283127	0.0277129	0.0275644	0.0244902	0.0250872	0.0245371	0.0221044	0.0255992	0.0237271	0.844986	-0.243001	0.000151387	1.1985	down	--
meta_508			4'-Hydroxydiclofenac;3'-Hydroxydiclofenac;5-Hydroxydiclofenac;Flurochloridone;Raiser	-8.3553154020504;-8.3553154020504;-8.3553154020504;-0.643067793514273	MS1 mz matched	310.006	289.513	7.46321e-05	6.56211e-05	6.43573e-05	5.3073e-05	5.52816e-05	4.58019e-05	6.3937e-05	4.67955e-05	4.57129e-05	5.51109e-05	5.07336e-05	6.2817e-05	6.90908e-05	7.5571e-05	6.99285e-05	8.15512e-05	7.73025e-05	1.41601	0.501831	0.000338797	1.16672	up	--
meta_509					Unmapped	310.042	218.803	3.46383e-05	2.96449e-05	2.94593e-05	2.8463e-05	3.06739e-05	3.2284e-05	3.85764e-05	3.41387e-05	3.28973e-05	3.45261e-05	3.44122e-05	3.2304e-05	3.25955e-05	3.22853e-05	3.20269e-05	3.22674e-05	3.37912e-05	0.944089	-0.0830047	0.0863987	0.742483	unchanged	--
meta_510			Citalopram propionic acid;Icilin;AG 3-5	-9.95963392578271;6.66397506070019	MS1 mz matched	310.093	304.974	8.49135e-05	7.60404e-05	7.24006e-05	6.77923e-05	7.25196e-05	3.14452e-05	3.52701e-05	3.17846e-05	4.37977e-05	3.70824e-05	3.02886e-05	7.95239e-05	9.59263e-05	0.000114608	9.481e-05	0.000104292	9.07094e-05	2.76565	1.46762	1.04614e-05	1.31012	up	--
meta_511			Citalopram propionic acid;Citalopram propionic acid	-3.23019498192725;-3.32180633741431	MS1 mz matched	310.095	321.087	5.08208e-05	3.60852e-05	3.46338e-05	2.92027e-05	2.88952e-05	2.88525e-05	5.0846e-05	3.10663e-05	3.48598e-05	4.39154e-05	3.46504e-05	2.74374e-05	3.39338e-05	3.86318e-05	3.47422e-05	4.55166e-05	3.52591e-05	0.96133	-0.0568969	0.738324	0.152273	unchanged	--
meta_512			Ac-Tyr-OEt;N-Acetyl-L-tyrosine ethyl ester;Ethyl N-alpha-acetyl-tyrosite	24.6898	MS1 mz matched	310.147	249.868	0.000107527	0.000110256	0.000129688	9.89626e-05	0.000126632	8.36051e-05	0.000151622	9.19038e-05	9.83203e-05	0.000102299	9.96486e-05	7.25835e-05	7.64078e-05	8.51678e-05	7.55737e-05	0.000123068	8.50058e-05	0.825323	-0.276969	0.17435	0.574876	unchanged	--
meta_513					Unmapped	310.93	294.133	0.000241185	0.000260112	0.000267758	0.000273393	0.000291539	0.00026141	0.000237002	0.000272821	0.000251562	0.00024469	0.000256014	0.000337756	0.000345645	0.000309705	0.000324241	0.000302724	0.000325675	1.27716	0.352937	1.13424e-05	1.27288	up	--
meta_514			Furosemide;Furosemide	0.848768023010343;0.909069697408688	MS1 mz matched	310.989	411.822	1.4461e-05	1.58907e-05	1.42648e-05	1.34646e-05	1.43889e-05	1.35524e-05	1.34302e-05	1.03228e-05	1.25058e-05	1.27033e-05	1.21661e-05	2.46377e-05	1.7683e-05	2.15199e-05	1.96742e-05	2.05204e-05	2.17563e-05	1.68439	0.752229	6.77549e-05	1.26486	up	--
meta_515			Ethopropazine;Jatrophone;Broussonin C;Centrolobine;Yakuchinone A;Yakuchinone-A	-3.49749790746626;-24.2567811065758;-24.2567811065758;-24.2567811065758;-24.2567811065758	MS1 mz matched	311.165	598.399	0.000284259	0.000281634	0.000287236	0.000162431	0.000209677	0.000352247	0.000108497	0.000236175	0.00024538	0.000277965	0.000287863	0.000331211	0.000243912	0.000266319	0.000307141	0.000385345	0.000251897	1.18414	0.243834	0.276736	0.468931	unchanged	--
meta_516			N-Undecylbenzenesulfonic acid;Jatrophone;Broussonin C;Centrolobine;Yakuchinone A;Yakuchinone-A	6.46142094855475;17.4025578806782;17.4025578806782;17.4025578806782;17.4025578806782	MS1 mz matched	311.178	26.974	0.0147216	0.0157559	0.0148634	0.0143183	0.015195	0.00705124	0.00985201	0.00811939	0.00756717	0.00721845	0.00753674	0.0100052	0.00983479	0.0118594	0.00909935	0.00955236	0.0104472	1.28416	0.36082	0.0029504	1.05599	up	--
meta_517	D-Neopterin	0.672			MS2 reverse	312.089	305.557	3.9382e-06	4.01467e-06	4.34976e-06	3.84147e-06	4.7207e-06	3.46307e-06	3.34867e-06	3.0673e-06	3.49255e-06	2.84194e-06	2.57579e-06	4.39961e-06	4.74515e-06	6.24325e-06	5.48002e-06	6.42714e-06	4.98861e-06	1.7182	0.780896	0.000495689	1.20599	up	Folate biosynthesis(ko00790)
meta_518			Ethylmorphine;6-O-Methylcodeine;(+)-Erysotrine;Reboxetine;Ethylmorphine;Armepavine;Erysotrine;Laurifine;6-Ethylmorphine;3-Methoxyestra-1,3,5(10)-triene-16,17-dione 16-oxime;3-Methoxyestra-1,3,5(10)-trien-16-oximino-17-one	-18.4990286944802;-18.4990286944802;-18.4990286944802;-18.4990286944802;-18.519464644869;-18.519464644869;-18.519464644869;-18.519464644869;-18.519464644869;-18.519464644869	MS1 mz matched	312.162	275.63	1.94285e-05	2.02017e-05	1.738e-05	1.89881e-05	1.56857e-05	1.15462e-05	1.57561e-05	1.22497e-05	1.18513e-05	1.64284e-05	1.40356e-05	2.26827e-05	2.61932e-05	2.41111e-05	2.16209e-05	2.14874e-05	2.40682e-05	1.71208	0.775753	7.02432e-06	1.27452	up	--
meta_519			Valdecoxib;Ventinone A;1,4,5-Trihydroxy-7-methoxy-2,3-dimethylanthraquinone;Irisolidone;Pisatin;(+)-Pisatin;6-Hydroxy-2-(4-hydroxyphenyl)-5,7-dimethoxy-4H-1-benzopyran-4-one;4',6-Dihydroxy-5,7-dimethoxyflavone;Pinobanksin 3-O-acetate;Aflatoxin B2;4'-Methylcapillarisin;5,7-Dihydroxy-4',6-dimethoxyflavone;7-Methylcapillarisin;Cirsimaritin;Scrophulein;Aflatoxicol;AFL	6.30300302647021;-14.3511664263536;-14.3511664263536;-14.3511664263536;-14.3511664263536;-14.3511664263536;-14.3511664263536;-14.3511664263536;-14.3511664263536;-14.3511664263536	MS1 mz matched	313.074	32.676	0.000206151	0.000347413	0.000427605	0.000391869	0.000369689	0.000163005	0.000100693	0.000333534	0.000237964	0.000122313	0.000262861	0.00026535	0.000293303	0.000197898	0.000242786	0.00019088	0.00025318	1.18275	0.242149	0.385486	0.38596	unchanged	--
meta_520			Clomipramine;Clomipramine	-1.73226604920231;-1.80706975848359	MS1 mz matched	313.154	145.426	1.60651e-05	2.07964e-05	1.9949e-05	1.81687e-05	1.8212e-05	2.34803e-05	1.50019e-05	1.47605e-05	1.44248e-05	1.98105e-05	1.68217e-05	1.40091e-05	1.36522e-05	1.3794e-05	1.37528e-05	1.38517e-05	1.45392e-05	0.801527	-0.319177	0.065544	0.808274	unchanged	--
meta_521					Unmapped	313.234	43.801	0.000184697	0.000219171	0.000208393	0.000176699	0.000181814	0.000180875	0.0002143	0.000171741	0.000161616	0.000194817	0.000179091	0.000213216	0.00018493	0.000161281	0.000216141	0.000190958	0.000199362	1.05755	0.080731	0.367881	0.389536	unchanged	--
meta_522			Distichonic acid B;Distichonic acid A;N-Glycosyl-L-asparagine	-7.87334333609013;-7.87334333609013;-7.82030170720956	MS1 mz matched	315.077	373.057	0.000192956	0.000185824	0.000182305	0.000191637	0.000203567	0.000188569	0.000208034	0.000217912	0.000211287	0.000198133	0.000200949	0.000207505	0.000211496	0.000196816	0.000197185	0.000203151	0.000212051	1.00271	0.00390506	0.915747	0.0483284	unchanged	--
meta_523			Isopulegone caffeate;Imipramine hydrochloride	10.2053513259989;0.271688765636663	MS1 mz matched	315.171	142.717	0.000310765	0.000335924	0.000359796	0.000449927	0.000331405	0.000315211	0.000304867	0.000505168	0.000433719	0.0003425	0.000347742	0.000292731	0.000288432	0.000311985	0.000344093	0.000321282	0.000335675	0.842162	-0.24783	0.127202	0.664517	unchanged	--
meta_524			Imipramine hydrochloride	23.4051	MS1 mz matched	315.172	164.762	0.000130097	0.000126609	0.000127278	0.000123075	0.000125151	0.000112355	0.000132627	0.000137055	0.000128607	0.000131371	0.000141172	0.000110406	0.000112566	0.000119055	0.000119162	0.000128021	0.000125431	0.912479	-0.132136	0.0464303	0.802545	unchanged	--
meta_525			7,8-Dihydroneopterin 2',3'-cyclic phosphate	-1.57703	MS1 mz matched	316.046	324.005	1.84751e-05	1.91197e-05	1.93414e-05	2.02796e-05	2.10197e-05	1.64165e-05	1.49434e-05	1.74998e-05	1.71218e-05	1.55947e-05	1.70722e-05	3.07337e-05	2.97941e-05	2.54704e-05	3.04215e-05	2.59805e-05	2.56465e-05	1.70349	0.768496	2.8802e-05	1.30022	up	--
meta_526	Prunasin	0.7125			MS2 reverse	316.08	373.059	1.97242e-05	1.96821e-05	1.94086e-05	2.26241e-05	2.18594e-05	2.1456e-05	2.22836e-05	2.26208e-05	2.601e-05	2.23581e-05	2.29021e-05	2.27748e-05	2.20249e-05	2.10334e-05	2.11353e-05	2.08318e-05	2.30097e-05	0.950441	-0.0733303	0.167998	0.585268	unchanged	--
meta_527			Carboxytolbutamide;Urate-3-ribonucleoside;Uric acid ribonucleoside	-9.97174093668685;14.6632159231045	MS1 mz matched	316.092	266.046	5.5976e-05	5.79843e-05	5.45013e-05	5.04049e-05	5.01361e-05	1.58629e-05	2.23709e-05	2.24509e-05	2.69047e-05	2.4497e-05	2.24906e-05	9.32763e-05	0.000107431	0.000128415	9.69176e-05	0.000112245	9.5641e-05	4.71051	2.23588	8.85716e-06	1.32744	up	--
meta_528			N-(1-Deoxy-1-fructosyl)histidine;	-23.0195101384751;	MS1 mz matched	316.114	362.145	0.000581911	0.000542923	0.000540766	0.000510461	0.000518186	0.000293384	0.00020901	0.00016099	0.000202065	0.000172632	0.000279276	0.00171495	0.00176719	0.00177154	0.00166956	0.00174887	0.00179657	7.94672	2.99036	3.33635e-13	1.35649	up	--
meta_529					Unmapped	317.144	240.057	2.43838e-05	2.0742e-05	1.93814e-05	2.10044e-05	2.1938e-05	1.82124e-05	2.18064e-05	1.89845e-05	1.892e-05	1.96489e-05	1.83622e-05	1.72372e-05	2.0776e-05	1.94137e-05	1.7289e-05	1.8256e-05	1.80357e-05	0.957503	-0.0626508	0.314809	0.435488	unchanged	--
meta_530	5(S)-HpETE	0.9005			MS2 reverse	317.208	43.811	6.94663e-05	8.51323e-05	7.64375e-05	5.03691e-05	7.74952e-05	6.64808e-05	6.29223e-05	5.99405e-05	6.54408e-05	6.71161e-05	7.41788e-05	6.98726e-05	9.00893e-05	6.9023e-05	7.45958e-05	7.32485e-05	7.1537e-05	1.13201	0.178888	0.0469742	0.804563	unchanged	--
meta_531	Hesperetin	0.9583			MS2 reverse	318.091	362.133	3.80892e-05	3.90983e-05	3.90149e-05	3.69106e-05	3.88942e-05	2.42196e-05	1.78726e-05	1.50357e-05	1.70594e-05	1.53601e-05	2.46277e-05	0.000112923	0.00010541	0.000100879	0.000105962	0.000103525	0.000104217	5.5434	2.47077	7.4269e-12	1.35399	up	Flavonoid biosynthesis(ko00941)
meta_532	D-Glucose 6-phosphate	0.9849			MS2 forward	319.039	441.812	2.11481e-05	1.93506e-05	2.08006e-05	1.97107e-05	2.00299e-05	2.20303e-05	2.13977e-05	2.22402e-05	2.27732e-05	2.05194e-05	2.21554e-05	3.0431e-05	3.166e-05	3.0771e-05	2.97622e-05	3.12088e-05	3.13948e-05	1.4127	0.498455	1.65814e-09	1.34401	up	Biosynthesis of antibiotics(ko01130);;Biosynthesis of terpenoids and steroids(ko01062);;Insulin secretion(ko04911);;Inositol phosphate metabolism(ko00562);;Biofilm formation - Vibrio cholerae(ko05111);;Central carbon metabolism in cancer(ko05230);;Thyroid hormone synthesis(ko04918);;Metabolic pathways(ko01100);;Two-component system(ko02020);;Neomycin, kanamycin and gentamicin biosynthesis(ko00524…
meta_533			2'-Hydroxy-4',6'-dimethoxychalcone;(S)-5,7-Dihydroxy-6,8-dimethylflavanone;Stercurensin;DL-Propylene glycol dibenzoate;Batatasin I;Batatasin I;2,5,7-Trimethoxyphenthren-3-ol;Isobatatasin I;Phenethyl caffeate;Caffeic acid phenethyl ester	-3.02353153344443;-3.02353153344443;-3.02353153344443;-3.02353153344443;-3.02353153344443;-3.1678439900243;-3.1678439900243;-3.1678439900243	MS1 mz matched	319.076	32.0615	9.20248e-06	5.81631e-06	5.88944e-06	5.6889e-06	6.77593e-06	6.32486e-06	6.83547e-06	7.35638e-06	6.40323e-06	7.76113e-06	7.49004e-06	1.26256e-05	1.23346e-05	1.2069e-05	8.9306e-06	8.54555e-06	9.33074e-06	1.51374	0.598119	0.00430523	1.10797	up	--
meta_534	5(S)-HETE	0.8011			MS2 reverse	319.224	43.801	0.000172503	0.000165759	0.000171371	0.000146727	0.000157922	0.000180433	0.000213268	0.000186188	0.000183344	0.00019022	0.000189081	0.00012961	0.000121014	0.000105233	0.000140742	0.00013222	0.000122972	0.658003	-0.603833	2.66323e-06	1.28865	down	Arachidonic acid metabolism(ko00590);;Inflammatory mediator regulation of TRP channels(ko04750)
meta_535					Unmapped	320.03	336.833	1.85133e-05	2.25637e-05	2.5187e-05	2.7051e-05	3.30002e-05	2.00528e-05	1.89975e-05	3.14235e-05	2.91871e-05	1.95075e-05	2.35838e-05	2.37761e-05	3.41868e-05	2.58445e-05	2.17313e-05	2.0335e-05	2.79823e-05	1.07779	0.10807	0.549832	0.262132	unchanged	--
meta_536			Clopidogrel;Flamprop-M;Flamprop	-1.08204401863227;5.85503873452714;5.85503873452714	MS1 mz matched	320.059	456.49	0.000142012	0.000144789	0.000143765	0.000141717	0.000145769	0.000105592	9.72897e-05	8.46186e-05	8.08566e-05	8.15706e-05	8.82557e-05	0.000237139	0.00021668	0.000226927	0.000232988	0.000217236	0.000236178	2.5403	1.345	2.40757e-10	1.3489	up	--
meta_537			Homodihydrocapsaicin;Deoxy-5-methylcytidylate;5-Methyldeoxycytidine 5'-phosphate	-15.308327273552;5.53010254219385	MS1 mz matched	320.225	253.341	7.58723e-06	7.7912e-06	7.73789e-06	6.15485e-06	6.05586e-06	1.77552e-06	1.66571e-06	1.57633e-06	1.35005e-06	3.07122e-06	1.54175e-06	4.91726e-06	5.3894e-06	5.40858e-06	5.54318e-06	6.77666e-06	5.87143e-06	3.08786	1.62661	9.79014e-07	1.30029	up	--
meta_538	Deoxythymidine 5'-phosphate (dTMP)	0.9551			MS2 forward	321.045	388.723	7.17045e-05	6.83215e-05	7.73892e-05	7.34507e-05	6.84452e-05	0.00011954	0.00013559	0.000127194	0.000119046	0.000129394	0.000125861	4.64543e-05	5.12802e-05	4.63333e-05	4.89865e-05	5.40382e-05	4.89828e-05	0.39131	-1.35362	1.82798e-08	1.35012	down	--
meta_539			Metominostrobin	-0.351969	MS1 mz matched	321.061	321.987	1.88586e-05	1.61275e-05	1.47721e-05	1.37423e-05	1.17132e-05	1.53284e-05	1.87044e-05	1.56488e-05	1.60916e-05	1.78168e-05	1.58237e-05	1.26105e-05	1.3974e-05	1.45217e-05	1.23067e-05	1.90744e-05	1.458e-05	0.875809	-0.191311	0.108961	0.67784	unchanged	--
meta_540			Leucodelphinidin	21.9273	MS1 mz matched	321.076	283.719	2.88159e-05	2.44809e-05	2.20086e-05	2.56997e-05	2.69091e-05	2.54306e-05	3.04279e-05	2.99231e-05	3.40312e-05	2.58754e-05	2.82668e-05	2.99535e-05	2.80858e-05	2.49061e-05	3.02092e-05	2.90357e-05	3.15283e-05	0.998641	-0.00196261	0.980979	0.00780811	unchanged	--
meta_541	D-Mannitol 1-phosphate	0.6524			MS2 forward	321.162	28.508	8.09013e-06	1.21091e-05	9.23271e-06	9.01635e-06	9.41247e-06	5.03608e-06	5.49745e-06	3.73755e-06	3.73462e-06	4.83852e-06	3.74988e-06	6.84929e-06	6.26402e-06	7.14299e-06	1.43865e-05	6.29777e-06	6.90663e-06	1.79917	0.847329	0.0397989	0.875516	unchanged	--
meta_542			Digallate;Digallic acid	22.3447	MS1 mz matched	321.219	24.063	0.00029378	0.000350038	0.000339414	0.000310736	0.000339328	7.83755e-05	9.05754e-05	8.44053e-05	7.32055e-05	8.11136e-05	8.55292e-05	0.000126098	0.000126659	0.00014666	0.000118161	0.000122671	0.000114031	1.52935	0.612917	4.4221e-05	1.26892	up	--
meta_543					Unmapped	321.276	39.342	0.0010668	0.00103054	0.00106572	0.00100822	0.00105534	0.00123715	0.00138184	0.00120235	0.00125837	0.00124828	0.00126626	0.000786363	0.000799868	0.000752366	0.000768845	0.000730972	0.000877014	0.620921	-0.687518	5.79117e-08	1.32861	down	--
meta_544	Cytidine 5'-monophosphate (CMP)	0.9125			MS2 forward	322.041	432.6	0.000111627	0.000103103	0.000107355	0.000102617	0.000104249	0.000130053	0.000134973	0.000132856	0.000125869	0.000126993	0.000133822	0.000138136	0.000145239	0.000135132	0.0001308	0.000147946	0.000141013	1.06845	0.0955136	0.0177489	0.929959	unchanged	--
meta_545			Epinephrine sulfate;N-acetyl-S-(3-oxo-3-carboxy-n-propyl)cysteine;Ticlopidine	10.0446173140984;10.0446173140984;-17.1067862621378	MS1 mz matched	322.056	233.881	3.06482e-05	2.55534e-05	2.16775e-05	1.73079e-05	1.64798e-05	2.08491e-05	3.07458e-05	1.97213e-05	1.90577e-05	2.6484e-05	1.99341e-05	2.05722e-05	1.77561e-05	2.41753e-05	2.10029e-05	2.60557e-05	2.19367e-05	0.961305	-0.0569341	0.707165	0.169238	unchanged	--
meta_546			Dehydroanonaine;2-Naphthalenol 2-aminobenzoate;Thiamine aldehyde;Thiamin aldehyde	9.01310684946329;9.01310684946329;1.14026515718949	MS1 mz matched	322.109	192.185	2.28305e-05	2.20586e-05	2.19858e-05	2.24307e-05	2.26466e-05	2.61183e-05	2.06362e-05	1.4544e-05	1.67207e-05	1.47929e-05	1.48546e-05	3.3439e-05	3.38667e-05	3.36175e-05	3.22677e-05	3.63505e-05	3.2815e-05	1.87947	0.910326	0.000215578	1.26424	up	--
meta_547	Uridine 5'-monophosphate (UMP)	0.9801			MS2 forward	323.025	415.149	0.000543604	0.000508086	0.000513351	0.000490658	0.000513459	0.000637757	0.000686351	0.000630263	0.000621803	0.000650661	0.000628475	0.000524011	0.000617452	0.00054975	0.000525179	0.000603931	0.000530727	0.869204	-0.202234	0.00269568	1.09708	down	--
meta_548	D-Lactose	0.8233			MS2 reverse	323.105	377.518	5.86943e-05	5.11813e-05	5.40001e-05	5.24961e-05	5.12446e-05	3.73062e-05	4.46985e-05	4.13209e-05	3.70367e-05	3.90977e-05	3.81292e-05	3.50661e-05	4.18294e-05	3.86195e-05	3.85556e-05	3.78621e-05	3.52087e-05	0.956025	-0.064879	0.296727	0.45026	unchanged	--
meta_549			Etonogestrel;	15.8296071562334;	MS1 mz matched	323.214	246.77	7.49424e-05	7.39561e-05	7.16263e-05	7.4047e-05	7.31928e-05	8.19276e-05	7.67592e-05	7.30079e-05	7.04298e-05	7.44846e-05	6.96086e-05	9.26509e-05	7.15365e-05	7.12152e-05	7.97482e-05	6.92566e-05	6.88513e-05	1.01578	0.0225875	0.788324	0.122156	unchanged	--
meta_550					Unmapped	323.255	43.763	0.000300697	0.000296263	0.000311254	0.000270021	0.000286988	0.000326321	0.000340177	0.000318812	0.000294835	0.000343619	0.000320874	0.000279599	0.000279663	0.00026914	0.000268271	0.00030154	0.00027703	0.861467	-0.215132	0.000619765	1.16044	down	--
meta_551			Avenanthramide L;	-18.3730896653326;	MS1 mz matched	324.089	371.786	2.25034e-05	2.19461e-05	1.92637e-05	1.92551e-05	2.07445e-05	1.83529e-05	1.87784e-05	1.90565e-05	2.35198e-05	2.1184e-05	1.8666e-05	2.4729e-05	2.35862e-05	2.38417e-05	2.32939e-05	2.57936e-05	2.43462e-05	1.21774	0.284211	0.00208208	1.13145	up	--
meta_552			5-Fluorodeoxyuridine monophosphate;5-Fluorodeoxyuridine monophosphate	23.6065416959432;23.6065416959432	MS1 mz matched	325.18	598.144	0.000458448	0.000380095	0.000255462	0.00027635	0.000242205	0.000416936	0.000506009	0.000280455	0.000298661	0.000313173	0.000340153	0.000381671	0.000291776	0.000333196	0.000380093	0.000350775	0.000380656	0.982732	-0.0251296	0.875692	0.0678154	unchanged	--
meta_553			2-Dodecylbenzenesulfonic acid;4-Dodecylbenzenesulfonic Acid;Ajmaline;Isoajmaline;Hydroquinidine;(-)-Tortuosamine;Tortuosamine	8.03852789993863;8.03852789993863;-15.9791832848402;-15.9791832848402;-15.9791832848402;-15.9791832848402	MS1 mz matched	325.194	26.534	0.0248049	0.0253796	0.0247276	0.025711	0.0253806	0.0170688	0.0212057	0.0185986	0.0170113	0.0170473	0.018525	0.0242414	0.0241832	0.0262226	0.0238981	0.0271314	0.0272245	1.39691	0.482243	1.36842e-05	1.26117	up	--
meta_554			7H-Dibenzo[c,g]carbazole	23.2119	MS1 mz matched	326.12	278.21	0.000332897	0.000333051	0.000325884	0.000312971	0.000313639	0.000170306	0.000187687	0.000157126	0.000203241	0.000162684	0.000142374	0.000406653	0.000453401	0.000472185	0.000406947	0.000461041	0.000377376	2.51862	1.33264	4.81021e-07	1.32679	up	--
meta_555					Unmapped	327.042	324.947	8.51334e-06	8.747e-06	9.27921e-06	9.7409e-06	9.57628e-06	4.98197e-06	4.6665e-06	5.44689e-06	5.81857e-06	3.80429e-06	6.40291e-06	2.27939e-05	2.41898e-05	2.04665e-05	2.11807e-05	2.27178e-05	2.4505e-05	4.36532	2.12609	1.35633e-08	1.34692	up	--
meta_556			7-hydroxygranisetron;4-(3,5-Diphenylcyclohexyl)phenol	-8.48015060641388;13.5378860616815	MS1 mz matched	327.187	245.712	5.40988e-05	5.30104e-05	5.49686e-05	5.18887e-05	5.45437e-05	5.52567e-05	5.1051e-05	5.31423e-05	5.10671e-05	5.087e-05	4.94741e-05	6.35732e-05	5.41447e-05	5.30901e-05	5.8064e-05	5.09451e-05	5.21997e-05	1.06805	0.0949857	0.137671	0.641119	unchanged	--
meta_557			N-(p-Hydroxyphenethyl)actinidine;N-(p-Hydroxyphenethyl)actinidine	18.1254334009093;18.2719848335834	MS1 mz matched	327.188	232.679	6.12249e-05	5.94869e-05	6.77316e-05	6.24999e-05	6.06239e-05	3.37634e-05	6.93741e-05	6.139e-05	5.47379e-05	7.61543e-05	6.33505e-05	6.73464e-06	5.33422e-05	6.23871e-05	3.23483e-05	6.96614e-05	6.6129e-05	0.809997	-0.304012	0.356574	0.405277	unchanged	--
meta_558	(4Z,7Z,10Z,13Z,16Z,19Z)-4,7,10,13,1 6,19-Docosahexaenoic acid	0.7114			MS2 forward	327.229	40.683	0.00414885	0.00451343	0.00446052	0.00405879	0.00461437	0.00454865	0.00430333	0.00460178	0.00423799	0.00425781	0.00423792	0.0029069	0.00304974	0.00304689	0.00292791	0.00321027	0.00309533	0.696403	-0.522005	7.61481e-08	1.33348	down	--
meta_559			Dopamine glucuronide;Fluridone	-18.4332908117315;6.98869987997998	MS1 mz matched	328.102	283.02	8.80447e-05	8.14717e-05	8.29684e-05	7.75421e-05	7.81804e-05	7.26442e-05	9.48982e-05	8.58429e-05	7.91592e-05	8.26127e-05	8.42734e-05	5.73924e-05	6.0904e-05	6.57108e-05	6.28203e-05	6.7912e-05	6.44279e-05	0.7592	-0.397449	0.000474204	1.20025	down	--
meta_560			Athidathion	-9.69717	MS1 mz matched	328.98	332.664	0.000181047	0.000232973	0.000250771	0.000248637	0.000273684	0.000261422	0.000210179	0.000215601	0.000201643	0.000243029	0.000249349	0.00029379	0.000279937	0.0002485	0.000275573	0.000267999	0.000257921	1.17557	0.233356	0.00826447	0.995936	unchanged	--
meta_561			Inosine 2',3'-cyclic phosphate ;3',5'-Cyclic IMP;Inosine 3',5'-cyclic monophosphate	3.93711876202066;3.93711876202066	MS1 mz matched	329.186	156.926	0.000146058	0.000172578	0.000128906	0.000134116	0.000146999	9.97049e-05	0.00010983	0.000146402	0.000118739	0.000129325	0.00017358	0.000170281	0.000182036	0.000191135	0.00025038	0.000254106	0.000260508	1.68271	0.750789	0.00188068	1.10496	up	--
meta_562	7Z, 10Z, 13Z, 16Z, 19Z-Docosapentaenoic acid	0.8505			MS2 forward	329.244	39.972	0.00269393	0.00310216	0.00286586	0.00294668	0.00311729	0.00295318	0.0026543	0.00292193	0.0029519	0.003145	0.00312412	0.00175726	0.00168863	0.0017043	0.00162296	0.00178507	0.00185795	0.586812	-0.769029	1.0931e-06	1.33101	down	--
meta_563			MG(0:0/16:0/0:0);MG(16:0/0:0/0:0);Glycerol 1-hexadecanoate;	-21.2236994830282;-21.2236994830282;-21.2236994830282;	MS1 mz matched	329.265	34.144	3.98734e-05	3.39106e-05	3.64564e-05	4.37593e-05	4.14249e-05	4.28769e-05	4.1305e-05	4.51605e-05	3.56655e-05	3.60997e-05	4.37423e-05	4.06227e-05	3.56663e-05	4.00276e-05	4.18905e-05	4.40966e-05	3.77152e-05	0.98027	-0.0287482	0.702707	0.164216	unchanged	--
meta_564	2'-Deoxyadenosine 5'-monophosphate (dAMP)	0.9592			MS2 forward	330.056	394.174	6.15384e-05	6.12089e-05	5.89147e-05	6.05437e-05	5.65668e-05	8.88684e-05	0.000103853	0.000100746	8.65858e-05	9.76488e-05	9.55502e-05	3.54109e-05	3.80356e-05	3.50172e-05	4.05622e-05	4.14298e-05	3.66678e-05	0.396202	-1.33569	4.7565e-07	1.34167	down	--
meta_565			1-[4,9-Dihydro-2-(methylthio)-1,3-thiazino[6,5-b]indol-4-yl]-2-propanone;	0.84639191806611;	MS1 mz matched	330.064	200.587	2.18853e-05	2.7596e-05	2.85499e-05	2.90753e-05	3.08343e-05	3.38781e-05	2.90823e-05	3.28315e-05	3.01821e-05	3.06042e-05	3.11754e-05	3.26083e-05	3.22242e-05	2.956e-05	3.07904e-05	2.97073e-05	2.84097e-05	0.976279	-0.0346345	0.467985	0.312774	unchanged	--
meta_566			N'-Hydroxyneosaxitoxin;5'-O-beta-D-Glucosylpyridoxine	-9.15457566800871;-17.2139546585857	MS1 mz matched	330.118	275.98	4.2926e-05	3.78226e-05	3.95929e-05	3.64243e-05	3.74618e-05	2.33514e-05	2.83181e-05	2.73559e-05	2.56121e-05	2.78651e-05	2.87734e-05	3.86656e-05	3.43516e-05	3.97649e-05	3.57165e-05	3.59046e-05	3.88249e-05	1.38414	0.468986	7.03624e-06	1.27368	up	--
meta_567			Distichonic acid B;Distichonic acid A;N-Glycosyl-L-asparagine	-7.87334333609013;-7.87334333609013;-7.82030170720956	MS1 mz matched	331.049	373.057	1.34111e-05	1.20452e-05	1.19916e-05	1.27408e-05	1.19796e-05	1.19272e-05	1.34872e-05	1.33112e-05	1.47448e-05	1.26595e-05	1.33058e-05	1.58142e-05	1.47489e-05	1.61323e-05	1.46496e-05	1.58978e-05	1.68318e-05	1.18429	0.244018	0.000808655	1.13154	up	--
meta_568			Desmosflavone;7-Hydroxy-R-phenprocoumon;Demethoxyegonol;6-Hydroxy-R-phenprocoumon;8-Hydroxy-R-phenprocoumon;Dimethylstrobochrysin;4'-Hydroxy-R-phenprocoumon;1-(4-Hydroxy-3-methoxyphenyl)-5-(4-hydroxyphenyl)-1,4-pentadien-3-one;Dasytrichone;Calophyllin B;6-(3,3-Dimethylallyl)-1,5-dihydroxyxanthone;4-Ethyl-7-hydroxy-3-(p-methoxyphenyl)coumarin	17.3620926633878;17.3620926633878;17.3620926633878;17.3620926633878;17.3620926633878;17.3620926633878;17.3620926633878;17.3620926633878;17.2236258164833;17.2236258164833;17.2236258164833	MS1 mz matched	331.081	189.996	1.25795e-05	1.37861e-05	1.52968e-05	1.41565e-05	1.38439e-05	1.17285e-05	1.00375e-05	1.35169e-05	1.28109e-05	1.21631e-05	1.27906e-05	1.6661e-05	1.55858e-05	1.61889e-05	1.67613e-05	1.55237e-05	1.70992e-05	1.33913	0.421296	0.00010019	1.24962	up	--
meta_569	Adrenic Acid	0.9956			MS2 forward	331.259	39.373	0.00189796	0.00187539	0.00189888	0.00180831	0.00191302	0.00219374	0.00255737	0.00221179	0.00231109	0.00260576	0.0020841	0.00133178	0.00119617	0.00125426	0.00111836	0.00117535	0.00140479	0.53572	-0.900449	6.5258e-06	1.30883	down	Ferroptosis(ko04216);;Biosynthesis of unsaturated fatty acids(ko01040)
meta_570			2-Chloroticlopidine;	14.8965753366786;	MS1 mz matched	332	293.906	3.54869e-06	4.75624e-06	3.89495e-06	4.37752e-06	5.04781e-06	3.59819e-06	4.00305e-06	4.70327e-06	3.43641e-06	3.6416e-06	3.13694e-06	5.84205e-06	5.31199e-06	6.51481e-06	5.70091e-06	6.59963e-06	6.2713e-06	1.6093	0.686437	2.02735e-05	1.25339	up	--
meta_571			Modafinil;Brugine	2.38243153194649;-9.88700616673638	MS1 mz matched	332.092	352.12	7.96208e-06	7.47796e-06	7.0741e-06	7.51462e-06	7.65213e-06	4.04648e-06	3.59748e-06	3.6762e-06	6.02017e-06	5.08397e-06	3.76892e-06	1.27335e-05	1.49251e-05	1.63722e-05	1.26518e-05	1.4914e-05	1.22912e-05	3.20265	1.67926	1.60098e-06	1.31448	up	--
meta_572			2-Methyl-1,4-naphthalenediol bis(dihydrogen phosphate);	6.89968530392087;	MS1 mz matched	333.003	214.474	4.82261e-06	4.99407e-06	5.86371e-06	5.95319e-06	5.10117e-06	1.21116e-05	1.14282e-05	1.09375e-05	1.33829e-05	1.11089e-05	1.24863e-05	1.51506e-06	1.65567e-06	1.89977e-06	1.47921e-06	1.19914e-06	1.52681e-06	0.12981	-2.94552	4.2993e-07	1.34912	down	--
meta_573	Nicotinamide ribotide	0.8251			MS2 reverse	333.054	412.599	4.77895e-05	4.81118e-05	4.93981e-05	4.59193e-05	4.71266e-05	5.41479e-05	6.20665e-05	5.25257e-05	5.99258e-05	5.79304e-05	5.46803e-05	6.11339e-05	6.03749e-05	5.75975e-05	5.35476e-05	6.36229e-05	6.00005e-05	1.04395	0.0620589	0.254433	0.483025	unchanged	--
meta_574			Albendazole sulfoxide;albendazole S-oxide;Albendazole S-oxide	2.09154996246657;2.09154996246657;2.13459777425461	MS1 mz matched	333.087	266.526	1.33176e-05	1.33386e-05	1.25035e-05	1.32997e-05	1.32357e-05	1.13595e-05	1.30242e-05	1.26977e-05	1.22467e-05	1.14914e-05	1.18817e-05	1.37293e-05	1.54355e-05	1.36552e-05	1.33683e-05	1.41868e-05	1.59103e-05	1.18685	0.247135	0.00178863	1.11072	up	--
meta_575	Penicillin G	0.96			MS2 forward	333.086	102.401	0.00023858	0.000161883	0.000141504	0.000137164	0.000145426	0.00013647	0.000224968	0.000134756	0.000151349	0.000163501	0.000155644	0.000174529	0.000153182	0.000173163	0.000164272	0.000207087	0.00019073	1.09959	0.136971	0.335385	0.417442	unchanged	--
meta_576	Docosatrienoic Acid	0.9992			MS2 forward	333.276	39.341	0.00233185	0.00179037	0.00200935	0.00193198	0.00196452	0.00207563	0.00254219	0.0023318	0.00238396	0.00262021	0.00251434	0.00127323	0.00130867	0.0012684	0.00124737	0.00145521	0.00122445	0.537549	-0.895531	5.45028e-06	1.32073	down	--
meta_577	Nicotinate D-ribonucleotide	0.9095			MS2 forward	334.029	439.729	0.000364394	0.000328257	0.000328259	0.000346748	0.000338572	0.000371787	0.000441375	0.000419422	0.000391516	0.000401065	0.000378356	0.000231457	0.000268369	0.000236696	0.000252352	0.000252418	0.000247876	0.619578	-0.690642	2.80024e-06	1.31951	down	Nicotinate and nicotinamide metabolism(ko00760);;Metabolic pathways(ko01100)
meta_578					Unmapped	334.146	212.071	2.49504e-05	2.7017e-05	2.77755e-05	3.10255e-05	4.43499e-05	4.51491e-05	2.54664e-05	3.50426e-05	4.18323e-05	4.13016e-05	3.00078e-05	5.30948e-05	2.90934e-05	2.38901e-05	2.67197e-05	3.23667e-05	2.90785e-05	0.887767	-0.171747	0.460684	0.319483	unchanged	--
meta_579	Uric acid	0.8543			MS2 reverse	335.047	324.382	8.09346e-05	7.04544e-05	6.79515e-05	5.90771e-05	6.00044e-05	6.70972e-05	8.30704e-05	6.4065e-05	6.67852e-05	7.73209e-05	6.90408e-05	6.33173e-05	6.20028e-05	7.16734e-05	6.63421e-05	7.67322e-05	7.38299e-05	0.968454	-0.0462439	0.574678	0.248776	unchanged	--
meta_580			S-Nitrosoglutathione;NMNH;Reduced nicotimide nucleotide	-11.5754278875895;-6.60750677752054	MS1 mz matched	335.07	380.7	6.22321e-05	6.05054e-05	5.54335e-05	5.66007e-05	5.71974e-05	3.33839e-05	3.07787e-05	3.00876e-05	3.94378e-05	3.19377e-05	3.33874e-05	9.09009e-05	9.39676e-05	9.31539e-05	8.72246e-05	9.66422e-05	9.39202e-05	2.79283	1.48173	2.65581e-11	1.35184	up	--
meta_581			S-Nitrosoglutathione;NMNH;Reduced nicotimide nucleotide	-13.153651873915;-8.18573860442913	MS1 mz matched	335.07	360.885	1.27662e-05	1.27044e-05	1.21672e-05	1.11217e-05	1.1638e-05	7.58699e-06	6.67645e-06	6.16438e-06	7.96005e-06	6.30823e-06	6.45676e-06	1.86331e-05	2.06176e-05	1.95476e-05	1.81758e-05	1.97729e-05	1.94685e-05	2.824	1.49774	1.70035e-10	1.34943	up	--
meta_582			Licoagrochalcone B;Curcumin III;Steroid O-sulfate;Phenolic steroid O-sulfate	15.4993738667112;15.4993738667112;5.56019152762241	MS1 mz matched	335.141	312.452	6.41454e-06	5.64358e-06	5.79483e-06	5.18326e-06	5.46274e-06	2.65134e-06	3.2618e-06	3.72302e-06	5.62054e-06	5.67556e-06	3.06721e-06	9.98458e-06	8.23057e-06	7.74106e-06	7.18945e-06	8.38115e-06	1.26991e-05	2.25946	1.17598	0.000736475	1.15549	up	--
meta_583			Nb-Feruloyltryptamine;Cyclopiazonic acid;alpha-Cyclopiazote;alpha-Cyclopiazonic acid;CPA	15.1686436179938;15.1463316389457	MS1 mz matched	335.152	432.841	0.000114762	0.000110138	0.000100048	9.5849e-05	9.67356e-05	4.45435e-05	5.59224e-05	4.77036e-05	6.94103e-05	5.8887e-05	4.59515e-05	0.000110917	0.000121509	0.000135977	0.000107814	0.000127058	0.00011056	2.214	1.14666	8.88323e-07	1.30329	up	--
meta_584			S-Japonin;Apovincamine;Catharanthine;Tabersonine	6.15332599586427;-17.2997628083684;-17.2997628083684;-17.2997628083684	MS1 mz matched	335.178	28.2395	1.67616e-05	1.90069e-05	1.58265e-05	1.25428e-05	1.56033e-05	1.04008e-05	1.27215e-05	1.17671e-05	8.58421e-06	8.94781e-06	8.30678e-06	1.55988e-05	1.24597e-05	2.01858e-05	1.10326e-05	1.31589e-05	1.2022e-05	1.39075	0.475864	0.0361971	0.849101	unchanged	--
meta_585			3-Hydroxymugineic acid;13,16-Docosadienoic acid;(13Z,16Z)-Docosa-13,16-dienoic acid	2.37886238034237;-20.2198732808599	MS1 mz matched	335.292	39.272	0.0191267	0.016947	0.0173181	0.0173234	0.0158622	0.0167284	0.0251311	0.0191211	0.0158387	0.0227502	0.0196725	0.0128225	0.0106667	0.0102598	0.0128619	0.0104496	0.0128534	0.586319	-0.770241	0.00148298	1.16935	down	--
meta_586			Desmosflavone;7-Hydroxy-R-phenprocoumon;Demethoxyegonol;6-Hydroxy-R-phenprocoumon;8-Hydroxy-R-phenprocoumon;Dimethylstrobochrysin;4'-Hydroxy-R-phenprocoumon;1-(4-Hydroxy-3-methoxyphenyl)-5-(4-hydroxyphenyl)-1,4-pentadien-3-one;Dasytrichone;Calophyllin B;6-(3,3-Dimethylallyl)-1,5-dihydroxyxanthone;4-Ethyl-7-hydroxy-3-(p-methoxyphenyl)coumarin	17.3620926633878;17.3620926633878;17.3620926633878;17.3620926633878;17.3620926633878;17.3620926633878;17.3620926633878;17.3620926633878;17.2236258164833;17.2236258164833;17.2236258164833	MS1 mz matched	336.118	189.996	6.82309e-06	8.54134e-06	8.9928e-06	9.8989e-06	1.04965e-05	6.42257e-06	5.50121e-06	9.16207e-06	8.29855e-06	6.56713e-06	7.90495e-06	1.10782e-05	1.18681e-05	1.04745e-05	1.15965e-05	1.06464e-05	1.13232e-05	1.52741	0.611089	0.000484641	1.21996	up	--
meta_587					Unmapped	336.893	588.388	0.00017863	0.000153759	0.000102643	0.000136681	0.000136084	0.000170786	0.00017789	0.000149999	0.000128708	0.000162817	0.00010617	0.000188199	0.000153272	0.000150141	0.00015731	0.000166535	0.00015783	1.08581	0.118771	0.33845	0.418511	unchanged	--
meta_588					Unmapped	336.965	293.958	2.03843e-05	1.80247e-05	1.76903e-05	1.79951e-05	1.85581e-05	2.00847e-05	1.98045e-05	1.79028e-05	1.85213e-05	1.8255e-05	1.99016e-05	2.29107e-05	2.47168e-05	2.20044e-05	2.35985e-05	2.3752e-05	2.16412e-05	1.21101	0.276205	7.30545e-05	1.22443	up	--
meta_589			6-Demethylgriseofulvin;Griseophenone B	6.47408074193981;6.52111471572533	MS1 mz matched	337.058	373.928	1.19854e-05	1.218e-05	1.17809e-05	1.20509e-05	1.29548e-05	1.64252e-05	1.7965e-05	1.49435e-05	1.6072e-05	1.41144e-05	1.6558e-05	1.48401e-05	1.28511e-05	1.4763e-05	1.27267e-05	1.26009e-05	1.33352e-05	0.844283	-0.244202	0.00528026	1.02101	down	--
meta_590			N-(Carbomethoxyacetyl)-4-S-chlorotryptophan;1-(5'-Phosphoribosyl)-5-amino-4-imidazolecarboxamide;5'-Phosphoribosyl-5-amino-4-imidazolecarboxamide;5'-Phospho-ribosyl-5-amino-4-imidazole carboxamide;AICAR;5-Aminoimidazole-4-carboxamide ribotide;5-Phosphoribosyl-4-carbamoyl-5-aminoimidazole;5-Amino-1-(5-phospho-D-ribosyl)imidazole-4-carboxamide	0.149970294748231;12.4237271892256	MS1 mz matched	337.063	24.646	0.00025781	0.000248051	0.000253453	0.000223498	0.000240441	0.000227734	0.000223313	0.000343949	0.000212266	0.000329191	0.00032959	0.000209918	0.000210442	0.000200426	0.000195681	0.000179142	0.000217364	0.728056	-0.457879	0.0305249	0.917508	unchanged	--
meta_591			Methuyl tanshinonate;3'-(gamma,gamma-Dimethylallyl)genistein;Glyceollin III;6alpha-Hydroxyphaseollin;Lupiwighteone;Moracin H;Licoagroaurone;Otobanone;Glyceollin I;Demethoxycurcumin;Glyceollin II;(-)-Glyceollin I;Glyceollin;Glepidotin A;8-Prenylgalangin;8-(3,3-DMA)galangin;8-(3,3-Dimethylallyl)galangin;2-Isoprenylemodin;(-)-Glyceollin II;Wighteone;6-(3,3-DMA)galangin;6-(3,3-Dimethylallyl)galangin;…	14.2862456469566;14.2862456469566;14.2862456469566;14.2862456469566;14.2862456469566;14.2862456469566;14.2862456469566;14.2862456469566;14.2862456469566;14.2862456469566;14.2862456469566;14.3563410598531;14.3563410598531;14.3563410598531;14.3563410598531;14.3563410598531;14.3563410598531;14.3563410598531;14.3563410598531;14.3563410598531	MS1 mz matched	337.12	362.283	2.62511e-05	2.35107e-05	2.60959e-05	2.35738e-05	2.35959e-05	1.70032e-05	1.68707e-05	1.68671e-05	1.58261e-05	1.60038e-05	1.58888e-05	2.03969e-05	2.56302e-05	2.27127e-05	2.28923e-05	2.27764e-05	2.32878e-05	1.3985	0.483885	8.92402e-05	1.28308	up	--
meta_592			beta-Cyclopiazote;beta-Cyclopiazonic acid	-4.78231	MS1 mz matched	337.161	35.364	1.22642e-05	9.74996e-06	1.26617e-05	1.19914e-05	8.89892e-06	1.19941e-05	1.10164e-05	1.71868e-05	1.27959e-05	1.42283e-05	1.42088e-05	9.90279e-06	1.2306e-05	1.6188e-05	1.42061e-05	1.34016e-05	1.82393e-05	1.03455	0.0490086	0.759499	0.135277	unchanged	--
meta_593			Imidazoleacetic acid ribotide;1-Acetylaspidoalbidine;Aspidospermatine;Cororidine;(-)-Cororidine;Epicainide	-20.4016523563561;4.73093683784262;4.73093683784262;4.73093683784262;4.73093683784262	MS1 mz matched	337.193	27.2525	0.000215552	0.000222993	0.000222673	0.000195126	0.000233642	0.000145201	0.000171356	0.000158749	0.000140257	0.000149318	0.000158581	0.000203614	0.000209009	0.000234792	0.000193291	0.000226998	0.000193885	1.36615	0.450118	0.000107896	1.228	up	--
meta_594			alpha-Santalyl phenylacetate;Santalyl phenylacetate;11beta,17beta-Dihydroxy-9alpha-fluoro-17alpha-methyl-5alpha-androstan-3-one;11beta,17beta-Dihydroxy-9alpha-fluoro-17alpha-methyl-5beta-androstan-3-one	-1.71542825083443;-1.71542825083443;-5.02622952669774;-5.02622952669774	MS1 mz matched	337.214	23.696	0.00015105	0.000163406	0.000169186	0.000117061	0.000160926	5.46903e-05	4.79054e-05	3.62481e-05	5.28072e-05	4.09802e-05	5.54536e-05	0.000235544	0.000226051	0.000239014	0.000182401	0.000205991	0.000215569	4.52842	2.17901	9.22064e-07	1.33932	up	--
meta_595	Erucic acid	0.9966			MS2 forward	337.307	39.335	0.00533263	0.00494152	0.00499034	0.00491011	0.00456184	0.00437263	0.00581364	0.0047623	0.00485684	0.00515988	0.00482547	0.00370793	0.00371705	0.00351679	0.00359939	0.00381856	0.00382383	0.744645	-0.425374	0.00103966	1.21165	down	Biosynthesis of unsaturated fatty acids(ko01040)
meta_596			N-(1-Deoxy-1-fructosyl)histidine;	-23.0195101384751;	MS1 mz matched	338.094	362.097	5.61014e-06	4.82473e-06	5.61645e-06	5.19471e-06	5.80154e-06	3.72008e-06	2.97544e-06	2.95602e-06	2.80157e-06	2.71873e-06	3.65677e-06	1.09198e-05	1.2212e-05	1.19514e-05	1.15906e-05	1.15972e-05	1.1404e-05	3.70049	1.88772	1.46438e-11	1.3527	up	--
meta_597	Eicosapentaenoic Acid	0.922			MS2 reverse	339.172	276.041	9.22324e-06	7.7581e-06	6.79224e-06	6.77632e-06	7.97044e-06	2.61732e-06	3.07846e-06	2.51181e-06	3.6835e-06	3.54042e-06	4.30821e-06	8.65164e-06	8.80538e-06	1.02104e-05	1.11166e-05	1.15111e-05	9.90824e-06	3.04986	1.60874	1.73076e-06	1.31476	up	Biosynthesis of unsaturated fatty acids(ko01040)
meta_598	5-Oxo-ETE	0.6329			MS2 forward	339.194	664.614	1.45485e-05	1.41917e-05	1.53275e-05	1.46863e-05	1.04112e-05	1.79436e-05	1.7299e-05	2.01384e-05	1.09134e-05	1.7651e-05	1.0274e-05	1.78035e-05	1.40879e-05	1.19649e-05	1.63327e-05	2.37786e-05	2.14275e-05	1.11861	0.161712	0.467079	0.317349	unchanged	--
meta_599	Norethindrone Acetate	0.9964			MS2 forward	339.194	33.034	0.0005286	0.000370898	0.000284953	0.000530062	0.000474201	0.000225549	0.000161807	0.000445279	0.000548517	0.000309886	0.000270425	0.000613455	0.000505867	0.000329294	0.000222785	0.000477693	0.000322194	1.25992	0.333333	0.332172	0.417212	unchanged	--
meta_600			14,19-Dihydroaspidospermatine;3alpha-Hydroxy-3,5-dihydromocolin L acid	14.4667309458295;-14.6961569549429	MS1 mz matched	339.211	26.3455	0.0223837	0.0221525	0.0213127	0.0214551	0.0204186	0.0155624	0.0169443	0.0142329	0.0157997	0.0142903	0.017243	0.0244229	0.0249111	0.0251691	0.023417	0.0255963	0.0256815	1.58599	0.665381	1.88495e-07	1.32874	up	--
meta_601			Gravacridonediol;4-Hydroxynornantenine;Protodeoxyviolaceinic acid;Protodeoxyviolaceite	-18.760792041326;-18.760792041326;10.3275597420916	MS1 mz matched	340.12	399.129	3.84831e-05	3.13284e-05	3.18808e-05	3.48832e-05	3.28465e-05	2.44207e-05	2.77587e-05	3.65874e-05	2.3693e-05	1.72886e-05	1.69231e-05	1.02926e-05	1.34126e-05	7.27782e-06	2.54572e-05	9.76448e-06	8.32834e-06	0.508163	-0.976637	0.0142102	0.928266	unchanged	--
meta_602			(S)-Isocorydine;Peroxysimulenoline;Naltrexone;Isocorypalmine;5,8,13,13a-Tetrahydrocolumbamine;(S)-Tetrahydrocolumbamine;(13aS)-5,8,13,13a-Tetrahydro-3,9,10-trimethoxy-6H-dibenzo[a,g]quinolizin-2-ol;ltrexone;Caseadine;Cularine;Isocorydine;(+/-)-Pavine	-16.7946257381058;-16.7946257381058;-16.7946257381058;-16.7705906888204;-16.7705906888204;-16.7705906888204;-16.7705906888204;-16.7705906888204;-16.7705906888204	MS1 mz matched	340.157	251.149	5.70779e-06	5.38261e-06	5.57908e-06	5.72946e-06	4.95283e-06	4.51389e-06	6.01491e-06	4.31642e-06	3.89928e-06	3.87132e-06	4.12819e-06	7.21082e-06	7.21723e-06	6.7808e-06	6.91251e-06	7.18584e-06	6.81579e-06	1.57504	0.655392	0.000359337	1.25447	up	--
meta_603			Stearoylglycine;	-2.91274657610672;	MS1 mz matched	340.28	34.144	0.000105136	0.000111443	0.000113186	0.000114413	0.000138805	0.000118133	0.000132759	0.000132024	0.000117582	0.000121438	0.000111246	0.000190537	0.00014132	0.000136016	0.000163276	0.000149676	0.000161471	1.28521	0.362009	0.00552222	1.06734	up	--
meta_604			Pelargonidin;4-Carboxy-4'-sulfoazobenzene	8.165225869261;3.26764282042131	MS1 mz matched	340.999	407.899	1.04843e-05	9.95988e-06	9.37265e-06	9.25473e-06	9.70237e-06	9.19739e-06	7.49552e-06	5.64772e-06	7.55596e-06	7.87589e-06	7.16869e-06	1.60889e-05	1.47477e-05	1.64149e-05	1.56809e-05	1.62783e-05	1.73256e-05	2.14806	1.10303	9.88404e-08	1.32879	up	--
meta_605	Cellobiose	0.8897			MS2 forward	341.104	368.564	0.000302062	0.000267481	0.000278936	0.000269775	0.000272938	0.000367643	0.000406866	0.00037683	0.000348583	0.000390772	0.000382763	0.000241914	0.000245555	0.00025448	0.000243258	0.000257042	0.000265076	0.66301	-0.592897	1.94529e-06	1.32697	down	Metabolic pathways(ko01100);;Starch and sucrose metabolism(ko00500);;ABC transporters(ko02010);;Phosphotransferase system (PTS)(ko02060)
meta_606	alpha,alpha-Trehalose	0.6249			MS2 reverse	341.104	427.858	3.50526e-05	3.44302e-05	3.18284e-05	3.48286e-05	3.54271e-05	3.06566e-05	3.23568e-05	3.59692e-05	2.84471e-05	3.88664e-05	3.08635e-05	4.42522e-05	3.89972e-05	4.52251e-05	4.14471e-05	3.78942e-05	4.03449e-05	1.25868	0.331909	0.00180491	1.09535	up	Biosynthesis of secondary metabolites(ko01110);;ABC transporters(ko02010);;Phosphotransferase system (PTS)(ko02060);;Starch and sucrose metabolism(ko00500);;Metabolic pathways(ko01100)
meta_607	Sucrose	0.8873			MS2 reverse	342.115	314.349	0.000123613	0.000116612	0.000109988	0.000105181	0.000112963	7.75092e-05	6.76262e-05	6.05279e-05	8.01629e-05	5.52537e-05	4.8605e-05	0.000124929	0.000166339	0.000149075	0.000143891	0.000159915	0.000129416	2.24172	1.16461	3.82471e-06	1.28969	up	Carbohydrate digestion and absorption(ko04973);;Starch and sucrose metabolism(ko00500);;Galactose metabolism(ko00052);;Metabolic pathways(ko01100);;Taste transduction(ko04742);;Phosphotransferase system (PTS)(ko02060);;ABC transporters(ko02010)
meta_608	Glycerol 3-phosphate	1			MS2 reverse	343.015	407.492	0.000625637	0.000590034	0.000574961	0.000535274	0.000587353	0.000398914	0.000377866	0.000352644	0.000427901	0.000371531	0.000394787	0.00107351	0.00114223	0.00107586	0.00102044	0.00112191	0.00113523	2.82711	1.49933	1.31418e-09	1.35237	up	--
meta_609			Molybdopterin precursor Z;11-Dehydrocorticosterone;21-Deoxycortisone;17alpha-Hydroxypregn-4-ene-3,11,20-trione;3beta-Hydroxy-17-oxoandrost-5-en-19-al acetate;Bisphenol A bis(2-hydroxypropyl) ether;Bisphenol A propoxylate;2,2-Bis[4-(2-hydroxy-2-methylethoxy)phenyl]propane	9.86817448351922;5.80071749228652;5.80071749228652;5.80071749228652;5.80071749228652	MS1 mz matched	343.201	150.873	1.4108e-05	1.39392e-05	1.22201e-05	1.30752e-05	1.3548e-05	2.10861e-05	2.42239e-05	1.65849e-05	1.78731e-05	1.75924e-05	1.64629e-05	1.05203e-05	1.0381e-05	1.2237e-05	9.90899e-06	1.19192e-05	1.09703e-05	0.579291	-0.78764	0.000952764	1.20679	down	--
meta_610	Maltitol	0.9219			MS2 reverse	344.13	241.901	2.03174e-05	2.34525e-05	2.78358e-05	2.46816e-05	2.62279e-05	3.46366e-05	4.10282e-05	2.74937e-05	2.53587e-05	3.03252e-05	3.74759e-05	2.56598e-05	2.79586e-05	2.19488e-05	2.09661e-05	2.12845e-05	2.0213e-05	0.703097	-0.508205	0.00896929	1.00904	down	--
meta_611					Unmapped	345.011	330.199	0.000918802	0.000965902	0.000993836	0.000992112	0.00104922	0.00106066	0.00100852	0.00104909	0.00101561	0.000975812	0.000986437	0.00115117	0.00113296	0.00106559	0.00109346	0.001054	0.0010858	1.07986	0.110848	0.00293486	1.06073	up	--
meta_612	Adenosine monophosphate (AMP)	0.9715			MS2 forward	346.052	404.303	0.00368477	0.00335249	0.00354521	0.00355566	0.00346689	0.00383685	0.00420953	0.00429782	0.0039099	0.00413284	0.0040085	0.00349247	0.00377423	0.00340129	0.00367592	0.00364879	0.00361394	0.885684	-0.175136	0.00058249	1.15586	down	--
meta_613			FPL64176;Methyl-2,5-dimethyl-4-(2-(phenylmethyl)benzoyl)-1H-pyrrole-3-carboxylate	12.3254	MS1 mz matched	346.156	337.82	7.16265e-06	7.08045e-06	8.05287e-06	6.76494e-06	7.19688e-06	6.89611e-06	4.73359e-06	2.64277e-06	3.34721e-06	2.56655e-06	1.61311e-06	1.06096e-05	1.18991e-05	3.88787e-06	2.2543e-06	4.03048e-06	2.4175e-06	1.61008	0.687136	0.283955	0.468929	unchanged	--
meta_614			Cinchonidine;(R)-Rhazinilam;Cinchonine;(9S)-Cinchon-9-ol;Eburmonine;Vinburnine;Cinchonidine;(8alpha,9R)-Cinchon-9-ol;10-Deoxysarpagine;Sarpagan-17-ol;Coryntheal	9.47299031322603;9.47299031322603;9.5182022018976;9.5182022018976;9.5182022018976;9.5182022018976;9.5182022018976	MS1 mz matched	346.174	76.304	3.33566e-05	3.00166e-05	2.94649e-05	3.60101e-05	3.57807e-05	2.62427e-05	3.40076e-05	1.97321e-05	7.08687e-06	2.44932e-05	2.66622e-05	3.54637e-05	3.61006e-05	1.4512e-05	6.53392e-06	1.43011e-05	5.26284e-06	0.811535	-0.301275	0.535827	0.271738	unchanged	--
meta_615	Inosine 5'-monophosphate (IMP)	0.9733			MS2 forward	347.036	420.841	0.000381572	0.000364931	0.000359422	0.000376692	0.000382018	0.000275242	0.000304221	0.000342874	0.000322421	0.000277179	0.000282693	0.00036143	0.000399142	0.000369653	0.000416082	0.000375797	0.000376959	1.27398	0.349342	0.000210843	1.19745	up	--
meta_616			Riboflavin reduced;Musca-aurin-VII;Muscaaurin VII	2.82068457193926;2.77558336946249	MS1 mz matched	347.108	272.76	5.9712e-06	6.45736e-06	5.28943e-06	4.82564e-06	4.72567e-06	2.93287e-06	3.24775e-06	2.89697e-06	2.96747e-06	2.95178e-06	2.29666e-06	9.74814e-06	9.22856e-06	1.03487e-05	8.61429e-06	9.21866e-06	7.04682e-06	3.13443	1.6482	1.89561e-05	1.3185	up	--
meta_617			Leonuridine	-5.25533	MS1 mz matched	347.14	303.676	1.28455e-05	1.15978e-05	1.15125e-05	1.15189e-05	1.18892e-05	7.87095e-06	8.62793e-06	8.12448e-06	7.90788e-06	7.86685e-06	7.5573e-06	5.03037e-06	7.51027e-06	6.12267e-06	5.50249e-06	7.28505e-06	5.26634e-06	0.765653	-0.385237	0.00598515	1.0794	down	--
meta_618			11-Eicosenoic acid;5,7-Icosanedione;Ethyl oleate;6,8-Icosanedione;4,6-Icosanedione;Eicosenoic acid;Paullinic acid;Oleyl acetate;Prostanoic acid;Icosenoic acid;Eicosenoic acid;11-Icosenoic acid;11-Eicosenoic acid;(11Z)-Icosenoic acid;(11Z)-Eicosenoic acid;(Z)-Icosa-11-enoic acid	-13.4730026333179;-13.4730026333179;-13.4730026333179;-13.4730026333179;-13.4730026333179;-13.4730026333179;-13.4730026333179;-13.4730026333179;-13.5358467895836;-13.5358467895836	MS1 mz matched	347.231	42.5115	8.5089e-05	9.57839e-05	7.99839e-05	9.20775e-05	8.32536e-05	8.60748e-05	8.52321e-05	8.72426e-05	7.2461e-05	8.93695e-05	9.61308e-05	8.99122e-05	8.96187e-05	0.000105129	0.000110793	9.57204e-05	0.000113022	1.16976	0.226217	0.021307	0.895781	unchanged	--
meta_619			5-Heptadecyl-1,3-benzenediol;1,2,3,4-Tetrahydro-alpha,7-dihydroxy-beta-(hydroxymethyl)-9-methoxy-3,4-dioxocyclopenta[c][1]benzopyran-6-propal;alpha-(1,2-Dihydroxyethyl)-1,2,3,4-tetrahydro-7-hydroxy-9-methoxy-3,4-dioxocyclopenta[c][1]benzopyran-6-acetaldehyde	-10.9976137562544;-14.6423771641712;-14.6423771641712	MS1 mz matched	347.29	38.0725	8.82725e-05	7.48389e-05	8.14338e-05	8.53761e-05	7.21166e-05	8.61282e-05	0.000114533	9.02996e-05	8.35386e-05	9.41811e-05	0.000103189	5.0189e-05	4.70571e-05	4.64337e-05	5.91921e-05	5.3092e-05	5.71404e-05	0.54751	-0.869042	7.78647e-05	1.26884	down	--
meta_620			N-Succinyl-2-amino-6-ketopimelate;N-Succinyl-2-L-amino-6-oxoheptanedioate;N-Succinyl-L-2-amino-6-oxoheptanedioate;N-Succinyl-L-2-amino-6-oxopimelate;N-Succinyl-2-amino-6-oxo-L-pimelic acid;N-Succinyl-epsilon-keto-L-aminopimelic acid;(S)-2-(Succinylamino)-6-oxoheptanedioate;N-Succinyl-2-amino-6-oxopimelate	-19.947781436972;-20.0636640815621;-20.0636640815621	MS1 mz matched	348.086	369.866	6.10009e-06	5.16376e-06	4.91218e-06	5.19364e-06	5.0916e-06	4.49473e-06	4.26234e-06	4.36522e-06	5.32015e-06	4.69013e-06	4.23685e-06	6.52952e-06	7.18348e-06	6.90493e-06	6.11072e-06	6.23781e-06	6.12913e-06	1.42844	0.514441	1.31844e-05	1.26111	up	--
meta_621					Unmapped	348.271	97.085	0.00015248	0.000147555	0.000136506	0.000156666	0.000171198	0.000144639	0.000160619	0.000161557	0.000158264	0.000154603	0.00014123	0.000189186	0.000167691	0.000141376	0.000151054	0.000164064	0.000162035	1.05917	0.0829393	0.26225	0.487568	unchanged	--
meta_622			Thiadiazin;Milneb	6.57006	MS1 mz matched	349.071	200.034	1.26609e-05	1.03307e-05	1.07146e-05	1.0531e-05	1.13975e-05	1.06242e-05	1.35333e-05	1.12654e-05	1.16971e-05	1.12466e-05	1.17799e-05	1.24123e-05	1.27854e-05	1.17316e-05	1.20875e-05	1.17741e-05	1.18566e-05	1.03565	0.0505423	0.375494	0.389774	unchanged	--
meta_623			N-Malonyltryptophan;L-N-(1H-Indol-3-ylacetyl)aspartic acid;N2-Malonyl-D-tryptophan	2.51094252832594;2.51094252832594;2.41304173216001	MS1 mz matched	349.103	34.726	7.8101e-06	8.86332e-06	8.43753e-06	9.41409e-06	1.07028e-05	7.69169e-06	8.45369e-06	9.42137e-06	1.10894e-05	8.64589e-06	8.49992e-06	1.19031e-05	1.37284e-05	1.30735e-05	1.24639e-05	1.44278e-05	1.0554e-05	1.41539	0.501199	0.00054709	1.14891	up	--
meta_624			Apigenin 7-sulfate;	17.1281758491916;	MS1 mz matched	349.306	38.706	0.000337496	0.000264217	0.000285671	0.000277893	0.000298004	0.000231421	0.000293598	0.000265554	0.000247837	0.000275909	0.000240986	0.000177416	0.000176874	0.000183686	0.000198514	0.000170892	0.000223435	0.72707	-0.459833	0.000227542	1.18779	down	--
meta_625			2-Methyl-1,4-naphthalenediol bis(dihydrogen phosphate);	-20.1807935871138;	MS1 mz matched	350.017	211.451	1.36215e-05	1.03018e-05	9.16173e-06	8.59082e-06	7.4102e-06	8.52256e-06	1.15414e-05	6.60037e-06	8.04876e-06	1.06979e-05	7.92996e-06	1.09272e-05	9.32217e-06	1.31327e-05	1.36722e-05	1.39983e-05	1.30739e-05	1.38967	0.474747	0.00873205	0.97182	unchanged	--
meta_626			Indole-3-acetic-acid-O-glucuronide;Sulpyrine;Dipyrone monohydrate;Dipyrone	-1.57393111394207;23.8229040421839	MS1 mz matched	350.095	218.721	5.50563e-05	7.43358e-05	5.41847e-05	5.53049e-05	4.94326e-05	4.66651e-05	4.79815e-05	4.68317e-05	4.64266e-05	4.84053e-05	4.67901e-05	7.50223e-05	6.53638e-05	7.28513e-05	7.64231e-05	7.10784e-05	7.21773e-05	1.5292	0.612774	1.02977e-05	1.33193	up	--
meta_627			Adinazolam;Oxycodone hydrochloride	-8.75272156186044;-4.84159855905816	MS1 mz matched	350.115	389.512	5.85812e-05	5.30241e-05	5.30596e-05	5.48211e-05	5.42349e-05	3.75039e-05	4.3923e-05	4.052e-05	3.61005e-05	4.09208e-05	3.70452e-05	2.41152e-05	3.22904e-05	3.06924e-05	2.79745e-05	2.72265e-05	2.85664e-05	0.723964	-0.466009	7.16938e-05	1.2228	down	--
meta_628			2-O-Caffeoylhydroxycitric acid;	-17.8657897074671;	MS1 mz matched	351.028	41.973	0.000225224	0.000241208	0.000212998	0.000236024	0.00024467	0.000217113	0.000251917	0.000282084	0.000250263	0.000280189	0.000275326	0.000237835	0.000318733	0.000323705	0.000341042	0.000319755	0.000307066	1.18707	0.247403	0.0243343	0.880868	unchanged	--
meta_629			4-Hydroxy-5-(phenyl)-valeric acid-O-glucuronide;Linusitamarin;Perilloside E;Hexythiazox	-11.8400098170326;-11.8400098170326;-11.8400098170326;7.9522591799723	MS1 mz matched	351.097	275.036	0.000149137	0.00014862	0.000144747	0.000134936	0.000139174	0.000135177	0.000159593	0.000138333	0.000143712	0.000142922	0.000130603	0.00013676	0.000144038	0.000146422	0.000130328	0.000148608	0.000145696	1.00178	0.00256324	0.960842	0.0184158	unchanged	--
meta_630			Semilicoisoflavone B;Citrusinol;3-(2,4-Dihydroxyphenyl)-8,9-dihydro-5-hydroxy-8-(1-methylethenyl)-4H-furo[2,3-h]-1-benzopyran-5-one;Cycloartocarpesin;Parvisoflavone A;Cyclocommunol;Lupinisoflavone A;Hexythiazox	11.9766078311919;11.9766078311919;11.9766078311919;11.9766078311919;11.9766078311919;11.9766078311919;11.9766078311919;-6.51772842575153	MS1 mz matched	351.099	422.72	2.32479e-05	2.39027e-05	1.97391e-05	2.40456e-05	2.22667e-05	2.24475e-05	2.68853e-05	2.28908e-05	2.31586e-05	2.47746e-05	2.24683e-05	1.69555e-05	1.79126e-05	1.73361e-05	1.66295e-05	1.80608e-05	1.47248e-05	0.712491	-0.489055	2.69929e-05	1.26254	down	--
meta_631			(2S,4S)-Monatin;Coumatetralyl	0.268395791421352;-13.3511394170049	MS1 mz matched	351.127	233.956	2.35003e-05	1.98212e-05	1.96625e-05	1.88536e-05	2.07294e-05	1.85924e-05	1.72507e-05	2.23702e-05	2.07432e-05	1.85282e-05	1.64585e-05	2.32117e-05	1.62071e-05	1.57764e-05	1.58927e-05	1.50784e-05	1.63394e-05	0.899621	-0.152611	0.244132	0.494664	unchanged	--
meta_632			(+)-Quebrachidine;Quebrachidine;2,2-Dimethyl-3-(4-methoxyphenyl)-4-ethyl-2H-1-benzopyran-7-ol acetate	-20.6977314446651;-20.6977314446651;11.0836462762475	MS1 mz matched	351.171	240.062	2.85469e-05	2.5494e-05	2.64872e-05	2.34073e-05	2.5261e-05	3.07792e-05	2.7208e-05	2.9051e-05	2.6155e-05	2.46517e-05	2.48005e-05	2.74701e-05	2.30589e-05	2.28843e-05	2.39862e-05	2.35457e-05	2.08448e-05	0.871773	-0.197975	0.0261209	0.86282	unchanged	--
meta_633	5(S),14(R)-Lipoxin B4	0.7388			MS2 reverse	351.213	44.4275	7.41041e-05	4.06596e-05	4.85998e-05	4.36565e-05	4.41843e-05	4.93792e-05	8.12794e-05	4.98769e-05	5.66432e-05	4.34602e-05	4.83774e-05	3.61526e-05	7.70138e-05	3.44248e-05	3.70125e-05	3.93075e-05	4.03842e-05	0.80329	-0.316007	0.24268	0.498914	unchanged	--
meta_634			5'-Hydroxytenoxicam;	2.66476674661711;	MS1 mz matched	352.015	439.284	2.37523e-05	2.19172e-05	2.32203e-05	2.42545e-05	2.33638e-05	2.34509e-05	2.82521e-05	2.9562e-05	2.67744e-05	2.60082e-05	2.63798e-05	2.03681e-05	2.26865e-05	2.09339e-05	2.31084e-05	2.19593e-05	2.21693e-05	0.817973	-0.289874	0.00118529	1.156	down	--
meta_635					Unmapped	352.941	293.445	0.00195465	0.00201186	0.00191826	0.00185272	0.00191151	0.00162915	0.00178708	0.00169926	0.00161602	0.00174208	0.00174557	0.00241081	0.00239111	0.00252917	0.00247224	0.00253813	0.00253785	1.45602	0.54203	2.2033e-09	1.34189	up	--
meta_636			Brompheniramine;Dexbrompheniramine;Brompheniramine	-3.65104680706798;-3.65104680706798;-3.77271646898573	MS1 mz matched	353.044	43.748	0.0114653	0.0127628	0.0120891	0.0111683	0.0112216	0.0132395	0.0120026	0.0122478	0.0119957	0.0134902	0.0128274	0.0136514	0.0143067	0.0153573	0.0145772	0.0149684	0.0153548	1.16375	0.218777	0.000274553	1.17513	up	--
meta_637			Dihydronaringenin-O-sulphate;Thiodicarb	11.0820517566154;-11.6887775420577	MS1 mz matched	353.045	76.023	0.0182326	0.0173563	0.0164535	0.0181676	0.0190961	0.0160762	0.0196909	0.0197107	0.0195239	0.0196116	0.0179965	0.0169933	0.0173375	0.0173569	0.0160972	0.0191393	0.0181246	0.932856	-0.100273	0.12078	0.650224	unchanged	--
meta_638			2-O-p-Coumaroylhydroxycitric acid;2-Caffeoylisocitrate;(E)-Caffeoylisocitrate	17.8029802932764;17.7936596389531	MS1 mz matched	353.058	25.134	0.000668287	0.000611956	0.000619172	0.000544441	0.000641628	0.00051748	0.00053898	0.00054832	0.000544511	0.000608618	0.000638722	0.000765128	0.000578908	0.000770855	0.000819607	0.000681244	0.000846669	1.31378	0.393719	0.00506685	1.06586	up	--
meta_639			Chlorpromazine hydrochloride;Chloropromazine monohydrochloride	-7.49677	MS1 mz matched	353.07	422.065	9.18605e-06	7.78864e-06	8.54309e-06	9.03193e-06	6.79977e-06	7.78886e-06	8.2977e-06	9.98535e-06	7.49584e-06	6.8679e-06	7.1189e-06	4.48728e-06	5.27095e-06	3.97898e-06	6.14043e-06	4.19822e-06	4.57956e-06	0.60258	-0.730776	0.000339811	1.18095	down	--
meta_640			Amoxapine;Melicopine;4,5-Dimethoxy-methyl-1,3-dioxolo(4,5-c)acridin-6(11H)-one	5.78125348018867;15.9695938932128	MS1 mz matched	353.115	381.942	1.35845e-05	1.22636e-05	1.25578e-05	1.32066e-05	1.2286e-05	8.81825e-06	9.07443e-06	8.29918e-06	7.81086e-06	8.51846e-06	7.71891e-06	1.59427e-05	1.9625e-05	1.66844e-05	1.6864e-05	1.84716e-05	1.68467e-05	2.07871	1.05569	2.58481e-06	1.32915	up	--
meta_641			Acetylsalvipisone;Tephrowatsin A;3,6-Dimethoxyestra-1,3,5(10),6,8-pentaene-17beta-carboxylic acid methyl ester	9.39090519182227;9.41716304354729;9.41716304354729	MS1 mz matched	353.186	243.149	1.9097e-05	2.11498e-05	2.15724e-05	1.89952e-05	1.98004e-05	5.5793e-06	4.47456e-06	4.25797e-06	4.56375e-06	3.34112e-06	4.10408e-06	6.24981e-05	4.49929e-05	4.62882e-05	5.92255e-05	3.59061e-05	3.99631e-05	10.9751	3.45617	0.000153369	1.29771	up	--
meta_642			(-)-Aspidospermine;Aspidospermine	-16.1708162052231;-16.0912083565605	MS1 mz matched	353.223	26.567	0.000126285	0.000117	0.000111414	0.000111698	0.000119158	7.49996e-05	7.28415e-05	7.16604e-05	1.59121e-05	9.45119e-05	0.000134089	0.0003639	0.00011559	3.14654e-06	0.000111389	9.5666e-05	0.000122279	1.74988	0.80726	0.30368	0.458722	unchanged	--
meta_643			WIN I(S);WIN 52084 (S);5-(7-(4-(4-Methyl-4,5-dihydrooxazol-2-yl)phenoxy)heptyl)-3-methylisoxazole	-5.61467	MS1 mz matched	355.2	46.3895	6.17578e-05	6.01882e-05	8.14171e-05	7.02659e-05	6.76861e-05	8.37182e-05	6.55025e-05	9.08928e-05	8.84414e-05	7.86229e-05	7.70281e-05	4.21865e-05	5.58315e-05	6.11664e-05	4.99227e-05	6.38239e-05	6.02105e-05	0.688016	-0.539486	0.000542228	1.15024	down	--
meta_644			Piperochromanoic acid;gamma-Crocetin;(17Z)-3,11-Dioxopreg-4,17(20)-dien-21-oic acid methyl ester	5.50984513062014;5.50984513062014;5.39586320891341	MS1 mz matched	355.201	147.858	4.36193e-05	5.52781e-05	5.07167e-05	3.90172e-05	4.10035e-05	4.23448e-05	5.48993e-05	6.80886e-05	6.64235e-05	7.12752e-05	6.57853e-05	3.8149e-05	3.90124e-05	3.07417e-05	3.70261e-05	4.13697e-05	4.16284e-05	0.617996	-0.69433	0.00219657	1.14706	down	--
meta_645			5,6-Epoxy-8,11,14-eicosatrienoic acid;11,12-Epoxyeicosatrienoic acid;16(R)-HETE;Ucriol;Annoglabasin E;14R,15S-EpETrE;17-HETE;8alpha,13R-Epoxy-14-labden-19-oic acid;9-HETE;18-Hydroxyarachidonic acid;8-HETE;(ent-2alpha,3beta,15beta)-16-Kaurene-2,3,15-triol;Crispane;10-HETE;12-HETE;20-Hydroxyeicosatetraenoic acid;Arachidonate;15(S)-HETE;5-HETE;13-HETE;14,15-Epoxy-5,8,11-eicosatrienoic acid;8,9-Epoxy…	21.4064574396927;21.4064574396927;21.4064574396927;21.4064574396927;21.4064574396927;21.4064574396927;21.4064574396927;21.4064574396927;21.4064574396927;21.4064574396927;21.4064574396927;21.4064574396927;21.4064574396927;21.4064574396927;21.4064574396927;21.4064574396927;21.4064574396927;21.4064574396927;21.4064574396927;21.4064574396927;21.4064574396927;21.4064574396927;21.4064574396927;21.40645…	MS1 mz matched	355.203	28.285	7.90738e-05	7.12687e-05	6.93667e-05	6.32005e-05	8.39274e-05	7.42452e-05	5.87384e-05	5.00156e-05	6.9004e-05	5.26969e-05	5.12076e-05	9.30689e-05	0.00011073	9.05767e-05	7.71625e-05	7.29479e-05	9.72925e-05	1.52224	0.6062	0.00154522	1.10727	up	--
meta_646			Chlorsulfuron	-19.3261	MS1 mz matched	356.016	218.907	2.11666e-05	1.75651e-05	1.7073e-05	1.20733e-05	1.10795e-05	1.62336e-05	2.18658e-05	1.16393e-05	1.23374e-05	1.9715e-05	1.35004e-05	1.68649e-05	1.28578e-05	1.88577e-05	1.51567e-05	1.94521e-05	1.82447e-05	1.06446	0.0901189	0.619916	0.215925	unchanged	--
meta_647			Cetylpyridinium chloride	14.5544	MS1 mz matched	356.276	36.0385	0.000593623	0.000551376	0.000590667	0.000514541	0.000495597	0.000475686	0.000577039	0.000531451	0.000482017	0.000612256	0.000557481	0.000714804	0.000687542	0.000740769	0.00084147	0.000796105	0.000759914	1.40318	0.488704	4.35008e-05	1.2335	up	--
meta_648			Fenoldopam;Fenoldopam	0.42250953663068;0.327780835162289	MS1 mz matched	357.074	424.612	5.10117e-06	4.93285e-06	4.39329e-06	4.13382e-06	4.77898e-06	3.46061e-06	3.86585e-06	3.71081e-06	4.53113e-06	4.13744e-06	3.79069e-06	6.90021e-06	7.19111e-06	7.73827e-06	6.65491e-06	7.96012e-06	7.43116e-06	1.86733	0.900977	2.20516e-07	1.3216	up	--
meta_649			Sayanedin;Alfalone;4',5-Dihydroxy-7-methoxy-6-methylflavone;Apigenin 7,4'-dimethyl ether;Apigenin dimethylether;Afrormosin;Sayanedine;Coumafuryl;Fumarin;R1128A	2.94010962206596;2.94010962206596;2.94010962206596;3.01928214219227;3.01928214219227;3.01928214219227;3.01928214219227;3.01928214219227	MS1 mz matched	357.098	414.362	1.26897e-05	1.19142e-05	1.08198e-05	9.95598e-06	1.08194e-05	8.46004e-06	8.97535e-06	7.93098e-06	9.9122e-06	8.50113e-06	8.72248e-06	1.42727e-05	1.31227e-05	1.39264e-05	1.37782e-05	1.50953e-05	1.46219e-05	1.6155	0.691981	8.05824e-08	1.32441	up	--
meta_650			Sorgoleone 358;Piperoic acid;11,12-Dimethoxy-8,11,13-abietatrien-20,7-olide;Canbidiolic acid;Canbidiolate;3-Methoxy-16-methylestra-1,3,5(10)-triene-16beta,17beta-diol 17-acetate;17beta-Hydroxyandrost-4-ene-3,11-dione propiote	5.25579080726191;5.25579080726191;5.25579080726191;5.28203221300888;5.28203221300888;5.28203221300888	MS1 mz matched	357.216	145.304	2.44189e-05	2.47331e-05	2.25097e-05	2.37401e-05	2.78867e-05	2.22187e-05	3.20669e-05	2.81882e-05	2.55288e-05	3.10323e-05	2.95595e-05	2.11359e-05	2.03515e-05	2.09787e-05	2.13233e-05	2.30628e-05	2.27567e-05	0.768762	-0.37939	0.0063483	1.08282	down	--
meta_651			3-Hydroxymugineic acid;13,16-Docosadienoic acid;(13Z,16Z)-Docosa-13,16-dienoic acid	2.37886238034237;-20.2198732808599	MS1 mz matched	357.275	38.6585	0.00227842	0.00200759	0.00205147	0.00215467	0.00184355	0.00239037	0.00288927	0.0024129	0.00243272	0.00243097	0.0024421	0.00146684	0.00157438	0.00151524	0.00154018	0.00169413	0.00165479	0.629775	-0.667092	1.38255e-05	1.30435	down	--
meta_652			2,2'-Disulfonyl azobenzene	-20.468	MS1 mz matched	358.005	323.377	1.99362e-05	2.49464e-05	2.20188e-05	2.06509e-05	1.97428e-05	2.0254e-05	2.29102e-05	2.71143e-05	2.13295e-05	2.71085e-05	2.40935e-05	3.21397e-05	2.06471e-05	1.83969e-05	2.03264e-05	2.34432e-05	1.98244e-05	0.943754	-0.0835167	0.586543	0.238338	unchanged	--
meta_653					Unmapped	359	405.597	1.92548e-05	1.77677e-05	1.84059e-05	1.68056e-05	1.71601e-05	1.43759e-05	1.60631e-05	1.45594e-05	1.50472e-05	1.4497e-05	1.32922e-05	2.32735e-05	2.16624e-05	2.09727e-05	2.25153e-05	2.3503e-05	2.22876e-05	1.52803	0.611675	5.46887e-08	1.32722	up	--
meta_654			5-Thymidylic acid;12alpha-Fluoro-11beta,17beta-dihydroxyandrost-4-en-3-one	-20.173272896329;23.5882436194574	MS1 mz matched	359.144	251.099	3.13626e-05	4.38766e-05	3.71839e-05	1.98695e-05	3.15909e-05	3.54892e-05	3.07384e-05	2.83587e-05	3.04842e-05	4.42381e-05	3.52749e-05	3.11777e-05	3.12307e-05	3.96337e-05	3.48378e-05	4.26688e-05	3.63857e-05	1.05548	0.0779027	0.542071	0.262062	unchanged	--
meta_655			Fenoxaprop-ethyl;Fenoxaprop ethyl	24.6893	MS1 mz matched	360.081	265.83	0.000523081	0.000516296	0.000494332	0.000477747	0.000489639	0.000301341	0.000333252	0.000272206	0.000316447	0.000270713	0.000256412	0.000755156	0.000927786	0.000994749	0.000776946	0.000964994	0.00077997	2.97057	1.57074	2.02258e-05	1.31697	up	--
meta_656			12alpha-Fluoro-11beta,17beta-dihydroxyandrosta-1,4-dien-3-one	-14.9916	MS1 mz matched	360.19	68.7115	3.13231e-05	3.24435e-05	3.02332e-05	3.6733e-05	3.88603e-05	1.67276e-05	2.24984e-05	2.10625e-05	7.59522e-06	1.73714e-05	2.39122e-05	4.59356e-05	4.18769e-05	2.17148e-05	1.38626e-05	1.90049e-05	9.74737e-06	1.39366	0.478878	0.315245	0.442519	unchanged	--
meta_657			Fosphenytoin;Fosphenytoin	-13.9733893897512;-14.0487887871159	MS1 mz matched	361.062	418.217	3.01028e-05	2.89898e-05	2.67259e-05	2.67513e-05	2.60025e-05	3.51155e-05	3.72856e-05	2.92179e-05	3.0771e-05	3.30705e-05	2.93379e-05	2.87981e-05	2.37127e-05	2.38454e-05	2.60983e-05	2.79864e-05	2.43697e-05	0.794722	-0.331478	0.0027107	1.07956	down	--
meta_658	Acetohexamide	0.9276			MS2 reverse	361.066	235.136	3.97358e-06	3.20037e-06	2.94112e-06	2.30145e-06	2.29323e-06	2.93689e-06	4.01358e-06	2.54069e-06	2.73591e-06	3.25785e-06	2.51682e-06	2.59761e-06	2.19561e-06	3.69993e-06	2.99402e-06	4.15934e-06	3.01889e-06	1.03687	0.052229	0.773402	0.123663	unchanged	--
meta_659			Gibberellin A87;Gibberellin A93;2',8-Dihydroxy-3',4',5',7-tetramethoxyflavan;Diosbulbin C;Gibberellin A21;gilactone C;Vernolide;Gibberellin A8-catabolite	-1.52732441742163;-1.52732441742163;-1.52732441742163;-1.52732441742163;-1.52732441742163;-1.65683336056912;-1.65683336056912;-1.65683336056912	MS1 mz matched	361.133	362.017	2.86132e-05	2.4052e-05	2.34234e-05	2.28449e-05	2.23027e-05	1.31535e-05	1.1745e-05	9.60542e-06	1.04115e-05	1.02642e-05	1.51039e-05	4.96336e-05	5.3845e-05	5.57981e-05	5.51471e-05	5.18037e-05	5.6666e-05	4.59415	2.1998	8.95786e-11	1.35169	up	--
meta_660			Clavamycin B;Clavamycin C	10.6292030956019;10.6292030956019	MS1 mz matched	361.148	245.659	2.06617e-05	2.0156e-05	2.05721e-05	1.9037e-05	1.97754e-05	2.75735e-05	2.47418e-05	2.1987e-05	2.12412e-05	2.21025e-05	2.23944e-05	3.48103e-05	2.87035e-05	2.75273e-05	3.37989e-05	2.88332e-05	2.7597e-05	1.29441	0.372298	0.0022341	1.08637	up	--
meta_661			Clavamycin B;Clavamycin C	11.9836374391201;11.9836374391201	MS1 mz matched	361.148	230.593	4.54951e-05	3.61166e-05	3.27852e-05	2.91956e-05	2.74979e-05	7.83886e-06	4.19773e-05	2.44432e-05	1.9946e-05	3.39621e-05	3.23685e-05	3.43092e-06	1.63232e-05	2.4324e-05	8.98165e-06	3.04602e-05	2.98625e-05	0.706275	-0.501697	0.269049	0.474835	unchanged	--
meta_662			3-(2,4-Cyclopentadien-1-ylidene)pregn-4-en-20-one	5.52088	MS1 mz matched	361.253	34.734	0.000177272	0.000168766	0.000171252	0.000185021	0.000170255	0.000145255	0.000185931	0.000162401	0.000160918	0.00017316	0.000183933	0.000182723	0.000178086	0.000171991	0.000176002	0.000190757	0.000176816	1.06403	0.0895452	0.161426	0.603503	unchanged	--
meta_663	Guanosine 5'-monophosphate (GMP)	0.9724			MS2 forward	362.045	436.691	0.000255722	0.000255125	0.000265059	0.000265408	0.000274387	0.000277886	0.000270502	0.000303654	0.000288814	0.000265676	0.000279786	0.000292604	0.000324829	0.000294626	0.000313366	0.000301685	0.000310055	1.08945	0.123605	0.00739497	0.990442	unchanged	--
meta_664			Chlorambucil;Chlorambucil	22.1582283841671;22.1064256121202	MS1 mz matched	362.101	354.945	1.687e-05	1.53291e-05	1.33266e-05	1.50484e-05	1.58892e-05	8.58856e-06	8.78713e-06	8.87564e-06	1.28156e-05	9.16197e-06	7.55244e-06	2.09876e-05	2.40893e-05	2.4902e-05	2.05709e-05	2.38041e-05	1.99086e-05	2.40694	1.2672	5.60165e-07	1.30881	up	--
meta_665			8-Methyldihydrochelerythrine;delta-(L-2-Aminoadipyl)-L-cysteinyl-D-valine;N-[L-5-Amino-5-carboxypentanoyl]-L-cysteinyl-D-valine;L-delta-(alpha-Aminoadipoyl)-L-cysteinyl-D-valine;ACV	2.59343970646263;4.40593655890922	MS1 mz matched	362.14	276.6	0.000508925	0.000479717	0.0004847	0.000430921	0.000480014	0.000304202	0.000393356	0.000309499	0.000330054	0.000363186	0.000321146	0.000416355	0.000447668	0.000496221	0.000456484	0.000494625	0.000489844	1.38574	0.470658	5.28878e-05	1.22804	up	--
meta_666					Unmapped	362.231	39.113	0.000323539	0.000261396	0.000297208	0.000281951	0.00027517	0.000204312	0.000232846	0.000245581	0.000144446	0.000204428	0.000218017	0.000230413	0.000250752	0.000231988	0.000232804	0.000202106	0.000258199	1.12534	0.170366	0.151638	0.6121	unchanged	--
meta_667	Xanthylic acid (XMP)	0.9267			MS2 forward	363.029	451.351	1.71019e-05	1.68658e-05	2.05602e-05	2.1828e-05	1.90563e-05	2.01723e-05	1.90922e-05	2.96505e-05	2.36082e-05	2.11991e-05	2.04865e-05	1.15039e-05	1.44954e-05	1.10754e-05	1.67172e-05	1.28123e-05	1.0987e-05	0.578138	-0.790514	0.000851123	1.15696	down	--
meta_668			Glucose isomerase from streptomyces rubiginosus;	-4.69009859962582;	MS1 mz matched	363.063	25.646	0.000112559	0.000114284	0.000108405	0.000100718	0.000113363	2.62116e-06	2.80556e-06	2.82031e-06	2.03475e-06	2.33213e-06	3.95739e-06	0.000288413	0.000298318	0.000306051	0.000332325	0.000294417	0.000329618	111.587	6.80203	1.72803e-07	1.3548	up	--
meta_669			2-Oxophytate;2-Oxophytanic acid	-6.43615	MS1 mz matched	363.233	76.169	2.18695e-05	1.7224e-05	1.7287e-05	2.08487e-05	1.91946e-05	1.73312e-05	2.11079e-05	1.75964e-05	2.05963e-05	1.96642e-05	1.78128e-05	2.40018e-05	2.37125e-05	2.03002e-05	1.91653e-05	2.20139e-05	2.01664e-05	1.13366	0.180982	0.0381905	0.819569	unchanged	--
meta_670					Unmapped	363.323	38.702	0.0084814	0.00919088	0.00963497	0.00830969	0.00678618	0.00618905	0.00899473	0.0064369	0.00768091	0.00899601	0.00963118	0.00496474	0.00494059	0.00567618	0.00527184	0.0054605	0.00569032	0.667744	-0.582632	0.00566653	1.10347	down	--
meta_671			Metolazone;Indapamide;Benzoylprop-ethyl	2.49328816103396;2.49328816103396;6.84821747746656	MS1 mz matched	364.055	328.104	0.000266067	0.0002482	0.000252667	0.000245325	0.000252397	0.000240946	0.000251851	0.000258501	0.000257669	0.000243002	0.000246695	0.000263102	0.000277764	0.000254262	0.000270113	0.000260718	0.000281498	1.07259	0.101104	0.00713399	1.00456	up	--
meta_672			2-(acetylamino)-1,5-anhydro-2-deoxy-4-O-b-D-galactopyranosyl-D-arabino-Hex-1-enitol;2-(acetylamino)-1,5-anhydro-2-deoxy-3-O-b-D-galactopyranosyl-D-arabino-Hex-1-enitol;N-Acetylbialaphos;N-Acetylphosphinothricin tripeptide	-3.20870088383165;-3.20870088383165;-11.435764067656	MS1 mz matched	364.131	380.004	1.46409e-05	1.63749e-05	1.2933e-05	1.33027e-05	1.33574e-05	8.67641e-06	1.02085e-05	1.08583e-05	8.32488e-06	9.39772e-06	8.72443e-06	8.62906e-06	1.54018e-05	1.03113e-05	9.70484e-06	1.4292e-05	1.49262e-05	1.30388	0.382807	0.0680131	0.778534	unchanged	--
meta_673					Unmapped	364.276	248.872	0.000354382	0.000388089	0.000410398	0.0004242	0.000428768	0.00022751	0.00031609	0.000390412	0.000352555	0.000328064	0.000344169	0.000421449	0.000392947	0.000360556	0.000232323	0.000310278	0.00034501	1.05297	0.0744679	0.634631	0.208599	unchanged	--
meta_674			Luteolin 4'-sulfate;Luteolin 7-sulfate;Bromofos	-23.4029875834861;-23.4029875834861;-0.308746459317243	MS1 mz matched	364.996	407.673	2.14962e-05	2.14251e-05	1.85165e-05	1.84471e-05	2.19039e-05	1.64494e-05	1.70075e-05	1.52392e-05	1.80206e-05	1.56899e-05	1.59284e-05	3.0774e-05	3.31605e-05	2.94789e-05	3.07078e-05	3.0894e-05	3.24471e-05	1.90636	0.930823	2.63713e-09	1.34481	up	--
meta_675			Daphnoretin methyl ether;Pachyrrhizone;Arnottin II;Tetracenomycin F1	16.4040624964085;16.275124701559;16.275124701559;16.275124701559	MS1 mz matched	365.08	276.41	1.5954e-05	1.1151e-05	1.33997e-05	1.21953e-05	1.11431e-05	6.3155e-06	6.24175e-06	5.63985e-06	5.47019e-06	6.33048e-06	7.22373e-06	2.577e-05	2.6615e-05	3.15893e-05	2.95656e-05	3.18578e-05	3.17598e-05	4.75955	2.25082	2.08511e-06	1.34267	up	--
meta_676			4-Hydroxyestrone sulfate;Glycyrol;Neoglycyrol	-2.01767915715404;7.29397670592583	MS1 mz matched	365.113	111.677	0.00200186	0.00188283	0.00180312	0.00182633	0.00197979	0.000747805	0.00098096	0.000882542	0.000849954	0.000847429	0.000962095	0.00254213	0.00263654	0.00255727	0.00265424	0.00286636	0.00263066	3.0142	1.59177	1.77131e-10	1.35123	up	--
meta_677			Glycyrol;Wampetin;Glycyrrhizaisoflavone B;Glycyrol;Neoglycyrol	4.03566860970146;4.03566860970146;4.03566860970146;4.14028231380775	MS1 mz matched	365.112	45.081	0.00323764	0.00313064	0.00337686	0.00284175	0.00308869	0.00115139	0.00145666	0.00145755	0.00142363	0.00153699	0.00171212	0.00452801	0.00398724	0.00417791	0.004704	0.00480972	0.0046932	3.0784	1.62218	6.1161e-08	1.34196	up	--
meta_678			4-Hydroxyestrone sulfate;Glycyrol;Neoglycyrol	-3.0534229454152;6.25822327315548	MS1 mz matched	365.113	130.872	8.29065e-05	7.71627e-05	7.9552e-05	8.07014e-05	8.7751e-05	4.18478e-05	5.2997e-05	5.36546e-05	5.23669e-05	5.79077e-05	5.07811e-05	0.00010593	0.000110476	0.000102702	0.000108327	0.000120442	0.000112482	2.13325	1.09305	9.42707e-09	1.33694	up	--
meta_679			N-Caffeoyltryptophan;	1.16983000488425;	MS1 mz matched	365.115	418.151	1.8795e-05	2.04768e-05	1.85703e-05	2.05898e-05	2.01962e-05	1.33068e-05	1.53143e-05	1.61547e-05	1.58068e-05	1.3709e-05	1.145e-05	1.1583e-05	1.9813e-05	1.18201e-05	1.75248e-05	1.88409e-05	1.18558e-05	1.06643	0.0927894	0.604113	0.227006	unchanged	--
meta_680	Nervonic acid	1			MS2 forward	365.337	38.687	0.00204555	0.00156129	0.00178061	0.00153851	0.00162914	0.00137378	0.00174577	0.00132095	0.0013725	0.00131293	0.00145611	0.00144288	0.00129166	0.00139019	0.00149008	0.00145659	0.00148263	0.996736	-0.00471669	0.95086	0.026048	unchanged	--
meta_681					Unmapped	365.97	291.316	1.78861e-05	1.81557e-05	1.73478e-05	1.70568e-05	1.77657e-05	1.55281e-05	1.49232e-05	1.55894e-05	1.42779e-05	1.4227e-05	1.50822e-05	2.00984e-05	2.09593e-05	2.01351e-05	2.16526e-05	2.26448e-05	2.26858e-05	1.43009	0.516108	3.83796e-06	1.31526	up	--
meta_682			Bambuterol;Propiverine	-1.96372262188051;-12.7990518898451	MS1 mz matched	366.198	244.354	1.79891e-05	1.48042e-05	1.72733e-05	1.63743e-05	1.55293e-05	1.87413e-05	1.96281e-05	1.53201e-05	1.60217e-05	1.65558e-05	1.51653e-05	2.57537e-05	1.79292e-05	1.73436e-05	3.19252e-05	2.06517e-05	1.64843e-05	1.28251	0.358967	0.114158	0.687584	unchanged	--
meta_683			Ketazolam;Velloquercetin;PD116740;Deoxynogalote;12-Deoxynogalonic acid;(1'S,5'S)-Averufin	8.24683407720223;16.8592103661976;16.8592103661976;16.8592103661976;16.8592103661976	MS1 mz matched	367.096	276.54	4.54697e-05	4.42671e-05	4.58257e-05	4.58292e-05	4.61689e-05	2.36808e-05	2.78246e-05	2.80607e-05	2.77688e-05	1.89992e-05	2.41679e-05	0.000127474	0.000111594	0.000128456	0.000114618	0.000134065	0.000127763	4.94326	2.30546	7.93332e-08	1.34876	up	--
meta_684			Isoglycycoumarin;Gancaonin B;Gancaonin N;Artocarpetin A;Glycycoumarin;Glicoricone;9-O-Methylglyceofuran;Cyclocurcumin;Glycyrrhizaisoflavone C;Integrin;Cyclointegrin;Mollicellin H;Curcumin;7-O-Methylluteone;Curcumin;Kacha haldi;Morelensin;(-)-Morelensin;5'-Demethoxydeoxypodophyllotoxin;8-(1,1-DMA)kaempferide;8-(1,1-Dimethylallyl)kaempferide	10.6713465601295;10.6713465601295;10.6713465601295;10.6713465601295;10.6713465601295;10.6713465601295;10.6713465601295;10.6713465601295;10.6713465601295;10.6713465601295;10.6713465601295;10.6713465601295;10.6713465601295;10.6398352738279;10.6398352738279;10.6398352738279;10.6398352738279	MS1 mz matched	367.13	366.617	1.05385e-05	9.67039e-06	9.3669e-06	9.95116e-06	9.9933e-06	6.59751e-06	5.83268e-06	6.07886e-06	5.53331e-06	5.61984e-06	5.53469e-06	1.13205e-05	1.41124e-05	1.21852e-05	1.17169e-05	1.23452e-05	1.24001e-05	2.10474	1.07364	1.65856e-06	1.33005	up	--
meta_685			Mangalkanyl glucoside;Cryptomeridiol 11-rhamnoside;Glycerol trihexanoate;6-Deoxyerythronolide B	5.59483699449265;5.59483699449265;5.59483699449265;5.69554515173499	MS1 mz matched	367.241	24.484	0.000113005	0.000120602	0.000119447	0.000105717	0.000114993	8.67733e-05	8.54963e-05	8.22236e-05	8.13619e-05	8.81651e-05	8.80748e-05	0.000107519	0.000108501	0.000112871	0.000113287	0.000123669	0.000121434	1.3421	0.424489	2.66893e-05	1.29348	up	--
meta_686			5'-Hydroxypiroxicam;AMP;Adenosine 5'-monophosphate;Adenylic acid;Adenylate;5'-AMP;5'-Adenylic acid;5'-Adenosine monophosphate;Adenosine 5'-phosphate;dGMP;2'-Deoxyguanosine 5'-monophosphate;2'-Deoxyguanosine 5'-phosphate;Deoxyguanylic acid;Deoxyguanosine monophosphate;Adenosine 2'-phosphate;2'-Adenylic acid;Adenosine-2'-monophosphate;AMP 2'-phosphate;3'-AMP;3'-Adenylic acid;3'-Adenosine monophosph…	-7.46619600229472;-23.3386954706885;-23.3386954706885;-23.3386954706885;-23.3386954706885;-23.3386954706885;-23.3386954706885	MS1 mz matched	368.032	403.054	1.71805e-05	1.59996e-05	1.66374e-05	1.78529e-05	1.71761e-05	2.29009e-05	2.21695e-05	2.44402e-05	1.96966e-05	2.02994e-05	1.90392e-05	1.74476e-05	1.75022e-05	1.61652e-05	1.71376e-05	1.67287e-05	1.54737e-05	0.781473	-0.355732	0.00174663	1.1559	down	--
meta_687					Unmapped	368.058	335.697	0.000379007	0.000411629	0.000408593	0.000372283	0.000416359	0.000288014	0.000289711	0.000291036	0.00034768	0.000302431	0.000283765	0.000598168	0.000630264	0.000651386	0.000543135	0.000578965	0.000581812	1.98805	0.991352	1.55207e-07	1.33233	up	--
meta_688					Unmapped	368.971	333.186	4.49331e-05	5.33947e-05	5.09427e-05	5.18524e-05	6.57345e-05	5.06023e-05	5.23538e-05	7.06445e-05	5.58527e-05	6.45805e-05	5.13444e-05	7.51248e-05	5.76242e-05	5.53045e-05	5.78728e-05	5.35088e-05	6.61772e-05	1.05859	0.082138	0.492913	0.300625	unchanged	--
meta_689			2-O-Caffeoylhydroxycitric acid;	-2.70987762140143;	MS1 mz matched	369.053	26.109	4.43959e-05	3.885e-05	3.70885e-05	3.58841e-05	1.85141e-05	3.27584e-05	4.51178e-05	3.40847e-05	3.27444e-05	3.96279e-05	3.50186e-05	4.18914e-05	2.43836e-05	4.09261e-05	4.16507e-05	4.58e-05	4.77311e-05	1.105	0.144041	0.357068	0.401454	unchanged	--
meta_690			5-Hydroxy-6-methoxycoumarin 7-glucoside;Isoferuloyl C1-glucuronide;Feruloyl C1-glucuronide;Isoferulic acid 3-O-glucuronide;Ferulic acid 4-O-glucuronide;Fraxin	6.64973390597329;6.64973390597329;6.64973390597329;6.64973390597329;6.64973390597329;6.64108730309372	MS1 mz matched	369.092	356.34	8.52745e-06	8.82035e-06	8.79708e-06	8.50109e-06	8.35001e-06	9.93847e-06	1.08588e-05	1.13338e-05	1.03186e-05	1.03192e-05	9.61364e-06	6.35473e-06	6.80797e-06	6.20564e-06	6.86045e-06	7.14468e-06	6.36598e-06	0.637028	-0.650571	1.13618e-06	1.31953	down	--
meta_691			Spiromesifen	3.86587	MS1 mz matched	369.216	143.269	1.2259e-05	1.56947e-05	1.24812e-05	1.21092e-05	1.31458e-05	1.34003e-05	1.66805e-05	1.51853e-05	1.54393e-05	1.55147e-05	1.37772e-05	9.18383e-06	1.0241e-05	1.16551e-05	8.74927e-06	1.11818e-05	9.91068e-06	0.676928	-0.562925	3.09326e-05	1.24551	down	--
meta_692					Unmapped	369.88	35.3655	6.51287e-06	6.7179e-06	6.88037e-06	5.33625e-06	3.99506e-06	7.03808e-06	7.55866e-06	6.16082e-06	6.50541e-06	8.8183e-06	8.4471e-06	6.88421e-06	6.63034e-06	1.68108e-06	7.49954e-06	7.01343e-06	7.30935e-06	0.831334	-0.266499	0.251776	0.49765	unchanged	--
meta_693			2-O-Caffeoylglucarate	-8.86932	MS1 mz matched	371.054	36.0385	0.00173041	0.00143545	0.00157679	0.0014739	0.00148753	0.00166792	0.00213258	0.00178713	0.00168013	0.00181381	0.00180328	0.0014865	0.00155407	0.00146697	0.00138103	0.00168356	0.00158855	0.841599	-0.248794	0.00699532	1.01506	down	--
meta_694			N'-Hydroxyneosaxitoxin;5'-O-beta-D-Glucosylpyridoxine	-9.15457566800871;-17.2139546585857	MS1 mz matched	371.131	275.95	1.63932e-05	8.63676e-06	1.09594e-05	1.27388e-05	1.23787e-05	5.6772e-06	7.99199e-06	6.84266e-06	6.93337e-06	5.47969e-06	6.3197e-06	1.53016e-05	1.32886e-05	1.27118e-05	1.38004e-05	1.22018e-05	1.45425e-05	2.08555	1.06043	5.38403e-07	1.31341	up	--
meta_695			17beta-(Acetylthio)estra-1,3,5(10)-trien-3-ol acetate	-5.77899	MS1 mz matched	371.174	251.971	7.21821e-06	7.91319e-06	7.25755e-06	6.46891e-06	7.00306e-06	7.04366e-06	7.78259e-06	6.72729e-06	7.22249e-06	6.98758e-06	8.26189e-06	8.44422e-06	8.09038e-06	6.9607e-06	7.91534e-06	8.01712e-06	6.72911e-06	1.04841	0.0682063	0.353626	0.400406	unchanged	--
meta_696			Prochloraz	11.1991	MS1 mz matched	374.03	273.126	3.19107e-05	2.85824e-05	2.9128e-05	2.857e-05	3.18151e-05	3.04579e-05	3.83774e-05	3.7865e-05	3.73291e-05	3.41256e-05	3.962e-05	3.17485e-05	3.06917e-05	3.03149e-05	2.99945e-05	3.39104e-05	3.80904e-05	0.894274	-0.161211	0.0685108	0.735731	unchanged	--
meta_697			6-Methylthioguanosine monophosphate;6-Methylthioguanosine monophosphate	-7.1367364309951;-7.12376110156566	MS1 mz matched	374.036	323.527	0.000113524	9.67975e-05	8.85958e-05	8.69334e-05	8.57535e-05	9.85746e-05	0.000113143	0.000107477	0.000104243	0.000103853	9.33714e-05	0.000104299	9.56724e-05	9.16349e-05	9.8276e-05	9.78953e-05	9.39383e-05	0.93725	-0.0934941	0.0847599	0.713565	unchanged	--
meta_698			Fezaflor;Tarzol	-22.6588	MS1 mz matched	374.116	363.981	9.65672e-06	1.0639e-05	1.11754e-05	9.35427e-06	1.20629e-05	5.14579e-06	3.18204e-06	3.30144e-06	3.25266e-06	2.8088e-06	4.67219e-06	3.10431e-05	3.50254e-05	3.16151e-05	2.99744e-05	2.96162e-05	3.34355e-05	8.52795	3.0922	1.27174e-08	1.35152	up	--
meta_699					Unmapped	375.004	288.353	5.73947e-05	4.58442e-05	4.09974e-05	3.56749e-05	3.97987e-05	3.39754e-05	5.41471e-05	3.42612e-05	3.98472e-05	4.47793e-05	4.09408e-05	3.08526e-05	3.81366e-05	3.94406e-05	3.73297e-05	4.32121e-05	4.15945e-05	0.929886	-0.104875	0.436451	0.344761	unchanged	--
meta_700					Unmapped	375.026	77.045	9.38704e-05	6.62862e-05	6.98901e-05	6.72394e-05	6.68282e-05	8.09989e-05	9.65302e-05	8.32526e-05	9.60158e-05	8.37111e-05	8.03119e-05	7.78489e-05	7.42107e-05	7.34325e-05	7.63764e-05	8.4994e-05	8.00265e-05	0.896449	-0.157707	0.0335028	0.85685	unchanged	--
meta_701					Unmapped	375.034	36.0875	1.93804e-05	2.18275e-05	1.94616e-05	2.07301e-05	2.93528e-05	1.75244e-05	9.27516e-07	1.81416e-05	1.26942e-05	5.69514e-06	1.64882e-05	1.61945e-05	1.95207e-05	1.50334e-05	1.26009e-05	1.171e-05	1.75726e-05	1.29608	0.374152	0.29947	0.459317	unchanged	--
meta_702			Diosbulbin F;2'-Hydroxy-3',4',5',7,8-pentamethoxyflavan;Carissanol;alpha-Peroxyachifolide;trans-Grandmarin isovalerate;1,2-Anhydridoniveusin;(1E,4Z,6a,8b,10a)-8-Angeloyloxy-10,15-dihydroxy-3-oxo-1,4,11(13)-germacratrien-12,6-olide;Diosbulbin A;Ailanthone;Tripdiolide;Triptodiolide;Euparotin;Eupatundin	-9.40869140429018;-9.40869140429018;-9.40869140429018;-9.40869140429018;-9.40869140429018;-9.40869140429018;-9.40869140429018;-9.40869140429018;-9.40045013693094;-9.40045013693094;-9.40045013693094;-9.40045013693094	MS1 mz matched	375.149	362.08	7.20962e-06	6.78733e-06	6.18602e-06	5.92642e-06	7.22787e-06	4.8347e-06	3.53212e-06	2.68132e-06	3.50454e-06	3.10966e-06	4.19557e-06	1.68685e-05	1.48259e-05	1.65647e-05	1.60957e-05	1.68906e-05	1.67359e-05	4.48265	2.16435	7.62676e-11	1.35072	up	--
meta_703			Yohimbine;Vincamine;Yohimbine;Stemmadenine;Minovincinine;17-O-Acetylnorajmaline	-0.96754792118832;-0.846992738114468;-0.846992738114468;-0.846992738114468;-0.846992738114468;-0.846992738114468	MS1 mz matched	375.171	267.71	5.89922e-06	5.2074e-06	5.70279e-06	5.98704e-06	5.6795e-06	4.33456e-06	4.20609e-06	4.09659e-06	3.92374e-06	3.9616e-06	3.7844e-06	2.52711e-06	3.53014e-06	2.40774e-06	2.02471e-06	3.23025e-06	2.83041e-06	0.680888	-0.55451	0.00147573	1.17144	down	--
meta_704	3-Hydroxycapric acid	0.9995			MS2 reverse	375.269	34.171	0.000104684	8.00986e-05	8.77994e-05	7.58928e-05	8.51683e-05	9.46915e-05	0.000103122	0.000100135	9.12431e-05	9.91541e-05	8.70226e-05	8.38027e-05	8.17028e-05	8.54683e-05	9.24919e-05	9.72747e-05	9.96216e-05	0.939159	-0.090558	0.169287	0.578152	unchanged	--
meta_705					Unmapped	376.002	57.426	3.15895e-05	5.03628e-05	5.94037e-05	5.01759e-05	4.61415e-05	5.29521e-05	2.76757e-05	5.3843e-05	4.00893e-05	5.08272e-05	5.17621e-05	4.99856e-05	5.60164e-05	7.5583e-05	7.48561e-05	6.56511e-05	7.017e-05	1.41535	0.501154	0.00949332	0.966576	unchanged	--
meta_706			Gravacridonediol;4-Hydroxynornantenine;Cassythine;Cassyfiline	1.98548149156551;1.98548149156551;2.05202589186121	MS1 mz matched	376.096	383.926	7.26492e-05	6.93184e-05	6.36942e-05	5.72748e-05	7.48391e-05	4.94021e-05	3.03767e-05	2.22609e-05	3.64626e-05	1.7628e-05	3.09723e-05	0.000272483	0.000272963	0.000292946	0.000265193	0.000273143	0.000253989	8.71562	3.1236	1.27112e-11	1.35325	up	--
meta_707			Stearoylglycine;	-2.91274657610672;	MS1 mz matched	376.269	34.728	3.78439e-05	3.17648e-05	3.70093e-05	3.11433e-05	3.41479e-05	3.52304e-05	4.18266e-05	3.73734e-05	3.32523e-05	3.931e-05	3.5701e-05	3.21906e-05	3.30876e-05	3.29662e-05	4.10919e-05	3.4937e-05	3.48504e-05	0.939065	-0.0907037	0.244347	0.496488	unchanged	--
meta_708			Ritipenem acoxil hydrate;Penemac;FC/TA-891	-10.8667	MS1 mz matched	377.069	324.378	1.26716e-05	1.22838e-05	1.33289e-05	1.04369e-05	1.05742e-05	1.05137e-05	1.22801e-05	9.81032e-06	8.25782e-06	9.34741e-06	1.05214e-05	1.60189e-05	1.34256e-05	1.43017e-05	1.46659e-05	1.50505e-05	1.55192e-05	1.46518	0.551082	6.64597e-05	1.24145	up	--
meta_709			Galactopinitol A;Galactopinitol B;4-O-Methylgalactinol;D-Pinitol 2-O-alpha-D-Galactopyranosyl;	17.2363123378499;17.2363123378499;17.2363123378499;17.2363123378499;	MS1 mz matched	377.113	351.9	8.8689e-06	7.38245e-06	7.48048e-06	6.404e-06	7.3986e-06	3.67501e-06	4.41981e-06	4.52644e-06	5.88547e-06	4.38838e-06	3.97908e-06	9.43252e-06	1.11159e-05	1.25123e-05	1.12526e-05	1.18095e-05	1.05523e-05	2.48101	1.31093	5.14276e-07	1.31608	up	--
meta_710			N-Gluconyl ethanolamine phosphate;	6.79387445070243;	MS1 mz matched	378.091	241.214	1.45855e-05	1.59718e-05	1.63093e-05	1.47385e-05	1.39027e-05	1.90259e-05	1.83151e-05	2.02213e-05	1.59179e-05	1.88085e-05	2.38865e-05	1.24479e-05	1.53031e-05	1.50629e-05	1.28657e-05	1.55617e-05	1.76433e-05	0.765091	-0.386298	0.00738741	0.997745	unchanged	--
meta_711			Meticillin;S-(N-Hydroxy-N-methylcarbamoyl)glutathione	-8.43742305423526;2.10470817964989	MS1 mz matched	379.094	150.467	4.51436e-06	4.95113e-06	5.24581e-06	3.77105e-06	3.46176e-06	6.14394e-06	6.63759e-06	5.58515e-06	4.38644e-06	6.43579e-06	5.33833e-06	2.4447e-06	2.01334e-06	2.63285e-06	2.19575e-06	2.50073e-06	2.68498e-06	0.419157	-1.25444	8.60978e-05	1.28806	down	--
meta_712			Di-4-coumaroylputrescine;Vomicine	-1.59742809167083;-1.57822636821683	MS1 mz matched	379.166	253.182	1.16589e-05	1.15021e-05	1.29508e-05	1.07554e-05	1.07453e-05	1.97226e-05	2.50426e-05	2.03024e-05	1.78996e-05	2.12708e-05	2.02861e-05	9.94585e-06	1.2047e-05	8.86699e-06	1.06281e-05	1.20547e-05	8.88233e-06	0.501308	-0.996231	1.39965e-05	1.28466	down	--
meta_713			Ecabet;Scarlet Red;1-[2-[2-Methyl-4-[2-(2-methylphenyl)diazenyl]phenyl]diazenyl]-2-phthalenol	-0.674442670299947;4.70402618657956	MS1 mz matched	379.165	297.921	1.05511e-05	1.01725e-05	1.00099e-05	9.89837e-06	1.01028e-05	5.90135e-06	6.52813e-06	5.8981e-06	3.90217e-06	5.52726e-06	6.2494e-06	1.01375e-05	1.07863e-05	5.12448e-06	9.87258e-06	5.46165e-06	5.20995e-06	1.37011	0.454288	0.126841	0.663472	unchanged	--
meta_714			N-Acetyl-9-O-lactoylneuraminic acid;	12.8287908785269;	MS1 mz matched	380.125	392.117	9.70921e-06	8.3549e-06	9.49977e-06	9.69012e-06	9.41438e-06	8.43147e-06	8.61957e-06	8.17565e-06	7.40808e-06	7.76898e-06	8.39884e-06	1.09734e-05	1.29559e-05	1.11072e-05	1.0996e-05	1.0984e-05	1.02956e-05	1.37928	0.463911	0.000102484	1.25105	up	--
meta_715					Unmapped	381.109	423.302	1.40966e-05	1.26135e-05	1.35969e-05	1.25863e-05	1.26906e-05	1.11854e-05	1.3069e-05	1.28808e-05	1.05952e-05	1.04405e-05	1.10755e-05	8.17706e-06	1.03886e-05	8.61322e-06	9.20368e-06	8.70196e-06	7.84278e-06	0.764332	-0.387728	0.0011799	1.1178	down	--
meta_716			Digallate;Digallic acid	22.3447	MS1 mz matched	381.255	24.304	0.000229666	0.000227126	0.000218486	0.000225693	0.000223064	0.000171539	0.000197431	0.00020189	0.000166069	0.000164969	0.000148989	6.07745e-05	6.7576e-05	9.68092e-05	8.00469e-05	0.000112792	7.73409e-05	0.471354	-1.08512	1.11154e-05	1.26572	down	--
meta_717			2,2'-Disulfonyl azobenzene	-20.468	MS1 mz matched	382.01	327.454	2.00542e-05	2.25704e-05	1.53155e-05	1.58463e-05	1.98049e-05	2.0616e-05	1.58692e-05	1.02075e-05	1.90699e-05	7.9525e-06	9.61502e-06	2.94138e-05	2.62489e-05	2.20438e-05	2.90456e-05	3.12334e-05	2.97321e-05	2.01269	1.00912	0.000510748	1.17809	up	--
meta_718			Lilaline	-18.1495	MS1 mz matched	382.094	382.615	6.65414e-06	5.82267e-06	5.94213e-06	5.74367e-06	5.5163e-06	6.16168e-06	5.94992e-06	5.86904e-06	6.24743e-06	6.29837e-06	6.16142e-06	7.83576e-06	7.32058e-06	7.04096e-06	6.98034e-06	7.8081e-06	8.55673e-06	1.24135	0.31191	0.00128118	1.19488	up	--
meta_719					Unmapped	382.29	102.084	3.23077e-05	3.06823e-05	2.906e-05	3.06038e-05	3.27035e-05	2.70882e-05	3.49748e-05	3.19217e-05	3.06604e-05	3.05206e-05	3.12706e-05	1.89655e-05	1.65714e-05	1.68078e-05	1.42696e-05	1.91188e-05	1.66547e-05	0.549185	-0.864637	1.59342e-06	1.30634	down	--
meta_720			2-O-Feruloylhydroxycitric acid;	-3.08433951659275;	MS1 mz matched	383.068	336.896	5.90115e-05	5.14682e-05	4.7817e-05	3.98093e-05	4.35609e-05	2.92381e-05	3.66058e-05	2.91751e-05	3.55566e-05	3.6423e-05	3.16635e-05	5.96038e-05	6.61841e-05	8.35155e-05	6.8623e-05	7.21569e-05	6.9479e-05	2.11194	1.07857	1.78356e-05	1.299	up	--
meta_721			Kanzonol N;O-Ethylcubebin;Glicoisoflavanone;5,7-Dihydroxy-3',4'-dimethoxy-5'-prenylflavanone;12-Dehydroporson;Schizandrin C;Wuweizisu C	-8.56029573937519;-8.56029573937519;-8.56029573937519;-8.56029573937519;-8.56029573937519;-8.59023113715211	MS1 mz matched	383.139	283.117	7.1961e-06	8.94853e-06	7.54801e-06	1.03898e-05	9.42698e-06	5.75717e-06	4.79139e-06	5.8057e-06	4.39917e-06	4.59598e-06	4.00711e-06	1.02053e-05	1.26364e-05	1.20004e-05	9.87145e-06	1.31539e-05	1.28622e-05	2.40933	1.26863	8.54069e-06	1.30206	up	--
meta_722			4-(Methylnitrosamino)-1-(3-pyridyl)-1-butanol glucuronide;4-(Methylnitrosamino)-1-(3-pyridyl)-1-butanol glucuronide;NL-O-glucuronide;NL-N-glucuronide	-9.48439331997781;-9.44622658536043;-9.44622658536043	MS1 mz matched	384.145	360.729	5.69749e-05	5.08141e-05	5.13885e-05	4.77369e-05	5.14952e-05	4.1546e-05	4.25033e-05	3.29419e-05	4.06013e-05	3.54692e-05	3.22219e-05	6.26806e-05	6.79826e-05	6.11512e-05	5.91575e-05	6.83972e-05	6.13466e-05	1.68994	0.756971	1.12652e-06	1.3021	up	--
meta_723			Porson;Gingerenone B;Isogingerenone B;Cyhexatin	-17.9675976912491;-17.9675976912491;-17.9675976912491;7.25082037848056	MS1 mz matched	385.159	35.3315	0.000293587	0.000261307	0.000275318	0.00025845	0.000260632	0.000253099	0.000341906	0.000294125	0.00033907	0.000326583	0.000254389	0.000285112	0.000282878	0.00033676	0.000344481	0.00030795	0.000368289	1.06428	0.0898816	0.395048	0.365938	unchanged	--
meta_724			NNAL-N-glucuronide;Mesoridazine	-2.91151506303705;16.8730336266254	MS1 mz matched	385.155	238.251	2.3925e-05	2.70379e-05	2.30539e-05	2.26933e-05	2.03333e-05	2.23499e-05	2.48106e-05	2.58895e-05	2.41647e-05	2.1895e-05	2.13652e-05	1.65473e-05	1.94146e-05	1.96406e-05	1.74994e-05	1.92415e-05	2.02396e-05	0.801446	-0.319324	0.000671528	1.14568	down	--
meta_725			3,4-Dimethyl-5-pentyl-2-furanundecanoic acid;	-8.83602114779035;	MS1 mz matched	385.249	245.757	2.63302e-05	3.05391e-05	3.21371e-05	3.09219e-05	3.34662e-05	4.04054e-05	2.89835e-05	3.27732e-05	3.28869e-05	2.8654e-05	2.95091e-05	5.38529e-05	4.41416e-05	4.86775e-05	5.02074e-05	4.29522e-05	4.29139e-05	1.4634	0.54932	0.000176328	1.1942	up	--
meta_726					Unmapped	385.306	38.023	0.000139629	0.000119765	0.00012316	0.000109953	0.00012193	0.000110815	0.000139637	0.000115391	0.000103089	0.00013665	0.000124562	9.71302e-05	9.90245e-05	9.15084e-05	0.000109221	0.000101705	0.000117333	0.843562	-0.245434	0.0255001	0.884321	unchanged	--
meta_727			Quazepam;Quazepam	3.02072938060062;2.24512098549967	MS1 mz matched	385.795	327.699	2.79877e-05	2.94566e-05	2.88829e-05	2.92152e-05	2.15902e-05	2.68063e-05	1.78289e-05	1.84139e-05	3.20262e-05	3.06048e-05	2.73346e-05	3.2053e-05	2.82121e-05	2.53914e-05	2.87251e-05	2.59982e-05	3.26193e-05	1.1306	0.177095	0.264325	0.485164	unchanged	--
meta_728			m-Carboxyphenyl phenylacetamidomethylphosphote	22.6183	MS1 mz matched	386.231	38.114	6.33444e-05	5.48117e-05	5.92746e-05	6.44049e-05	6.37883e-05	5.23519e-05	6.61044e-05	5.48493e-05	3.61988e-05	5.11302e-05	0.000114609	4.85655e-05	0.000126763	5.83195e-05	4.92682e-05	5.44887e-05	6.44756e-05	1.07099	0.0989394	0.793491	0.114617	unchanged	--
meta_729					Unmapped	387.022	327.699	0.0107705	0.0102883	0.0105452	0.0103533	0.0107906	0.010473	0.0109468	0.0106743	0.010977	0.0108314	0.0108823	0.0109251	0.011461	0.0111946	0.0105667	0.0116112	0.0109827	1.0302	0.0429241	0.101092	0.688938	unchanged	--
meta_730			Cyclothiazide;Cyclothiazide	17.8005605348196;17.736553571649	MS1 mz matched	388.027	404.197	8.89412e-06	8.43531e-06	9.2767e-06	7.20288e-06	7.39284e-06	8.38304e-06	7.56053e-06	8.50428e-06	9.45832e-06	9.20294e-06	1.03593e-05	1.13238e-05	9.34595e-06	1.62662e-05	1.8779e-05	1.45245e-05	2.03848e-05	1.69491	0.761212	0.0151125	1.00593	up	--
meta_731			Progoitrin;Progoitrin;2(R)-2-Hydroxy-3-butenyl glucosinolate;Glucorapiferin	23.0379497048865;23.1335706665237	MS1 mz matched	388.052	34.728	4.06218e-05	3.73697e-05	3.72522e-05	4.08236e-05	4.27102e-05	3.80295e-05	4.5817e-05	3.51557e-05	3.77638e-05	4.35738e-05	3.93993e-05	4.84208e-05	4.69577e-05	4.1983e-05	4.88443e-05	4.43529e-05	4.33124e-05	1.14237	0.192032	0.0190121	0.908099	unchanged	--
meta_732			(-)-Aspidospermine;Aspidospermine	-18.9938349905065;-18.9142273665819	MS1 mz matched	389.188	249.486	1.25346e-05	1.21055e-05	1.42112e-05	1.22978e-05	1.20922e-05	8.8635e-06	1.01082e-05	7.42018e-06	7.35691e-06	7.89079e-06	8.14958e-06	9.66033e-06	1.26131e-05	9.65549e-06	8.99972e-06	1.18837e-05	8.85811e-06	1.23863	0.308747	0.0313664	0.853738	unchanged	--
meta_733			Beta-Cortol;Cortol;gamma-Eudesmol rhamnoside;Cortol;Carboprost	-19.7533633711373;-19.7533633711373;-19.7533633711373;-19.8231503438951;-19.8231503438951	MS1 mz matched	389.225	24.559	3.82634e-05	3.73779e-05	4.03977e-05	3.8961e-05	3.91238e-05	2.72786e-05	3.26121e-05	2.8583e-05	2.62652e-05	3.02447e-05	3.05285e-05	2.51462e-05	3.20383e-05	2.88292e-05	3.00388e-05	3.16629e-05	2.83357e-05	1.00307	0.00442378	0.950275	0.0233629	unchanged	--
meta_734			MG(0:0/16:0/0:0);MG(16:0/0:0/0:0);Glycerol 1-hexadecanoate;	-21.2236994830282;-21.2236994830282;-21.2236994830282;	MS1 mz matched	389.286	34.726	0.0150564	0.0140706	0.0158126	0.0176835	0.0156672	0.0158487	0.0172882	0.0159696	0.0170213	0.0145863	0.0160147	0.0172208	0.0174175	0.0166424	0.0176343	0.0170007	0.0167939	1.06183	0.0865527	0.0530171	0.814634	unchanged	--
meta_735			5'-O-Desmethyl omeprazole;Maculosine	-3.20780129450217;-22.9534021773358	MS1 mz matched	390.111	292.453	7.12689e-05	7.00304e-05	6.53991e-05	6.50389e-05	6.87825e-05	4.35315e-05	4.71411e-05	3.80349e-05	4.38085e-05	3.6301e-05	3.30178e-05	8.0666e-05	9.87909e-05	9.35225e-05	8.60319e-05	9.70445e-05	8.68827e-05	2.24508	1.16677	1.586e-07	1.32397	up	--
meta_736					Unmapped	390.137	236.11	1.26686e-05	1.1181e-05	1.13793e-05	1.22333e-05	1.14152e-05	9.94969e-06	1.07043e-05	1.1675e-05	1.11978e-05	9.80338e-06	1.04084e-05	1.48058e-05	9.7224e-06	1.02033e-05	1.01653e-05	8.96013e-06	1.02341e-05	1.00553	0.00795338	0.949931	0.0322078	unchanged	--
meta_737			Proacaciberin	-7.35834	MS1 mz matched	390.145	373.697	1.18763e-05	9.05983e-06	8.95136e-06	9.13451e-06	9.91262e-06	7.32838e-06	9.07931e-06	8.69835e-06	8.44567e-06	7.73917e-06	7.19483e-06	8.24455e-06	6.71071e-06	6.59038e-06	6.64566e-06	7.11606e-06	7.69595e-06	0.886928	-0.173112	0.0540792	0.770973	unchanged	--
meta_738			Tiotropium;	-15.7572439929254;	MS1 mz matched	391.093	203.22	1.48488e-05	1.73497e-05	1.62288e-05	1.63082e-05	1.7265e-05	1.69118e-06	1.96567e-06	1.91502e-06	1.46439e-06	1.99026e-06	1.8017e-06	1.61245e-06	1.54703e-06	1.5313e-06	1.42079e-06	1.26702e-06	1.45323e-06	0.815631	-0.294011	0.00801689	1.00549	down	--
meta_739			Tiagabine;Tiagabine	8.87579318665797;8.7968870749585	MS1 mz matched	391.158	230.721	3.0693e-05	2.74685e-05	2.3622e-05	2.28737e-05	1.93514e-05	7.20357e-06	3.11214e-05	1.97617e-05	1.79409e-05	2.71887e-05	2.65415e-05	6.65238e-06	1.27117e-05	2.00503e-05	7.11122e-06	2.34406e-05	2.23996e-05	0.711832	-0.490391	0.213307	0.530097	unchanged	--
meta_740			3-(4-Hydroxybenzoyl)epicatechin;Methyl aklanote;Aklanonic acid methyl ester;AAME;Methyl [4,5-dihydroxy-9,10-dioxo-3-(3-oxopentanoyl)-9,10-dihydroanthracen-2-yl]acetate;Aklaviketone;Methyl (1R,2R)-2-ethyl-2,5,7-trihydroxy-4,6,11-trioxo-1,2,3,4,6,11-hexahydrotetracene-1-carboxylate	-6.09201130189383;-6.09201130189383;-6.09201130189383	MS1 mz matched	391.353	38.063	0.00142825	0.00118936	0.00136067	0.00110651	0.00111697	0.000782548	0.000964243	0.000813205	0.000837804	0.000889521	0.000874008	0.000802067	0.000730198	0.000810453	0.000832221	0.000810223	0.000735714	0.914663	-0.128688	0.0457561	0.807842	unchanged	--
meta_741			6-Methylthioguanosine monophosphate;6-Methylthioguanosine monophosphate	4.6294269759098;4.64240245801018	MS1 mz matched	392.053	444.935	1.35329e-05	1.40151e-05	1.32432e-05	1.27542e-05	1.4905e-05	1.36841e-05	1.43312e-05	1.28588e-05	1.42875e-05	1.38431e-05	1.39999e-05	1.71389e-05	1.76005e-05	1.69675e-05	1.61018e-05	1.82762e-05	1.71211e-05	1.24338	0.314264	5.9616e-06	1.28374	up	--
meta_742					Unmapped	392.067	474.11	5.86326e-05	5.3138e-05	4.64651e-05	4.57989e-05	5.49997e-05	5.52813e-05	6.7952e-05	5.10414e-05	5.90046e-05	5.53136e-05	5.36173e-05	5.67492e-05	6.01045e-05	5.58703e-05	5.63646e-05	5.90483e-05	5.94914e-05	1.01583	0.0226635	0.734282	0.150224	unchanged	--
meta_743			Bromodiphenhydramine;	12.5290917270042;	MS1 mz matched	392.09	286.921	7.51781e-05	6.8114e-05	6.47976e-05	5.72757e-05	5.58069e-05	4.06073e-05	6.75855e-05	4.3163e-05	4.4862e-05	5.87189e-05	5.43672e-05	4.22984e-05	5.33578e-05	6.91634e-05	5.7483e-05	7.42259e-05	7.41486e-05	1.19842	0.261138	0.164035	0.581535	unchanged	--
meta_744					Unmapped	392.295	124.243	1.35149e-05	1.22625e-05	1.13419e-05	1.38131e-05	1.47308e-05	1.42545e-05	1.48158e-05	1.35847e-05	1.47521e-05	1.34634e-05	1.27679e-05	1.52208e-05	1.27301e-05	1.12766e-05	1.49142e-05	1.17904e-05	1.46358e-05	0.963288	-0.053961	0.528867	0.274567	unchanged	--
meta_745					Unmapped	392.873	295.37	7.63632e-05	7.89699e-05	8.90281e-05	9.46136e-05	0.000101192	8.71634e-05	7.78348e-05	9.90922e-05	8.76218e-05	7.70068e-05	8.35069e-05	0.000112956	0.000110985	9.39855e-05	0.000102071	9.29838e-05	0.000100701	1.19807	0.260712	0.00513108	1.01972	up	--
meta_746			Xanthotoxol arabinoside;Hovenitin I;6-Methoxytaxifolin;5,5'-Dehydrodivanillate	15.3638979889704;15.3638979889704;15.2663118297668;15.2663118297668	MS1 mz matched	393.082	327.041	1.50802e-05	1.23244e-05	1.22538e-05	1.81392e-05	1.64028e-05	1.455e-05	1.34881e-05	1.71581e-05	1.36821e-05	1.84054e-05	1.47869e-05	1.52359e-05	1.9385e-05	1.58417e-05	1.63222e-05	1.66896e-05	1.52642e-05	1.07242	0.100874	0.306887	0.435548	unchanged	--
meta_747					Unmapped	393.181	279.117	6.55685e-06	8.18049e-06	7.95143e-06	7.16604e-06	7.6818e-06	3.88406e-06	4.71304e-06	4.70121e-06	4.93598e-06	5.85442e-06	3.30267e-06	7.27962e-06	7.96755e-06	6.83248e-06	7.33225e-06	9.19469e-06	7.99916e-06	1.70148	0.766786	7.21763e-05	1.21937	up	--
meta_748			2-(14,15-Epoxyeicosatrienoyl) Glycerol ;11-Hydroxyeicosatetraenoate glyceryl ester;Tylactone;Protylonolide	-15.0259240764402;-15.0259240764402;-14.964292408353	MS1 mz matched	393.256	25.0605	3.59874e-05	3.54607e-05	3.36962e-05	3.19245e-05	3.70987e-05	2.80256e-05	2.63538e-05	2.51934e-05	2.62764e-05	2.61411e-05	2.89404e-05	2.6393e-05	1.39537e-05	2.84465e-05	2.59239e-05	2.54326e-05	2.87658e-05	0.925339	-0.111946	0.421872	0.356267	unchanged	--
meta_749			Novobiocic acid	20.4992	MS1 mz matched	394.138	176.665	3.20905e-05	3.08055e-05	3.00073e-05	2.95989e-05	3.10176e-05	2.82228e-05	3.24584e-05	2.97959e-05	2.69035e-05	3.04137e-05	3.01426e-05	2.94015e-05	3.50459e-05	2.79377e-05	2.89457e-05	3.38137e-05	3.17894e-05	1.05056	0.0711626	0.314522	0.432567	unchanged	--
meta_750			Ethyl 2-hydroxy-3-(3-indolyl)propanoate glucoside;Oxidized Renilla luciferin;1-Benzyl-7,8-dimethoxy-3-phenyl-3H-pyrazolo[3,4-c]isoquinoline	-6.96455565369982;-20.5871798857106;-20.5871798857106	MS1 mz matched	394.155	221.42	1.70382e-05	1.75178e-05	1.80824e-05	1.91296e-05	1.80551e-05	9.22484e-06	1.04091e-05	1.04156e-05	9.18476e-06	9.52818e-06	1.03716e-05	2.03412e-05	2.11021e-05	2.14163e-05	2.05147e-05	2.11826e-05	2.13184e-05	2.12864	1.08994	3.31012e-11	1.3537	up	--
meta_751			Artonin L;6,8-Di-O-methylaverufin;Chlorphonium chloride;Phosfon D	10.3026625686744;10.3026625686744;-14.4293285018915	MS1 mz matched	395.125	418.242	8.77343e-06	8.33685e-06	7.99607e-06	8.19486e-06	8.77253e-06	6.00194e-06	7.07162e-06	6.30354e-06	5.82781e-06	5.2819e-06	5.57078e-06	7.84072e-06	8.50465e-06	7.60764e-06	7.87578e-06	8.13765e-06	7.77846e-06	1.32413	0.405044	0.000199384	1.23185	up	--
meta_752			nicotinate beta-D-ribonucleotide;Nicotite D-ribonucleotide;beta-Nicotite D-ribonucleotide;Nicotite ribonucleotide;Nicotinic acid ribonucleotide	21.1176344441702;21.1176344441702	MS1 mz matched	395.237	38.224	5.78896e-05	5.8337e-05	5.04813e-05	5.79028e-05	5.79e-05	5.367e-05	6.29085e-05	4.49344e-05	4.21317e-05	4.85094e-05	5.87478e-05	8.14451e-05	5.82253e-05	5.97814e-05	6.82698e-05	6.11374e-05	7.75431e-05	1.30717	0.386448	0.0124079	0.949074	unchanged	--
meta_753			Estradiol 17beta-cyclopentylpropiote;Estradiol cypiote	12.9731	MS1 mz matched	395.272	24.142	0.000349996	0.000355371	0.000330469	0.000285489	0.000361073	0.000221751	0.00023261	0.000292924	0.000248062	0.000295708	0.000249449	0.000196622	0.000193214	0.000187421	0.000193209	0.000230469	0.000221291	0.793393	-0.333892	0.00651641	1.02856	down	--
meta_754			Fezaflor;Tarzol	-22.6588	MS1 mz matched	396.098	363.867	2.73249e-06	3.67345e-06	3.86977e-06	4.08177e-06	3.85634e-06	1.92382e-06	1.39519e-06	1.31095e-06	1.95532e-06	1.54521e-06	2.08122e-06	7.09929e-06	7.13342e-06	6.53579e-06	6.20849e-06	7.0646e-06	7.4011e-06	4.05835	2.02089	1.86074e-09	1.34669	up	--
meta_755					Unmapped	396.134	103.08	6.89615e-06	8.41483e-06	8.56471e-06	7.85671e-06	7.49239e-06	9.0104e-06	9.1835e-06	8.10013e-06	7.08958e-06	9.45162e-06	8.76682e-06	8.09615e-06	7.07767e-06	8.10539e-06	7.80422e-06	7.81039e-06	7.8826e-06	0.906484	-0.141647	0.0776672	0.746366	unchanged	--
meta_756			Echimidine;7-Angelyl-9-echimidinylretronecine;Heliosupine;7-Angelyl-9-echimidinylheliotridine	12.3360408004824;12.3360408004824	MS1 mz matched	396.208	234.342	7.87345e-06	7.52683e-06	8.57833e-06	6.46683e-06	7.07636e-06	6.44814e-06	8.18016e-06	7.39476e-06	6.69019e-06	7.72569e-06	7.19038e-06	2.94826e-06	6.44188e-06	7.3268e-06	6.693e-06	8.04839e-06	7.42129e-06	0.891136	-0.166283	0.352804	0.414687	unchanged	--
meta_757			Sulfasalazine;Sulfasalazine;Salicylazosulfapyridine;Salazosulfapyridine	-7.4321381172476;-7.45650560141779	MS1 mz matched	397.066	218.238	1.42643e-05	1.37527e-05	1.3836e-05	1.3154e-05	1.36843e-05	1.2567e-05	1.44368e-05	1.5366e-05	1.40008e-05	1.48571e-05	1.49621e-05	1.26197e-05	1.40649e-05	1.4785e-05	1.41143e-05	1.45115e-05	1.58182e-05	0.996796	-0.00462999	0.939432	0.0349695	unchanged	--
meta_758			Kanzonol M;L-365260;N-[(3R)-2,3-Dihydro-1-methyl-2-oxo-5-phenyl-1H-1,4-benzodiazepin-3-yl]-N'-(3-methylphenyl)urea	17.6237491795548;14.204583269099	MS1 mz matched	397.18	35.624	2.35983e-05	2.69516e-05	2.06041e-05	2.50595e-05	2.17487e-05	2.35719e-05	3.30425e-05	1.95919e-05	1.94244e-05	2.38274e-05	3.01204e-05	3.14089e-05	2.75571e-05	2.80314e-05	2.34818e-05	2.54603e-05	2.02214e-05	1.04401	0.0621321	0.701491	0.168065	unchanged	--
meta_759			Alfentanil;Alfentanil	-3.81714426583184;-3.84381060006753	MS1 mz matched	397.237	25.783	0.000147585	0.000152068	0.000141269	0.000135004	0.000154831	0.000128297	0.000121536	0.000123969	0.000114448	0.000127634	0.000145597	0.000219334	0.000207911	0.000213979	0.000171029	0.000184925	0.000209221	1.58428	0.663825	3.47168e-05	1.27287	up	--
meta_760			Nocardicin E;Nocardicin F	17.1866320460933;17.1866320460933	MS1 mz matched	398.114	362.101	8.69069e-06	8.60337e-06	8.03389e-06	8.48571e-06	8.87968e-06	5.39155e-06	4.24972e-06	3.5458e-06	4.52264e-06	3.73869e-06	4.98536e-06	2.08491e-05	2.27846e-05	2.18225e-05	2.0876e-05	2.22946e-05	2.13576e-05	4.91736	2.29788	2.75044e-12	1.35454	up	--
meta_761			1-Hydroxyrutacridone epoxide;20-Hydroxyrutacridone epoxide;Rutagravine;Phenoxybenzamine hydrochloride	3.91406141672291;3.91406141672291;3.91406141672291;-10.9107304674503	MS1 mz matched	398.125	396.573	2.74172e-05	2.34935e-05	2.3702e-05	2.18943e-05	2.47567e-05	3.88026e-05	3.58396e-05	2.39351e-05	2.97824e-05	2.46724e-05	2.22145e-05	1.69392e-05	3.09751e-05	1.6211e-05	1.74043e-05	2.81925e-05	1.64608e-05	0.720031	-0.473869	0.0628005	0.751258	unchanged	--
meta_762			Farnesyl pyrophosphate;trans,trans-Farnesyl diphosphate;Farnesyl diphosphate;Farnesyl pyrophosphate;2-trans,6-trans-Farnesyl diphosphate;(2E,6E)-Farnesyl diphosphate;Nerolidyl diphosphate;NPP;2-cis,6-trans-Farnesyl diphosphate;(2Z,6E)-Farnesyl diphosphate;(2Z,6Z)-Farnesyl diphosphate	13.0156926753856;13.0845181365874;13.0845181365874;13.0845181365874;13.0845181365874	MS1 mz matched	398.159	251.977	1.62814e-05	1.64021e-05	1.54372e-05	1.27876e-05	1.39275e-05	1.24934e-05	1.75643e-05	1.28183e-05	1.31079e-05	1.63526e-05	1.28828e-05	1.46104e-05	1.34851e-05	1.54879e-05	1.71946e-05	1.84072e-05	1.43663e-05	1.09777	0.134578	0.263562	0.473528	unchanged	--
meta_763					Unmapped	398.259	244.984	7.9335e-05	8.82188e-05	9.2025e-05	9.11823e-05	9.11452e-05	8.75438e-05	7.73229e-05	8.43837e-05	8.2225e-05	7.91742e-05	8.06595e-05	8.78244e-05	8.00141e-05	7.40955e-05	8.60638e-05	6.99977e-05	7.19099e-05	0.956435	-0.0642606	0.329337	0.42324	unchanged	--
meta_764			Bis(glycerophospho)-glycerol	-16.4978	MS1 mz matched	399.04	397.822	1.48672e-05	1.51453e-05	1.52441e-05	1.3237e-05	1.47879e-05	8.87843e-06	8.22366e-06	7.13965e-06	9.17537e-06	7.56662e-06	9.87301e-06	3.53939e-05	3.4285e-05	3.39058e-05	3.25839e-05	3.79862e-05	3.72655e-05	4.15717	2.0556	9.29005e-09	1.35069	up	--
meta_765			(R)-Byakangelicinn 2'-(3-methylbutanoate);Lirioresinol A;Euparotin acetate;Liatrin;(+)-Syringaresinol	12.5123526122383;12.5123526122383;12.4353481467077;12.4353481467077;12.4353481467077	MS1 mz matched	399.154	26.0865	1.38381e-05	1.37935e-05	1.25465e-05	1.22989e-05	1.27609e-05	3.49149e-05	3.68106e-05	3.06537e-05	2.88191e-05	3.41513e-05	3.53253e-05	5.55425e-05	5.55931e-05	6.28669e-05	6.16074e-05	6.42971e-05	7.16805e-05	1.85169	0.888841	1.19062e-05	1.29925	up	--
meta_766			Nevskin;Lucidone B;Z-Phe-Phe-CHN2	17.6915496488373;17.6915496488373;14.3786152984232	MS1 mz matched	399.232	28.194	3.27873e-05	3.10332e-05	3.18762e-05	1.90353e-05	3.66904e-05	3.3552e-05	2.77587e-05	2.42696e-05	2.80378e-05	3.40442e-05	3.52608e-05	3.33716e-05	3.77321e-05	3.53633e-05	2.35609e-05	2.94558e-05	3.72179e-05	1.07532	0.104772	0.440389	0.334314	unchanged	--
meta_767			Testosterone enanthate;4,4'-Diapolycopene	20.2481780105613;-17.8600245307824	MS1 mz matched	399.306	33.341	0.000228866	0.00023326	0.000241834	0.000240786	0.000400919	0.000555775	0.000652336	0.000594399	0.000609188	0.000520998	0.000484223	9.44589e-05	0.00028361	8.41902e-05	8.42837e-05	8.63943e-05	8.43149e-05	0.209912	-2.25214	1.28226e-06	1.30533	down	--
meta_768			Margrapine A;	-22.1098250869704;	MS1 mz matched	400.139	398.282	9.9391e-06	7.68607e-06	8.47973e-06	8.47408e-06	8.16486e-06	6.16422e-06	6.91601e-06	9.22797e-06	5.91009e-06	4.49337e-06	4.4729e-06	2.96567e-06	4.00655e-06	2.17126e-06	6.20673e-06	2.74327e-06	2.43311e-06	0.55202	-0.857209	0.0154853	0.921647	unchanged	--
meta_769					Unmapped	400.188	259.055	4.14717e-06	4.91334e-06	5.35272e-06	6.01519e-06	5.71958e-06	3.56945e-06	3.42015e-06	5.12251e-06	4.0521e-06	4.20216e-06	4.0358e-06	3.25183e-06	3.32991e-06	3.19732e-06	3.5061e-06	3.02518e-06	3.8031e-06	0.824248	-0.27885	0.0326667	0.873049	unchanged	--
meta_770					Unmapped	401.063	424.593	6.67054e-05	6.78348e-05	6.59294e-05	5.91223e-05	6.00965e-05	5.1862e-05	5.09765e-05	4.83224e-05	6.11339e-05	5.35421e-05	5.2204e-05	0.000105956	0.000101032	0.000111132	9.54983e-05	0.000111753	9.3014e-05	1.94436	0.959294	1.06226e-06	1.32288	up	--
meta_771			4-Phosphopantothenoylcysteine;(R)-4'-Phosphopantothenoyl-L-cysteine;N-[(R)-4'-Phosphopantothenoyl]-L-cysteine	2.65216770226245;2.62107975848975	MS1 mz matched	401.087	111.621	1.3427e-05	1.1931e-05	1.11852e-05	1.24803e-05	1.33298e-05	6.62593e-06	7.6948e-06	7.88071e-06	8.1283e-06	7.5712e-06	7.98845e-06	1.74832e-05	2.01652e-05	1.71343e-05	1.84612e-05	2.10575e-05	1.76423e-05	2.43942	1.28654	3.20468e-06	1.33242	up	--
meta_772			Castaneiolide;Citreoviridinol A1;Eupacunolin;Eupacunoxin;Eupaformosanin;Eupatocunoxin;Hiyodorilactone A	-5.75446024119018;-5.75446024119018;-5.71185953400467;-5.71185953400467;-5.71185953400467;-5.71185953400467;-5.71185953400467	MS1 mz matched	401.154	36.1	1.36595e-05	1.24175e-05	1.00709e-05	9.8192e-06	7.31136e-06	1.16173e-05	1.35254e-05	9.33952e-06	1.04323e-05	1.06052e-05	9.18734e-06	1.499e-05	1.58513e-05	1.77364e-05	1.72794e-05	1.99274e-05	1.55247e-05	1.56566	0.646769	0.000117483	1.20641	up	--
meta_773			Sulfathalidine;Phthalylsulfathiazole;2-[[[4-[(2-Thiazolylamino)sulfonyl]phenyl]amino]carbonyl]benzoic acid	2.20381	MS1 mz matched	402.031	336.517	1.05384e-05	1.40407e-05	1.65842e-05	1.74501e-05	2.23402e-05	1.52897e-05	1.22771e-05	2.14948e-05	1.90851e-05	1.33995e-05	1.68952e-05	1.50612e-05	2.15418e-05	1.54693e-05	1.57121e-05	1.3147e-05	1.77542e-05	1.00248	0.00357479	0.982888	0.0115038	unchanged	--
meta_774			Gibberellin A87;Gibberellin A93;2',8-Dihydroxy-3',4',5',7-tetramethoxyflavan;Diosbulbin C;Gibberellin A21;gilactone C;Vernolide;Gibberellin A8-catabolite	-1.52732441742163;-1.52732441742163;-1.52732441742163;-1.52732441742163;-1.52732441742163;-1.65683336056912;-1.65683336056912;-1.65683336056912	MS1 mz matched	402.158	361.979	4.9522e-06	4.40617e-06	4.17402e-06	4.14606e-06	4.4694e-06	1.55922e-06	1.33984e-06	1.07999e-06	1.28858e-06	1.34036e-06	1.97456e-06	1.44044e-05	1.2846e-05	1.47853e-05	1.41538e-05	1.36047e-05	1.65049e-05	10.0552	3.32987	5.90488e-07	1.34842	up	--
meta_775			Ethanolamine Oleate;	-16.440599720868;	MS1 mz matched	402.317	36.717	0.000243801	0.000205334	0.000213128	0.000202715	0.000173561	0.00021619	0.000240301	0.000194546	0.000189993	0.000191546	0.000208186	0.000221448	0.000231542	0.000259421	0.000301577	0.000298218	0.000293353	1.29401	0.371848	0.00644395	1.03248	up	--
meta_776			Uridine 5'-diphosphate;UDP;Uridine 5'-diphosphate	-10.3883098463686;-10.3959829922355	MS1 mz matched	402.989	453.252	0.000177734	0.000172128	0.000160379	0.000164839	0.000158928	0.000160117	0.000170073	0.000159718	0.000160022	0.000149233	0.000155682	0.000261112	0.000254276	0.000257154	0.000259958	0.000248423	0.000270914	1.62522	0.700639	4.22949e-10	1.34781	up	--
meta_777			Decarbamoylgonyautoxin 1	-19.0179	MS1 mz matched	403.042	42.521	4.00115e-05	4.56355e-05	4.82607e-05	3.48418e-05	4.98272e-05	4.78618e-05	4.26287e-05	3.61209e-05	3.77802e-05	3.88057e-05	4.26244e-05	4.7061e-05	4.75662e-05	5.16637e-05	5.79526e-05	5.61335e-05	5.07914e-05	1.26583	0.340083	0.00148294	1.098	up	--
meta_778					Unmapped	404.993	417.439	2.00197e-05	2.03405e-05	1.97798e-05	1.63171e-05	1.85287e-05	1.94754e-05	1.87746e-05	1.54872e-05	1.70914e-05	1.62254e-05	1.78913e-05	2.80046e-05	2.48199e-05	2.63953e-05	2.74892e-05	2.76682e-05	2.70822e-05	1.53851	0.621536	5.11914e-07	1.31525	up	--
meta_779			7-Chloro-3,4',5,6,8-pentamethoxyflavone;Lancerin;4-C-Glucosyl-1,3,7-trihydroxyxanthone	21.2538390593101;1.38269841661561	MS1 mz matched	405.091	323.812	1.99774e-05	1.81677e-05	2.31691e-05	1.92327e-05	1.91027e-05	1.73532e-05	1.83042e-05	1.90228e-05	1.90427e-05	1.72835e-05	1.97497e-05	2.56761e-05	2.90837e-05	2.96547e-05	2.62522e-05	2.85349e-05	2.80108e-05	1.50974	0.594296	1.12869e-06	1.31573	up	--
meta_780			Aucubin;3,4,5-Trimethoxyphenyl glucoside;1-(3-Hydroxy-4-Methoxyphenyl)-1,2-ethanediol 3'-O-b-D-glucoside;(1xi,2xi)-1-(4-Hydroxyphenyl)-1,2,3-propanetriol 2-O-beta-D-glucopyranoside;Di-O-methylcrenatin;(1xi,2xi)-1-(4-Hydroxyphenyl)-1,2,3-propanetriol 3-O-beta-D-Glucopyranoside;Aucubin;Deutzioside	7.56284448078101;7.56284448078101;7.56284448078101;7.56284448078101;7.56284448078101;7.56284448078101;7.51170670607462;7.51170670607462	MS1 mz matched	405.145	390.245	9.05921e-06	7.80118e-06	9.04984e-06	9.77084e-06	8.08834e-06	8.61248e-06	1.01224e-05	9.4577e-06	7.795e-06	9.29751e-06	7.75738e-06	3.81703e-06	5.94419e-06	5.06706e-06	5.62085e-06	6.51509e-06	4.93109e-06	0.601317	-0.733803	7.27843e-05	1.22205	down	--
meta_781	Acetylcarnitine	0.9326			MS2 reverse	405.217	214.475	1.12452e-05	1.15582e-05	1.12288e-05	1.08859e-05	1.20262e-05	8.9436e-06	8.76178e-06	9.27994e-06	9.22373e-06	9.85995e-06	9.31763e-06	8.42315e-06	9.31197e-06	9.59675e-06	6.40202e-06	1.06729e-05	8.83789e-06	0.961327	-0.0569004	0.577701	0.252443	unchanged	--
meta_782			Nandrolone phenpropionate;ndrolone phenpropiote;ndrolone phenylpropiote	9.22016657228818;9.20785879062953	MS1 mz matched	405.255	25.901	2.2246e-05	2.57972e-05	2.43432e-05	2.17471e-05	2.19547e-05	2.47575e-05	3.94119e-05	1.4959e-05	2.08913e-05	2.10399e-05	2.28566e-05	1.72463e-05	1.60203e-05	9.12675e-06	1.83188e-05	1.81818e-05	2.17352e-05	0.69922	-0.516181	0.0952519	0.702046	unchanged	--
meta_783			5'-Hydroxypiroxicam;AMP;Adenosine 5'-monophosphate;Adenylic acid;Adenylate;5'-AMP;5'-Adenylic acid;5'-Adenosine monophosphate;Adenosine 5'-phosphate;dGMP;2'-Deoxyguanosine 5'-monophosphate;2'-Deoxyguanosine 5'-phosphate;Deoxyguanylic acid;Deoxyguanosine monophosphate;Adenosine 2'-phosphate;2'-Adenylic acid;Adenosine-2'-monophosphate;AMP 2'-phosphate;3'-AMP;3'-Adenylic acid;3'-Adenosine monophosph…	-7.46619600229472;-23.3386954706885;-23.3386954706885;-23.3386954706885;-23.3386954706885;-23.3386954706885;-23.3386954706885	MS1 mz matched	406.059	403.637	7.20732e-06	7.44018e-06	6.91788e-06	6.82395e-06	8.13038e-06	8.30799e-06	7.18726e-06	7.55969e-06	6.29353e-06	5.54396e-06	5.23268e-06	7.77916e-06	1.02687e-05	7.09679e-06	6.87651e-06	9.48963e-06	7.50434e-06	1.22156	0.288721	0.0763099	0.721616	unchanged	--
meta_784			Wybutoxine;12alpha-Bromo-11beta-hydroxypregn-4-ene-3,20-dione;11beta-Hydroxy-12alpha-bromoprogesterone	-11.6440623402393;11.2576875015768	MS1 mz matched	407.135	401.555	8.92735e-06	8.10346e-06	8.20591e-06	8.43905e-06	8.08348e-06	5.96011e-06	7.28314e-06	6.54357e-06	5.88241e-06	5.95932e-06	5.65225e-06	4.11815e-06	5.4255e-06	4.51828e-06	5.09e-06	4.37064e-06	4.35672e-06	0.747819	-0.419239	0.000681331	1.14278	down	--
meta_785			Bakkenolide D;Bleekerine	9.38625492845649;-9.82339401501488	MS1 mz matched	407.164	235.506	1.03668e-05	1.05922e-05	1.05989e-05	1.14257e-05	1.12299e-05	7.15831e-06	9.19747e-06	9.87516e-06	9.00707e-06	8.41103e-06	8.7497e-06	1.10201e-05	7.53681e-06	7.11766e-06	7.67874e-06	6.83131e-06	8.08262e-06	0.921153	-0.118487	0.369235	0.387719	unchanged	--
meta_786			17-[(Benzylamino)methyl]estra-1,3,5(10)-triene-3,17beta-diol	-10.4792	MS1 mz matched	407.272	24.855	4.50213e-05	4.86098e-05	4.83114e-05	4.44479e-05	4.73964e-05	3.45817e-05	3.82809e-05	3.68832e-05	3.43167e-05	3.73899e-05	3.41721e-05	3.63393e-05	3.52472e-05	3.25704e-05	3.23719e-05	3.65379e-05	3.01465e-05	0.94244	-0.0855269	0.140162	0.621486	unchanged	--
meta_787					Unmapped	407.979	290.875	8.95968e-05	7.89716e-05	7.44404e-05	6.7887e-05	6.40681e-05	5.42859e-05	7.04194e-05	5.44105e-05	5.76219e-05	6.40115e-05	6.14258e-05	7.74508e-05	8.55377e-05	9.42924e-05	8.63146e-05	0.000104803	9.95301e-05	1.51288	0.597301	0.000176179	1.21647	up	--
meta_788	2'-Deoxycytidine diphosphate (dCDP)	0.9262			MS2 reverse	408.005	417.26	9.77772e-06	7.49684e-06	8.54114e-06	1.20736e-05	9.21545e-06	8.0003e-06	7.27994e-06	7.74953e-06	7.98853e-06	8.11985e-06	8.07067e-06	1.20345e-05	1.19615e-05	1.92765e-05	1.24661e-05	1.31387e-05	1.76686e-05	1.83326	0.87441	0.00393311	1.14745	up	--
meta_789			Captafol;1-(2-Carboxyphenylamino)-1-deoxy-D-ribulose 5-phosphate;N-(5-Phospho-D-ribosyl)anthranilate;N-(5-Phospho-beta-D-ribosyl)anthranilate;N-(5-Phosphoribosyl)anthranilic acid	-20.0538014845686;-6.58919492370695;-6.58919492370695	MS1 mz matched	408.067	304.615	6.0243e-06	4.70807e-06	4.73536e-06	4.96129e-06	5.09466e-06	3.31257e-06	2.54733e-06	2.87067e-06	3.39604e-06	2.50493e-06	2.66179e-06	5.53342e-06	7.51195e-06	7.38875e-06	6.28359e-06	6.59138e-06	6.63527e-06	2.30981	1.20778	5.46349e-06	1.30687	up	--
meta_790					Unmapped	408.116	275.508	4.78876e-05	4.42312e-05	4.7083e-05	4.91686e-05	4.1849e-05	4.82112e-05	5.4384e-05	4.77871e-05	4.45547e-05	5.03067e-05	4.38908e-05	4.98483e-05	5.65305e-05	5.47287e-05	4.62133e-05	5.86427e-05	5.52195e-05	1.11084	0.151655	0.0556852	0.766901	unchanged	--
meta_791					Unmapped	408.119	425.227	7.69424e-06	8.01648e-06	8.10397e-06	7.93261e-06	7.15307e-06	6.8569e-06	7.50745e-06	7.58598e-06	7.36143e-06	7.14486e-06	7.203e-06	4.86575e-06	6.18299e-06	5.25688e-06	4.80393e-06	5.5525e-06	4.92596e-06	0.723506	-0.466923	5.45405e-05	1.27079	down	--
meta_792					Unmapped	408.648	177.734	3.56068e-05	3.62079e-05	3.80567e-05	3.17105e-05	3.13552e-05	3.35029e-05	2.69818e-05	3.79507e-05	3.33705e-05	2.9591e-05	3.46959e-05	3.60065e-05	3.95613e-05	2.93504e-05	3.74612e-05	3.27618e-05	3.67592e-05	1.08061	0.111849	0.254312	0.489265	unchanged	--
meta_793			N-Carbamoyl glucuronide lorcaserin;	12.1979780631452;	MS1 mz matched	408.904	294.087	0.000263003	0.00028153	0.000298189	0.000299653	0.000323164	0.000278589	0.000259746	0.000301634	0.000274686	0.000253303	0.000276567	0.000370918	0.000362199	0.000347104	0.000356261	0.000335628	0.000357062	1.2947	0.372622	5.00909e-06	1.29101	up	--
meta_794			3-(4-Hydroxybenzoyl)epicatechin;Spirodiclofen	9.32894034730136;-2.94217191112405	MS1 mz matched	409.104	451.979	7.87029e-06	8.19449e-06	7.14653e-06	7.5864e-06	6.8956e-06	7.15718e-06	8.68687e-06	7.15079e-06	8.29537e-06	8.31946e-06	6.95562e-06	7.96278e-06	7.83319e-06	7.61962e-06	7.05331e-06	8.68516e-06	6.6766e-06	0.984224	-0.022942	0.777748	0.128862	unchanged	--
meta_795			MM 42842	23.8306	MS1 mz matched	409.12	22.796	7.65917e-06	8.09338e-06	7.33571e-06	7.90305e-06	6.77561e-06	7.19588e-06	8.56429e-06	7.23135e-06	5.82527e-06	7.81489e-06	7.07384e-06	8.44843e-06	7.28828e-06	6.35676e-06	4.02197e-06	9.71343e-06	6.88883e-06	0.977398	-0.0329812	0.85568	0.0817084	unchanged	--
meta_796			5,8-Epoxy-5,8-dihydro-10'-apo-b,y-carotene-3,10'-diol;5,6-Epoxy-5,6-dihydro-10'-apo-b,y-carotene-3,10'-diol;Norethindrone enthate;Norethisterone enthate;17alpha-Ethynyl-17beta-heptanoyloxy-4-estren-3-one	17.1776933094512;17.1776933094512;17.1657501021009	MS1 mz matched	409.289	23.9225	0.000381162	0.000385448	0.000378819	0.000347056	0.000369789	0.00026867	0.000325177	0.000304077	0.000279798	0.000321446	0.000322611	0.000208572	0.00024341	0.000210819	0.000234906	0.000235677	0.000220333	0.743074	-0.428422	0.000129023	1.23286	down	--
meta_797					Unmapped	409.995	292.796	2.83919e-05	2.58665e-05	2.39541e-05	2.41439e-05	2.51652e-05	2.29498e-05	2.46548e-05	2.3332e-05	2.25119e-05	2.67811e-05	2.57624e-05	2.05898e-05	2.24655e-05	1.91933e-05	1.98808e-05	2.0259e-05	2.28635e-05	0.857937	-0.221057	0.00375571	1.04296	down	--
meta_798			4'-O-Methyl-(-)-epicatechin-7-O-sulphate;4'-O-Methyl-(-)-epicatechin-5-O-sulphate;3'-O-Methyl-(-)-epicatechin-5-O-sulphate;	-16.6598373013229;-16.6598373013229;-16.6598373013229;	MS1 mz matched	410.064	444.952	1.05961e-05	9.53922e-06	1.14057e-05	1.01105e-05	1.00604e-05	1.06051e-05	9.98411e-06	9.85643e-06	1.13721e-05	1.06365e-05	1.12528e-05	1.29849e-05	1.37432e-05	1.27489e-05	1.27796e-05	1.47436e-05	1.33207e-05	1.26078	0.334322	5.20579e-05	1.23385	up	--
meta_799			Obtusol;Spiro(5.5)undecan-3-ol, 2,9-dibromo-8-chloro-1,1,9-trimethyl-5-methylene-, (2S,3R,6S,8S,9S)-	1.04155	MS1 mz matched	410.981	330.515	0.000595109	0.000635199	0.000672281	0.000686923	0.000687804	0.000682803	0.000643508	0.000698644	0.000661538	0.000656651	0.000663811	0.000783994	0.000730817	0.000689609	0.000714659	0.000698915	0.000714958	1.08136	0.112844	0.00886561	1.00151	up	--
meta_800			Dicaffeoylputrescine;Fluocinolone	3.79339810757712;-11.4030701430917	MS1 mz matched	411.158	362.017	7.46431e-06	7.0281e-06	6.46488e-06	6.45008e-06	6.85309e-06	4.2967e-06	3.44221e-06	3.00259e-06	3.28031e-06	3.14499e-06	4.47065e-06	1.20855e-05	1.31141e-05	1.39995e-05	1.3163e-05	1.43593e-05	1.35747e-05	3.71098	1.8918	9.88236e-10	1.34682	up	--
meta_801					Unmapped	411.976	178.041	0.000200599	0.000192934	0.000213769	0.000197509	0.000189294	0.000192041	0.000220365	0.000195603	0.000177617	0.000205732	0.00018235	0.000219743	0.000204006	0.000202906	0.000215302	0.000217014	0.000205596	1.07741	0.10757	0.0689148	0.760631	unchanged	--
meta_802					Unmapped	411.977	164.656	8.31302e-05	7.8362e-05	6.37565e-05	7.71048e-05	8.60778e-05	7.21569e-05	6.84399e-05	7.50027e-05	8.39822e-05	7.04973e-05	8.13144e-05	6.28126e-05	8.89585e-05	8.72259e-05	5.95265e-05	8.02717e-05	8.49342e-05	1.02733	0.0388979	0.734357	0.148978	unchanged	--
meta_803			Solasodine;5alpha-Tomatidan-3-one;Solasodine	17.6604915118168;17.6604915118168;17.6111353317012	MS1 mz matched	412.337	35.332	8.08383e-05	7.60816e-05	8.01338e-05	6.95326e-05	9.05209e-05	8.17229e-05	6.61838e-05	0.000103566	6.53774e-05	7.7553e-05	0.000111217	0.000104474	8.54505e-05	8.20342e-05	9.34059e-05	8.84776e-05	8.49579e-05	1.06562	0.0916965	0.536744	0.277817	unchanged	--
meta_804			Perfluorooctanoic acid;	6.2912208792411;	MS1 mz matched	412.976	23.204	9.8826e-06	9.57956e-06	1.08603e-05	9.56795e-06	1.07903e-05	7.23029e-06	8.46248e-06	8.87943e-06	8.49798e-06	6.65261e-06	7.19967e-06	7.49855e-06	1.01402e-05	2.23584e-05	1.52613e-05	1.12687e-05	1.37654e-05	1.71117	0.774986	0.0459579	0.860507	unchanged	--
meta_805			Flecainide;Clavamycin A	7.6986450161258;5.55369493372131	MS1 mz matched	413.135	372.415	5.50186e-06	5.07202e-06	4.74868e-06	4.40692e-06	4.78837e-06	3.05358e-06	3.22354e-06	2.80613e-06	4.0604e-06	3.22097e-06	2.35216e-06	5.62358e-06	5.79016e-06	6.54603e-06	5.34123e-06	6.03307e-06	6.03445e-06	1.88967	0.918134	4.03157e-06	1.29107	up	--
meta_806			ltrindole;NTI	-8.95956	MS1 mz matched	413.191	34.723	5.97108e-05	6.02684e-05	5.59001e-05	6.28555e-05	5.43672e-05	5.51236e-05	8.5008e-05	9.33352e-05	7.27758e-05	7.67801e-05	5.36202e-05	5.95591e-05	5.92353e-05	6.11386e-05	7.09725e-05	5.88725e-05	7.35486e-05	0.877895	-0.18788	0.24878	0.504462	unchanged	--
meta_807			8-Oxo-dGMP;Cyclic pyranopterin monophosphate;Guanosine monophosphate;GMP;Guanosine 5'-phosphate;Guanosine monophosphate;Guanosine 5'-monophosphate;Guanylic acid;Guanosine 3'-phosphate;3'-GMP;3'-Guanylic acid;Guo-3'-P;Gp;Precursor Z;Cyclic pyranopterin monophosphate;Cyclic pyranopterin phosphate;cPMP;8-Oxo-dGMP;2'-Deoxy-7,8-dihydro-8-oxo-5'-guanylate;8-Hydroxydeoxyguanosine 5'-monophosphate	-22.0322924216411;-22.0322924216411;-22.0322924216411;-22.0350467417915;-22.0350467417915;-22.0350467417915;-22.0350467417915	MS1 mz matched	415.042	154.355	1.31584e-05	1.48637e-05	1.37901e-05	1.43178e-05	1.63814e-05	1.75181e-05	1.76758e-05	1.7676e-05	1.70651e-05	1.77374e-05	1.8319e-05	9.68597e-06	9.44818e-06	9.13006e-06	9.12681e-06	1.00833e-05	9.3851e-06	0.536453	-0.898476	6.2774e-12	1.35385	down	--
meta_808	Ramipril	0.6764			MS2 reverse	415.224	315.353	3.02178e-05	2.92937e-05	2.885e-05	2.81906e-05	2.90493e-05	2.40221e-05	2.45272e-05	2.64771e-05	2.25977e-05	2.41891e-05	2.26396e-05	1.92452e-05	2.2441e-05	2.11179e-05	2.22669e-05	2.08112e-05	1.99151e-05	0.870855	-0.199496	0.00263594	1.06604	down	--
meta_809			Alfentanil;Alfentanil	-3.81714426583184;-3.84381060006753	MS1 mz matched	415.241	25.5845	9.39483e-06	1.16422e-05	1.04005e-05	1.10405e-05	1.10728e-05	7.54778e-06	8.41143e-06	7.57699e-06	6.78348e-06	9.07884e-06	7.73703e-06	6.42611e-06	7.28878e-06	6.39358e-06	6.01343e-06	9.85892e-06	7.11861e-06	0.914372	-0.129146	0.334938	0.422897	unchanged	--
meta_810			Apo-8'-lycopenal;beta-Carotinal;Methandriol dipropiote	-20.3964413736415;-20.3964413736415;16.1537783390142	MS1 mz matched	415.299	34.184	0.000163165	0.000131521	0.000145738	0.000158234	0.00015264	0.000153336	0.00016914	0.000168049	0.000167583	0.000169936	0.000168694	0.000145268	0.000145464	0.000142693	0.000145165	0.000133008	0.000122743	0.837073	-0.256575	0.000251523	1.1988	down	--
meta_811					Unmapped	416.036	70.442	8.32261e-05	8.98939e-05	8.00211e-05	9.62621e-05	0.000105201	8.26496e-05	9.43531e-05	9.46143e-05	0.000111342	9.14619e-05	8.51815e-05	9.83173e-05	0.000101158	9.82647e-05	0.000104372	9.72485e-05	9.57417e-05	1.06344	0.0887345	0.220119	0.53873	unchanged	--
meta_812			Chlorsulfuron	19.8863	MS1 mz matched	416.047	324.376	0.000795774	0.000668198	0.000633165	0.000583467	0.00051638	0.000671654	0.000859736	0.000643527	0.000662675	0.000775006	0.000688202	0.000608666	0.000593286	0.000678365	0.000633628	0.000755405	0.000699109	0.922726	-0.116026	0.222388	0.522725	unchanged	--
meta_813			Grixazone B	-0.239772	MS1 mz matched	416.055	27.674	4.98813e-05	5.52321e-05	4.54052e-05	4.62837e-05	5.19778e-05	5.68043e-05	5.88193e-05	6.11266e-05	5.42346e-05	6.35196e-05	6.34503e-05	4.45918e-05	4.8926e-05	4.74315e-05	4.65221e-05	4.60939e-05	5.08177e-05	0.794467	-0.33194	0.000113528	1.2366	down	--
meta_814			Salvianolic acid G;Scutellarein 6-xyloside;Kaempferol 3-O-arabinoside;Kaempferol 3-alpha-L-arabinofuranoside;5'-Butyrylphosphoinosine;Inosine 5'-phosphobutyrate	-11.9514937890399;-11.9514937890399;-11.9514937890399;-11.9514937890399;-9.56734092506404	MS1 mz matched	417.083	22.3495	6.09628e-06	6.9591e-06	6.00223e-06	6.53306e-06	7.53582e-06	5.66477e-06	6.91251e-06	6.73612e-06	1.55808e-05	7.40575e-06	7.16785e-06	1.55242e-05	1.24064e-05	1.44897e-05	1.2355e-05	3.75263e-06	1.30781e-05	1.44753	0.533591	0.135585	0.622171	unchanged	--
meta_815			2-(4-Allyl-2,6-dimethoxyphenoxy)-1-(3,4,5-trimethoxyphenyl)-1-propanol;Judeol;(1a,5b,6a)-7-Protoilludene-1,5,6,14-tetrol 14-(2,4-dihydroxy-6-methylbenzoic acid);Melleolide E;Diosbulbin H;13-Hydroxydihydromelleolide;Asteltoxin;Gomisin H;Biondinin E	10.3032250688362;10.3032250688362;10.3032250688362;10.3032250688362;10.3032250688362;10.3032250688362;10.3032250688362;10.191554646698;10.191554646698	MS1 mz matched	417.203	363.252	6.02549e-06	6.32856e-06	6.21891e-06	5.97914e-06	6.33179e-06	5.64273e-06	5.4298e-06	5.18165e-06	5.08108e-06	5.32093e-06	5.27347e-06	5.14197e-06	5.20386e-06	5.29588e-06	5.59036e-06	5.46792e-06	5.48123e-06	1.00788	0.0113216	0.706115	0.166258	unchanged	--
meta_816			MG(20:3(5Z,8Z,11Z)/0:0/0:0);MG(0:0/20:3(8Z,11Z,14Z)/0:0);Persin;2-Hydroxy-4-oxo-5,12-heneicosadien-1-yl acetate;MG(20:3(11Z,14Z,17Z)/0:0/0:0);MG(0:0/20:3(11Z,14Z,17Z)/0:0);MG(20:3(8Z,11Z,14Z)/0:0/0:0);Isopersin;MG(0:0/20:3(5Z,8Z,11Z)/0:0);	0.894574194940483;0.894574194940483;0.894574194940483;0.894574194940483;0.894574194940483;0.894574194940483;0.894574194940483;0.894574194940483;0.894574194940483;	MS1 mz matched	417.234	42.521	0.000191803	0.000197337	0.000202507	0.000150304	0.000181932	0.000181021	0.000204113	0.000164398	0.000165376	0.000198695	0.000209057	0.00012147	0.000119514	0.000177616	0.000168195	0.000185217	0.000143437	0.815429	-0.294369	0.0377638	0.8324	unchanged	--
meta_817			Simvastatin;Cavipetin D;3alpha,12alpha-Dihydroxy-5beta-pregn-20-one diacetate	-14.1637524677718;-14.1637524677718;-14.1056571096383	MS1 mz matched	417.256	24.4035	2.87171e-05	3.0474e-05	2.65402e-05	2.64041e-05	3.09173e-05	1.59452e-05	2.11378e-05	1.72356e-05	1.7502e-05	1.75269e-05	1.83931e-05	1.88137e-05	1.92054e-05	1.69008e-05	1.80999e-05	1.62164e-05	1.80342e-05	0.995636	-0.00630987	0.928692	0.0395878	unchanged	--
meta_818			Shoyuflavone C;8'-apo-beta-Carotenol	21.0423948483665;-16.4891485921191	MS1 mz matched	417.317	34.132	0.00637801	0.00591797	0.00542532	0.00626842	0.0071838	0.00776399	0.00827308	0.00710773	0.00691941	0.00678329	0.00608654	0.00770285	0.00756882	0.00746007	0.0076437	0.00691069	0.00742604	1.04142	0.0585453	0.408516	0.367251	unchanged	--
meta_819			S-(2,2-Dichloro-1-hydroxy)ethyl glutathione;S-(2,2-Dichloro-1-hydroxy)ethyl glutathione	-1.30419610133627;-1.36123223021594	MS1 mz matched	418.032	456.496	1.4832e-05	1.36431e-05	1.41196e-05	1.32793e-05	1.25139e-05	1.1208e-05	1.50884e-05	9.0391e-06	8.51625e-06	1.0487e-05	1.10657e-05	2.13541e-05	1.98097e-05	2.04787e-05	2.10616e-05	1.97204e-05	2.12658e-05	1.89116	0.919273	6.8047e-05	1.29317	up	--
meta_820			Fenvalerate;Jadomycin A;Jadomycin B aglycon	21.8486525731852;2.57362212678879	MS1 mz matched	418.138	351.784	2.91462e-06	2.28996e-06	2.04446e-06	1.34111e-06	2.0122e-06	1.62298e-06	1.50005e-06	1.2536e-06	1.60412e-06	1.38479e-06	1.26401e-06	4.16619e-06	4.16709e-06	5.64878e-06	4.61062e-06	4.96056e-06	4.52562e-06	3.2538	1.70213	1.21905e-05	1.32293	up	--
meta_821			6,6'-Dibromoindigotin;6,6'-Dibromoindigo;Tyrian purple	-18.6066	MS1 mz matched	419.047	218.331	4.28516e-05	3.86542e-05	3.88763e-05	3.69717e-05	3.67188e-05	4.02904e-05	4.33733e-05	4.42442e-05	4.28084e-05	3.92814e-05	4.27503e-05	4.58041e-05	4.67996e-05	4.49868e-05	4.64422e-05	4.57644e-05	4.74454e-05	1.09691	0.133448	0.00209741	1.13332	up	--
meta_822			Sulfinpyrazone sulfone;	1.92995061072784;	MS1 mz matched	419.115	238.608	1.34753e-05	1.34262e-05	1.39694e-05	1.18157e-05	1.11739e-05	1.53917e-05	1.39146e-05	1.47229e-05	1.26859e-05	1.50128e-05	1.39117e-05	1.10504e-05	1.17919e-05	1.28151e-05	1.19023e-05	1.36035e-05	1.50198e-05	0.889575	-0.168812	0.0545582	0.779566	unchanged	--
meta_823			Kanzonol N;O-Ethylcubebin;Glicoisoflavanone;5,7-Dihydroxy-3',4'-dimethoxy-5'-prenylflavanone;12-Dehydroporson;Schizandrin C;Wuweizisu C	-8.56029573937519;-8.56029573937519;-8.56029573937519;-8.56029573937519;-8.56029573937519;-8.59023113715211	MS1 mz matched	419.133	285.264	3.6938e-05	2.95111e-05	2.6866e-05	2.51291e-05	2.32277e-05	2.36274e-05	4.09536e-05	2.49869e-05	2.46044e-05	3.43975e-05	3.54364e-05	2.03793e-05	2.05966e-05	2.36265e-05	1.99438e-05	2.90032e-05	2.72987e-05	0.765454	-0.385613	0.0654872	0.765432	unchanged	--
meta_824			Porson;Gingerenone B;Isogingerenone B;Cyhexatin	-17.9675976912491;-17.9675976912491;-17.9675976912491;7.25082037848056	MS1 mz matched	421.134	36.0015	3.1928e-05	3.04174e-05	2.77338e-05	2.69183e-05	2.72996e-05	2.41472e-05	3.46775e-05	2.65317e-05	3.25148e-05	3.40714e-05	2.70668e-05	2.969e-05	3.60934e-05	3.48158e-05	3.42892e-05	4.30618e-05	3.41528e-05	1.18487	0.24473	0.0554938	0.763308	unchanged	--
meta_825			Mangalkanyl glucoside;Cryptomeridiol 11-rhamnoside;Glycerol trihexanoate;6-Deoxyerythronolide B	5.59483699449265;5.59483699449265;5.59483699449265;5.69554515173499	MS1 mz matched	421.237	24.1745	3.65406e-05	3.47095e-05	4.00818e-05	2.81132e-05	4.55893e-05	1.5112e-05	1.80821e-05	1.73616e-05	1.29928e-05	1.76113e-05	1.66459e-05	4.65512e-05	6.36111e-05	5.46138e-05	3.75263e-05	7.23044e-05	4.85531e-05	3.3041	1.72426	0.000635641	1.24448	up	--
meta_826			Flumiclorac-pentyl;Flumiclorac pentyl;S-23031	17.2506991806648;17.2005949070481	MS1 mz matched	422.132	266.27	2.08664e-05	2.2601e-05	2.16768e-05	2.10785e-05	2.16396e-05	2.16578e-05	2.34799e-05	2.12014e-05	2.19078e-05	2.1233e-05	2.16209e-05	2.4555e-05	2.93622e-05	2.60812e-05	2.25852e-05	2.97412e-05	2.5879e-05	1.20673	0.271107	0.00892169	1.04556	up	--
meta_827					Unmapped	422.134	424.011	1.20649e-05	1.24732e-05	1.12378e-05	1.27892e-05	1.30825e-05	6.66842e-06	1.06572e-05	7.79425e-06	8.52632e-06	7.64873e-06	6.94155e-06	7.86006e-06	1.05809e-05	1.02305e-05	8.82657e-06	1.03645e-05	8.35688e-06	1.1655	0.220945	0.110591	0.656399	unchanged	--
meta_828			Brinzolamide;Brinzolamide	1.74148293822249;1.82736945206018	MS1 mz matched	423.074	265.768	1.19588e-05	1.19711e-05	1.18787e-05	1.2262e-05	1.31772e-05	6.55136e-06	7.37022e-06	6.91769e-06	7.38859e-06	6.5974e-06	6.65463e-06	1.68416e-05	2.15822e-05	2.23096e-05	1.90223e-05	2.47964e-05	1.87242e-05	2.97195	1.57141	7.06947e-05	1.30886	up	--
meta_829					Unmapped	423.116	239.451	8.9022e-05	9.30548e-05	8.96461e-05	8.66185e-05	8.57379e-05	0.000125461	0.000160554	0.00015784	0.000127665	0.00014225	0.000145165	5.22832e-05	8.18823e-05	6.38536e-05	4.43977e-05	8.41328e-05	5.47648e-05	0.443939	-1.17157	5.00455e-06	1.28115	down	--
meta_830			Adifoline	-20.5644	MS1 mz matched	423.118	450.699	1.31637e-05	1.23067e-05	1.15896e-05	1.11445e-05	1.27115e-05	9.50247e-06	1.24071e-05	9.35412e-06	1.04371e-05	1.04473e-05	9.78792e-06	1.09369e-05	1.51512e-05	1.10347e-05	9.29782e-06	1.16283e-05	1.06361e-05	1.10897	0.149215	0.259509	0.483903	unchanged	--
meta_831			Pravastatin;Pravastatin	-4.80310834491067;-4.79485845603653	MS1 mz matched	423.244	44.4255	0.000436657	0.000422736	0.000444179	0.000390964	0.00037349	0.000375369	0.000499642	0.000407745	0.000387761	0.00043536	0.000459922	0.000518262	0.000506961	0.000550721	0.000567547	0.000555709	0.000588383	1.28131	0.357619	0.000602812	1.16465	up	--
meta_832			Pravastatin;Pravastatin	-3.85578084639012;-3.8475309497006	MS1 mz matched	423.244	97.7915	0.000145319	0.000143298	0.000130288	0.000154327	0.000187165	0.000140576	0.000134234	0.000178561	0.000179564	0.000159586	0.000140936	0.000208744	0.000206308	0.000180207	0.000168546	0.000217033	0.00018754	1.25167	0.323852	0.00592508	1.00569	up	--
meta_833					Unmapped	423.303	23.8065	0.000242685	0.000256229	0.000269354	0.000232762	0.000262419	0.000185132	2.31486e-05	0.000214667	0.000178912	0.000207463	0.000211852	0.000144245	0.000142935	0.000137433	0.000142031	0.000157723	0.000155499	0.861621	-0.214875	0.469886	0.324644	unchanged	--
meta_834			5,12-Dihydroxanthommatin	20.892	MS1 mz matched	424.095	291.557	1.83522e-05	1.52362e-05	1.61176e-05	1.4992e-05	1.33152e-05	1.15224e-05	1.2322e-05	9.50821e-06	1.06148e-05	1.01702e-05	8.8133e-06	1.27355e-05	1.7173e-05	1.399e-05	1.37674e-05	1.6475e-05	1.50964e-05	1.41757	0.503421	0.000641189	1.14866	up	--
meta_835			Azafrin	-4.69178	MS1 mz matched	425.268	25.418	6.22341e-05	7.03029e-05	5.16253e-05	5.9509e-05	6.97116e-05	5.12521e-05	4.4708e-05	3.4972e-05	3.83528e-05	4.93341e-05	5.47599e-05	9.96267e-05	8.87613e-05	6.65432e-05	7.90644e-05	6.53163e-05	8.78217e-05	1.7819	0.833416	0.000516816	1.18533	up	--
meta_836	Adenosine 3',5'-diphosphate (PAP)	0.8922			MS2 forward	426.016	464.199	0.000114197	8.90662e-05	0.00010502	9.16399e-05	9.89324e-05	8.19939e-05	0.000101835	7.5922e-05	9.49914e-05	9.25305e-05	7.7591e-05	0.000179524	0.000150179	0.000161525	0.000157081	0.000161648	0.000164403	1.85641	0.892512	1.65633e-07	1.31922	up	--
meta_837			Moricizine;Moricizine	-6.8728896103259;-6.92673366171668	MS1 mz matched	426.154	424.613	1.59868e-05	1.52078e-05	1.60422e-05	1.52835e-05	1.46989e-05	1.61339e-05	1.79215e-05	1.67794e-05	1.65781e-05	1.8397e-05	1.70065e-05	1.77805e-05	1.80291e-05	1.81621e-05	1.85442e-05	1.89296e-05	1.9028e-05	1.07447	0.10363	0.0134891	0.9554	unchanged	--
meta_838					Unmapped	426.316	177.565	3.81506e-05	5.01796e-05	4.97366e-05	5.04719e-05	5.29925e-05	4.61642e-05	5.42419e-05	4.91748e-05	3.77793e-05	3.68739e-05	3.72124e-05	4.9753e-05	5.33941e-05	4.18283e-05	4.63835e-05	4.30963e-05	4.04051e-05	1.05131	0.0721826	0.554192	0.260865	unchanged	--
meta_839					Unmapped	426.979	25.294	0.00126113	0.00120302	0.00117933	0.00103526	0.00118753	0.000756562	0.00132959	0.00127733	0.0012273	0.00138541	0.00137249	0.000957372	0.00103014	0.00103091	0.00108901	0.00120192	0.00110144	0.872372	-0.196984	0.176395	0.593163	unchanged	--
meta_840			IDP;IDP;Inosine 5'-diphosphate;Inosine diphosphate;dXDP	-2.44875493569608;-2.37796293293533;-2.37796293293533	MS1 mz matched	427.012	329.507	0.000568131	0.00058283	0.000607383	0.000607236	0.000615065	0.000636588	0.000606098	0.000612864	0.000607661	0.000603376	0.000596193	0.000725554	0.000666112	0.000622366	0.000637508	0.000639382	0.000658138	1.07816	0.10857	0.0223697	0.936683	unchanged	--
meta_841			Genistein 4'-O-glucuronide;Glucorhein;Genistein 7-O-glucuronide;Baicalin;Genistein 5-O-glucuronide;Baicalin;Baicalein 7-O-glucuronide	-4.28483445894721;-4.28483445894721;-4.28483445894721;-4.28483445894721;-4.28483445894721;-4.25927889506641	MS1 mz matched	427.072	323.36	3.52864e-06	4.42705e-06	6.15497e-06	5.7731e-06	5.9642e-06	4.57548e-06	3.41918e-06	5.51841e-06	4.88127e-06	3.68808e-06	4.42694e-06	7.81678e-06	9.10574e-06	7.33353e-06	7.04665e-06	7.17257e-06	7.81497e-06	1.74618	0.804206	2.10813e-05	1.25263	up	--
meta_842			trans-Resveratrol 3,4'-disulfate;trans-Resveratrol 3,5-disulfate;Cloransulam-methyl	1.87271770553573;1.87271770553573;-6.99250170730298	MS1 mz matched	428.019	417.925	3.59017e-05	3.58e-05	3.15845e-05	2.73451e-05	3.2107e-05	2.81424e-05	2.81957e-05	2.32909e-05	3.07288e-05	2.35873e-05	2.5939e-05	5.18163e-05	5.10985e-05	4.84696e-05	4.81254e-05	5.27334e-05	4.85817e-05	1.88152	0.911897	6.78346e-08	1.33413	up	--
meta_843					Unmapped	428.065	293.23	1.07219e-05	1.05458e-05	8.73302e-06	9.76446e-06	1.10948e-05	7.95926e-06	7.94779e-06	6.84318e-06	8.07864e-06	6.14552e-06	5.95862e-06	1.21261e-05	1.49737e-05	1.14052e-05	1.21019e-05	1.43063e-05	1.20189e-05	1.79191	0.841498	2.74335e-05	1.26259	up	--
meta_844			NTP;Betanidin;(2S)-4-[2-[(2S)-2-Carboxy-2,3-dihydro-5,6-dihydroxy-1H-indol-1-yl]ethenyl]-2,3-dihydro-2,6-pyridinedicarboxylic acid;Dopaxanthin quinone	0.515335349342327;16.2333186545139;16.2333186545139	MS1 mz matched	428.107	111.888	0.000152946	0.000165656	0.000159539	0.000172995	0.000186528	6.63655e-05	7.89808e-05	8.97503e-05	8.58488e-05	8.25463e-05	8.47216e-05	0.000235279	0.000240927	0.000237333	0.000252978	0.0002639	0.000256113	3.04484	1.60637	3.61958e-10	1.35067	up	--
meta_845			trans-2-Tetradecenoylcarnitine;cis-5-Tetradecenoylcarnitine;	-2.46068170285848;-2.46068170285848;	MS1 mz matched	428.31	43.7845	4.74072e-05	5.07942e-05	5.63888e-05	4.24537e-05	5.07217e-05	4.56478e-05	4.92972e-05	5.57304e-05	4.87483e-05	4.91454e-05	5.21777e-05	3.66637e-05	4.5822e-05	4.4392e-05	4.30539e-05	4.70077e-05	4.31683e-05	0.864872	-0.209441	0.00773139	0.985717	unchanged	--
meta_846			Imperialine;Cevan-6-one, 3,20-dihydroxy-, (3-beta,5-alpha,17-beta)-;Kashmirine;Peiminine	24.9229	MS1 mz matched	428.331	36.0275	8.19479e-05	8.81315e-05	9.607e-05	7.87013e-05	7.66166e-05	8.93054e-05	8.22278e-05	9.52225e-05	7.90609e-05	9.06824e-05	0.000101761	8.65125e-05	8.51034e-05	0.0001055	0.00012099	0.000115626	0.000112764	1.16393	0.219001	0.0731917	0.745432	unchanged	--
meta_847			DNDS;4,4'-Dinitrostilbene-2,2'-disulfonic acid	-0.524911	MS1 mz matched	428.977	178.053	4.5985e-05	4.50808e-05	4.17463e-05	4.52673e-05	3.39328e-05	4.28952e-05	4.82144e-05	3.81164e-05	4.17385e-05	3.83768e-05	4.31207e-05	4.46122e-05	4.62671e-05	3.90017e-05	4.52162e-05	4.88784e-05	4.77023e-05	1.07611	0.105831	0.153058	0.598509	unchanged	--
meta_848			Cyclothiazide;Cyclothiazide	17.8005605348196;17.736553571649	MS1 mz matched	429.052	404.719	9.09628e-06	8.68093e-06	8.50838e-06	8.65614e-06	9.64185e-06	1.02052e-05	9.06029e-06	1.11072e-05	1.08366e-05	7.81473e-06	8.87938e-06	1.37306e-05	1.35551e-05	1.29855e-05	1.32804e-05	1.46648e-05	1.36616e-05	1.41404	0.499827	0.000223494	1.23992	up	--
meta_849			Progoitrin;Progoitrin;2(R)-2-Hydroxy-3-butenyl glucosinolate;Glucorapiferin	23.0379497048865;23.1335706665237	MS1 mz matched	429.074	36.07	0.000162638	0.00016711	0.000171032	0.000153102	0.000201954	0.000139049	0.000170751	0.000180384	0.000173029	0.000186453	0.000173632	0.000202666	0.000280272	0.000240545	0.000224508	0.000279742	0.00025027	1.44435	0.530423	0.000805529	1.16654	up	--
meta_850			Stypandrol	11.6145	MS1 mz matched	429.147	236.384	6.1809e-06	7.13043e-06	7.20915e-06	7.36434e-06	6.98165e-06	6.28543e-06	5.87514e-06	7.63626e-06	7.35087e-06	6.86231e-06	5.98779e-06	1.23544e-05	6.48542e-06	6.02705e-06	6.35647e-06	5.53031e-06	6.39777e-06	1.07885	0.109488	0.645594	0.208985	unchanged	--
meta_851					Unmapped	429.258	24.827	5.73929e-06	4.03335e-06	4.35626e-06	3.75399e-06	5.45737e-06	3.26126e-06	3.86354e-06	4.11527e-06	3.22048e-06	4.77248e-06	3.2836e-06	4.37375e-06	3.78887e-06	2.54532e-06	3.38817e-06	3.72968e-06	3.15839e-06	0.931941	-0.10169	0.493194	0.299582	unchanged	--
meta_852			Benzthiazide;Benzthiazide	-1.15016005237637;-1.16013722100307	MS1 mz matched	429.975	293.928	3.54318e-06	3.24866e-06	3.25261e-06	3.77197e-06	4.07086e-06	2.53038e-06	2.93946e-06	2.78913e-06	3.20696e-06	2.93589e-06	3.0733e-06	5.27939e-06	4.84346e-06	4.32906e-06	5.31606e-06	5.35394e-06	5.83607e-06	1.77155	0.825008	2.57585e-05	1.29311	up	--
meta_853			Novobiocic acid	20.4992	MS1 mz matched	430.113	176.668	1.49553e-05	1.52995e-05	1.55681e-05	1.51562e-05	1.40452e-05	1.4619e-05	1.51364e-05	1.45817e-05	1.39375e-05	1.51137e-05	1.37963e-05	1.45485e-05	1.92772e-05	1.41251e-05	1.47082e-05	1.73506e-05	1.51339e-05	1.09129	0.126032	0.174967	0.593833	unchanged	--
meta_854					Unmapped	432.003	439.663	6.07049e-05	5.44044e-05	5.55281e-05	6.15871e-05	5.73652e-05	7.06655e-05	8.65768e-05	9.04724e-05	8.13773e-05	7.75983e-05	7.60034e-05	3.54606e-05	4.87988e-05	3.841e-05	4.57043e-05	4.48259e-05	4.18458e-05	0.528379	-0.920354	2.57855e-06	1.3025	down	--
meta_855			Peonidin 3-xyloside;Luteolinidin 3-O-glucoside;Pelargonidin 3-galactoside;Petunidin 3-arabinoside;Peonidin 3-arabinoside;Pelargonidin 5-galactoside;Isopeonidin 3-arabinoside;Cyanidin 3-rhamnoside;Isopeonidin 3-xyloside;Pelargonidin 3-O-glucoside;Pelargonidin 3-glucoside;Pelargonidin 3-O-beta-D-glucoside	-20.5414991156322;-20.5414991156322;-20.5414991156322;-20.5414991156322;-20.5414991156322;-20.5414991156322;-20.5414991156322;-20.5414991156322;-20.5414991156322;-20.606376850435	MS1 mz matched	432.105	60.1285	1.93508e-05	1.88522e-05	1.85725e-05	1.86498e-05	1.79776e-05	1.71179e-05	1.83957e-05	1.71901e-05	2.00557e-05	1.88739e-05	1.76597e-05	1.32675e-05	1.46718e-05	1.72093e-05	1.54453e-05	1.70925e-05	1.75841e-05	0.871697	-0.198101	0.0217376	0.901709	unchanged	--
meta_856			Doxazosin;Doxazosin	-18.9919638185489;-19.060892014287	MS1 mz matched	432.16	35.433	3.02066e-05	2.75524e-05	2.78565e-05	1.90213e-05	2.18349e-05	2.41576e-05	3.07615e-05	1.83514e-05	2.20049e-05	3.28246e-05	2.36338e-05	2.69797e-05	2.40274e-05	3.39982e-05	3.22967e-05	3.71097e-05	3.26147e-05	1.2326	0.3017	0.0764128	0.717596	unchanged	--
meta_857			Hericenone B;Paspalinine	-14.9864282455209;-14.9668082635072	MS1 mz matched	432.219	243.801	3.35224e-05	3.01797e-05	3.05316e-05	3.1743e-05	3.25525e-05	3.9313e-05	3.48848e-05	3.18502e-05	3.16057e-05	3.42659e-05	3.21627e-05	4.60254e-05	3.70456e-05	4.02507e-05	4.31923e-05	3.73996e-05	3.69663e-05	1.18031	0.239164	0.0111584	0.960128	unchanged	--
meta_858					Unmapped	432.242	233.185	8.55459e-05	7.95814e-05	8.5613e-05	7.96078e-05	8.55775e-05	5.42629e-05	7.32158e-05	7.87988e-05	7.1794e-05	7.81281e-05	8.0775e-05	1.52992e-05	6.0045e-05	7.02862e-05	4.88034e-05	7.19083e-05	7.24768e-05	0.775374	-0.367035	0.142405	0.633599	unchanged	--
meta_859			Halosulfuron-methyl;Halosulfuron-methyl	22.7045295284021;22.80889989454	MS1 mz matched	433.044	407.249	6.78422e-05	6.36263e-05	5.83932e-05	5.57237e-05	6.23332e-05	4.16969e-05	4.01272e-05	3.81733e-05	4.63383e-05	3.72044e-05	3.93775e-05	9.05672e-05	9.69308e-05	9.77246e-05	9.10858e-05	9.75234e-05	0.000101788	2.36961	1.24465	7.32349e-10	1.34818	up	--
meta_860			Artobiloxanthone;	-3.57744582651161;	MS1 mz matched	433.126	432.858	1.36232e-05	1.19606e-05	1.03447e-05	1.04346e-05	1.13142e-05	6.16236e-06	8.41101e-06	7.73719e-06	1.1099e-05	8.62322e-06	6.86288e-06	1.00268e-05	1.25346e-05	1.25095e-05	1.15751e-05	1.37889e-05	1.0556e-05	1.45189	0.537928	0.0024321	1.07036	up	--
meta_861			Icaceine	23.9846	MS1 mz matched	434.26	32.882	0.000183134	0.000260364	0.000278273	0.000323575	0.000179327	0.000265834	0.000217175	0.000224258	0.000282448	0.000250705	0.000274306	0.000296302	0.000266983	0.000330268	0.000217002	0.000358584	0.000276127	1.1522	0.204389	0.136435	0.631336	unchanged	--
meta_862			Flecainide;Clavamycin A	7.6986450161258;5.55369493372131	MS1 mz matched	435.115	372.414	8.69529e-06	8.26587e-06	7.43705e-06	6.92042e-06	7.25899e-06	3.31591e-06	7.37326e-06	4.17532e-06	7.27122e-06	5.02187e-06	4.71044e-06	8.56176e-06	8.66652e-06	9.78931e-06	7.0634e-06	8.17529e-06	7.81785e-06	1.5713	0.651956	0.00468613	1.05543	up	--
meta_863			N-Desmethyldiltiazem;Dihydroanhydropodorhizol;Yatein;(-)-Yatein;(3R,4R)-4-(1,3-Benzodioxol-5-ylmethyl)-3-(3,4,5-trimethoxybenzyl)dihydrofuran-2(3H)-one;(+)-Aschantin	-6.69256260217077;-22.9912518287321;-22.9912518287321	MS1 mz matched	435.113	22.796	2.0562e-05	2.09273e-05	1.99929e-05	1.99502e-05	2.41358e-05	8.77679e-06	1.45834e-05	1.2563e-05	1.13228e-05	1.36062e-05	1.18536e-05	4.56754e-06	1.03585e-05	6.68658e-05	6.93335e-06	6.182e-06	8.4631e-06	1.42176	0.50768	0.630585	0.214255	unchanged	--
meta_864			simvastatin hydroxy acid;	13.781896252104;	MS1 mz matched	435.289	284.024	1.00507e-05	1.05827e-05	7.98742e-06	9.34377e-06	8.58625e-06	1.08618e-05	1.26121e-05	8.41572e-06	8.21017e-06	9.65143e-06	8.69184e-06	7.95622e-06	6.86485e-06	8.71904e-06	7.12022e-06	1.04501e-05	8.57133e-06	0.850088	-0.234316	0.129655	0.633164	unchanged	--
meta_865			Varanic acid;	-15.7556787059891;	MS1 mz matched	435.304	24.484	2.51939e-05	2.47676e-05	2.52246e-05	2.26285e-05	2.44824e-05	1.71752e-05	6.2169e-05	1.40641e-05	1.71898e-05	1.77594e-05	1.70778e-05	1.95555e-05	1.93865e-05	1.40255e-05	1.67078e-05	2.2183e-05	2.20118e-05	0.78296	-0.35299	0.523929	0.287115	unchanged	--
meta_866			Kanzonol N;O-Ethylcubebin;Glicoisoflavanone;5,7-Dihydroxy-3',4'-dimethoxy-5'-prenylflavanone;12-Dehydroporson;Schizandrin C;Wuweizisu C	-8.56029573937519;-8.56029573937519;-8.56029573937519;-8.56029573937519;-8.56029573937519;-8.59023113715211	MS1 mz matched	436.147	284.351	2.02295e-06	2.02001e-06	2.21081e-06	2.68232e-06	3.06238e-06	7.39428e-06	5.52333e-06	7.97749e-06	7.85382e-06	5.55388e-06	6.68434e-06	1.81525e-06	2.06392e-06	1.32534e-06	1.48026e-06	1.71951e-06	1.95779e-06	0.252813	-1.98386	4.92779e-05	1.30498	down	--
meta_867			ORG 20599	12.4731	MS1 mz matched	436.275	151.147	4.90374e-05	5.65624e-05	6.27503e-05	5.46254e-05	5.96683e-05	5.13105e-05	4.88369e-05	5.0419e-05	4.30214e-05	4.79479e-05	4.77091e-05	7.81004e-05	6.05914e-05	5.81951e-05	6.30123e-05	6.34675e-05	6.12394e-05	1.32969	0.41109	0.00171435	1.15491	up	--
meta_868			ORG 20599	11.3056	MS1 mz matched	436.275	171.182	1.63481e-05	1.48077e-05	1.49741e-05	1.51182e-05	1.59621e-05	1.32222e-05	1.72949e-05	1.37284e-05	1.44883e-05	1.41487e-05	1.34552e-05	1.76343e-05	1.7228e-05	1.68717e-05	1.74495e-05	1.72417e-05	1.87435e-05	1.21811	0.284643	0.00232862	1.12866	up	--
meta_869					Unmapped	437.133	449.431	6.34441e-06	7.11897e-06	5.69446e-06	6.31161e-06	6.12535e-06	4.22186e-06	4.9121e-06	4.34034e-06	5.15262e-06	4.56229e-06	4.276e-06	5.19055e-06	5.97111e-06	5.175e-06	5.89811e-06	5.80135e-06	5.42506e-06	1.21831	0.284883	0.000855285	1.12515	up	--
meta_870					Unmapped	437.207	252.556	0.000219947	0.000200629	0.000177903	0.000160331	0.000162601	0.00020352	0.00031598	0.000178141	0.000192739	0.00024607	0.000217214	0.000258233	0.000239691	0.00027608	0.000283576	0.000344459	0.000284844	1.24616	0.317492	0.0534935	0.778598	unchanged	--
meta_871			LPA(18:0/0:0);LPA(0:0/18:0);Ochrolifuanine A;16-[(1R)-2,3,4,9-Tetrahydro-1H-pyrido[3,4-b]indol-1-yl]-17-norcoryn	-16.3821935870239;-16.3821935870239;-24.7324588053288	MS1 mz matched	437.267	243.1	1.31016e-05	1.35427e-05	1.20882e-05	1.49677e-05	1.43597e-05	1.3139e-05	1.14913e-05	1.26465e-05	1.3393e-05	1.1428e-05	1.10535e-05	1.23831e-05	1.15838e-05	1.1562e-05	1.42664e-05	1.23334e-05	1.27035e-05	1.02298	0.0327755	0.635183	0.210814	unchanged	--
meta_872			LPA(18:0/0:0);LPA(0:0/18:0);Ochrolifuanine A;16-[(1R)-2,3,4,9-Tetrahydro-1H-pyrido[3,4-b]indol-1-yl]-17-norcoryn	19.034868173441;19.034868173441;10.6843072084321	MS1 mz matched	437.283	34.1465	4.74913e-05	3.21179e-05	3.46928e-05	4.26238e-05	3.77503e-05	3.32593e-05	3.7714e-05	3.59913e-05	3.56901e-05	3.56773e-05	3.95512e-05	3.90045e-05	3.4068e-05	3.90964e-05	4.25299e-05	3.681e-05	3.25741e-05	1.02845	0.0404784	0.565393	0.252856	unchanged	--
meta_873			Riboflavin cyclic-4',5'-phosphate;Riboflavin cyclic-4',5'-phosphate	-18.3519894326491;-18.3519894326491	MS1 mz matched	437.32	23.7355	0.000110801	0.000109558	0.000113799	0.000106646	0.000113468	7.66878e-05	8.69946e-05	9.37877e-05	7.49976e-05	9.00192e-05	7.51072e-05	6.73639e-05	7.47919e-05	5.93018e-05	6.44366e-05	6.84114e-05	7.11698e-05	0.814872	-0.295355	0.0047026	1.04428	down	--
meta_874			Glucocheirolin;Glucocheirolin;3-Methylsufonylpropyl glucosinolate	-20.3445034503904;-20.4069128212013	MS1 mz matched	438.019	75.287	0.000218748	0.000181127	0.000173618	0.000185884	0.000188245	0.000212004	0.000224373	0.000228117	0.000169529	0.000215189	0.000118985	0.000220261	0.000220339	0.000240473	0.000243774	0.000243588	0.000236992	1.20307	0.266724	0.0727649	0.774785	unchanged	--
meta_875			Tetracenomycin A2	6.6335	MS1 mz matched	438.127	282.437	4.03422e-05	4.66334e-05	4.77403e-05	4.65359e-05	5.18362e-05	5.53098e-05	6.02835e-05	5.46196e-05	5.46036e-05	5.30545e-05	4.93228e-05	4.68173e-05	4.87097e-05	4.31555e-05	4.04997e-05	4.92483e-05	4.63309e-05	0.839751	-0.251966	0.0014006	1.10149	down	--
meta_876			Oleoside dimethyl ester;Cyclomorusin	-1.22373082629087;12.914285495652	MS1 mz matched	439.133	23.8065	1.53591e-05	1.45576e-05	1.74582e-05	1.46761e-05	1.95869e-05	1.40037e-05	1.3697e-05	1.47754e-05	1.43908e-05	1.6157e-05	1.33691e-05	2.31543e-05	2.26609e-05	1.63352e-05	1.99191e-05	2.28477e-05	3.04895e-05	1.56733	0.648312	0.00709058	1.08606	up	--
meta_877			Alginic acid;17beta-Hydroxy-4-mercaptoandrost-4-en-3-one 4-acetate 17-propiote	-8.36865103330346;14.8248113781347	MS1 mz matched	439.201	212.703	8.52282e-06	8.8354e-06	1.08906e-05	9.77304e-06	9.73457e-06	1.04933e-05	8.42347e-06	9.46302e-06	8.60761e-06	9.16524e-06	9.0633e-06	7.48822e-06	8.01234e-06	8.71481e-06	5.21586e-06	8.50233e-06	6.99506e-06	0.813689	-0.29745	0.0218491	0.908751	unchanged	--
meta_878			Camelledionol;13'-Hydroxy-alpha-tocotrienol;Pfaffic acid	-17.356338587259;-17.356338587259;-17.253462751762	MS1 mz matched	439.321	23.453	1.30599e-05	1.22629e-05	9.02898e-06	7.55361e-06	1.41915e-05	9.76897e-06	1.99468e-05	9.90781e-06	7.96752e-06	9.82449e-06	1.03087e-05	8.495e-06	9.73382e-06	5.07434e-06	9.92682e-06	5.88256e-06	7.55181e-06	0.689034	-0.537352	0.11351	0.673947	unchanged	--
meta_879					Unmapped	440.006	323.736	6.6719e-05	5.71004e-05	6.14423e-05	5.07994e-05	4.96901e-05	4.99229e-05	6.98143e-05	6.38999e-05	6.34423e-05	4.95325e-05	4.98476e-05	5.39514e-05	4.99714e-05	5.41428e-05	5.27674e-05	6.52881e-05	5.49936e-05	0.955709	-0.0653562	0.564929	0.253199	unchanged	--
meta_880			Celecoxib;Celecoxib	2.93379889105523;2.88656406770435	MS1 mz matched	440.088	313.388	4.66023e-06	4.0929e-06	3.92278e-06	4.05099e-06	4.25809e-06	3.71402e-06	3.0127e-06	2.84536e-06	3.28666e-06	2.09278e-06	2.20675e-06	4.60756e-06	6.14933e-06	4.97952e-06	4.78065e-06	5.67705e-06	4.4187e-06	1.78414	0.83523	0.000137215	1.20114	up	--
meta_881	Folate	0.8563			MS2 forward	440.125	403.302	1.83767e-05	1.89902e-05	1.83065e-05	1.85256e-05	1.81539e-05	2.05637e-05	1.87662e-05	1.79944e-05	1.81985e-05	1.881e-05	1.82873e-05	2.10371e-05	2.10483e-05	1.92345e-05	1.9069e-05	2.20653e-05	2.16388e-05	1.10187	0.139959	0.0144113	0.936606	unchanged	--
meta_882			Folic acid;Folate;Pteroylglutamic acid;Folic acid	23.3907771961434;23.3486126956437	MS1 mz matched	440.144	373.054	1.63006e-05	1.6368e-05	1.49189e-05	1.50563e-05	1.4616e-05	1.53231e-05	1.74923e-05	1.66039e-05	1.65412e-05	1.62672e-05	1.70836e-05	1.55664e-05	1.8395e-05	1.70558e-05	1.7558e-05	1.81721e-05	1.88841e-05	1.06364	0.0890069	0.100853	0.682754	unchanged	--
meta_883					Unmapped	441.025	445.15	2.72799e-05	2.68694e-05	2.49178e-05	2.27902e-05	2.47915e-05	2.55942e-05	2.50055e-05	1.9013e-05	2.30392e-05	2.24273e-05	2.3366e-05	4.37474e-05	3.46665e-05	3.60636e-05	3.80871e-05	4.06824e-05	3.72767e-05	1.66509	0.7356	6.59756e-06	1.28728	up	--
meta_884			(-)-Epicatechin 3-O-gallate;7-Galloylcatechin;3-Galloylcatechin;(-)-Catechin 3-O-gallate;Betulin;Dipterocarpol;Allobetulin;Allobetulinol;19beta,28-Epoxy-18alpha-olean-3beta-ol;24-Hydroxy-beta-amyrin;Olean-12-ene-3beta,24-diol;Sophoradiol;Olean-12-ene-3beta,22beta-diol;11alpha-Hydroxy-beta-amyrin;11alpha-Dihydroxyolean-12-ene;Erythrodiol	19.6666925121129;19.6666925121129;19.6666925121129;19.6666925121129;-0.22604944024901;-0.22604944024901;-0.22604944024901;-0.22604944024901;-0.22604944024901;-0.22604944024901;-0.22604944024901	MS1 mz matched	441.368	35.4365	3.58124e-06	4.92567e-06	4.44391e-06	3.58642e-06	3.64041e-06	7.29634e-06	7.80669e-06	6.55204e-06	5.35436e-06	8.49023e-06	5.58612e-06	3.74009e-06	3.43248e-06	3.30997e-06	4.09007e-06	4.94385e-06	5.16001e-06	0.600608	-0.735503	0.00161719	1.11811	down	--
meta_885			Guanosine diphosphate;8-oxo-dGDP;Ecozole nitrate	-10.8434225418706;-10.8434225418706;-2.42539511710208	MS1 mz matched	442.02	336.466	7.64189e-06	8.3126e-06	1.06861e-05	1.19661e-05	1.36651e-05	9.14539e-06	7.53714e-06	1.22619e-05	1.18723e-05	8.40123e-06	1.1156e-05	9.76416e-06	1.3371e-05	9.0107e-06	9.32948e-06	7.9978e-06	1.13841e-05	1.00801	0.0115042	0.944303	0.0330193	unchanged	--
meta_886					Unmapped	443.078	153.079	1.65752e-05	1.60509e-05	1.66323e-05	1.4166e-05	1.62786e-05	1.90838e-05	2.37898e-05	2.05885e-05	1.99657e-05	1.99116e-05	2.26024e-05	7.52069e-06	8.42034e-06	7.53249e-06	7.99985e-06	9.61248e-06	9.32584e-06	0.400277	-1.32093	8.40257e-07	1.33051	down	--
meta_887					Unmapped	443.769	35.952	1.66186e-05	1.47346e-05	1.57263e-05	1.50175e-05	1.4802e-05	1.25562e-05	1.91341e-05	9.96747e-06	1.3474e-05	1.50156e-05	1.19145e-05	1.16034e-05	1.6202e-05	1.63845e-05	1.87567e-05	1.84945e-05	1.58548e-05	1.18564	0.245665	0.158699	0.587262	unchanged	--
meta_888			Tamsulosin hydrochloride;	24.5313760609382;	MS1 mz matched	443.984	177.581	4.36494e-05	3.63671e-05	4.03513e-05	4.59182e-05	4.62228e-05	4.19059e-05	4.75098e-05	4.54881e-05	4.31392e-05	3.63236e-05	4.41547e-05	4.33383e-05	4.76683e-05	3.6026e-05	4.26043e-05	4.63581e-05	4.4604e-05	1.00804	0.0115484	0.882716	0.0679297	unchanged	--
meta_889					Unmapped	444.017	403.864	0.000307962	0.000289523	0.000281282	0.000282339	0.000292298	0.000312125	0.000336138	0.000360952	0.000319408	0.000325973	0.000334005	0.000274252	0.000307407	0.000289619	0.000283067	0.000303785	0.000286857	0.877495	-0.188537	0.00105478	1.12782	down	--
meta_890	CDP-ethanolamine	0.9153			MS2 forward	445.046	422.06	0.000134233	0.000134169	0.000131361	0.000123714	0.000140267	0.000105261	9.97471e-05	8.86277e-05	0.000109753	8.80847e-05	0.000108323	0.0002705	0.000263198	0.000262232	0.00026851	0.000280926	0.000283644	2.71594	1.44145	2.33609e-11	1.35258	up	Glycerophospholipid metabolism(ko00564);;Metabolic pathways(ko01100)
meta_891			Shoyuflavone A;Pyrazosulfuron	-4.61581760081165;-6.47560187481036	MS1 mz matched	445.087	25.876	1.08121e-05	7.63565e-06	1.16645e-05	1.26519e-05	1.52536e-05	9.08797e-06	1.16369e-05	1.05525e-05	1.08371e-05	7.04176e-06	9.8952e-06	8.66482e-06	1.20166e-05	1.00314e-05	9.57267e-06	8.33661e-06	1.01134e-05	0.994649	-0.00773992	0.951876	0.0253099	unchanged	--
meta_892			Porson;Gingerenone B;Isogingerenone B;Cyhexatin	-17.9675976912491;-17.9675976912491;-17.9675976912491;7.25082037848056	MS1 mz matched	445.18	35.9775	0.00637333	0.00568173	0.00602788	0.00529568	0.00559853	0.00491426	0.006502	0.00551959	0.00562735	0.00606806	0.00506745	0.00619883	0.00690065	0.00668248	0.0075357	0.00704254	0.00740492	1.23937	0.309605	0.00181698	1.08917	up	--
meta_893			Imperialine;Cevan-6-one, 3,20-dihydroxy-, (3-beta,5-alpha,17-beta)-;Kashmirine;Peiminine	24.9229	MS1 mz matched	445.345	33.434	2.70127e-05	1.92776e-05	2.30698e-05	2.98153e-05	2.49817e-05	3.51167e-05	3.5729e-05	3.01708e-05	2.96004e-05	3.08188e-05	3.12451e-05	3.10798e-05	3.2004e-05	2.64037e-05	3.04138e-05	2.83629e-05	2.86048e-05	0.917938	-0.123532	0.0839931	0.70678	unchanged	--
meta_894					Unmapped	446.056	327.975	0.000294458	0.000279313	0.000285961	0.00027415	0.000280822	0.000279334	0.000274277	0.000299203	0.000287338	0.000276799	0.00028518	0.000292351	0.000324196	0.000294006	0.000310003	0.000301982	0.000316587	1.08048	0.111677	0.00580389	1.02026	up	--
meta_895			Mometasone;Nicarbazin	-19.8640592843556;-1.87736665540221	MS1 mz matched	447.1	25.914	4.88104e-05	4.63083e-05	3.76308e-05	4.49747e-05	4.08953e-05	2.97541e-05	5.03249e-05	4.53129e-05	4.28421e-05	4.56944e-05	4.72031e-05	6.64848e-05	7.49017e-05	7.02361e-05	6.27152e-05	7.48713e-05	7.15028e-05	1.61111	0.688056	4.17794e-05	1.25191	up	--
meta_896			NTP;Betanidin;(2S)-4-[2-[(2S)-2-Carboxy-2,3-dihydro-5,6-dihydroxy-1H-indol-1-yl]ethenyl]-2,3-dihydro-2,6-pyridinedicarboxylic acid;Dopaxanthin quinone	0.515335349342327;16.2333186545139;16.2333186545139	MS1 mz matched	447.112	111.855	1.442e-05	1.1912e-05	1.07153e-05	1.12983e-05	1.21389e-05	6.10824e-06	7.16792e-06	8.21849e-06	7.61028e-06	6.44125e-06	7.20017e-06	1.67844e-05	1.7372e-05	1.6756e-05	2.05096e-05	1.98083e-05	1.6997e-05	2.53185	1.34019	1.71548e-06	1.32773	up	--
meta_897			Piperenol C;Isosakuranin;Puddumin A;7-Hydroxy-8-O-methylaloin B;Aromadendrin 4'-methyl ether 7-rhamnoside;Chalconosakuranetin;Sakuranin;NSC 407308	-15.7532201870599;-15.7532201870599;-15.7532201870599;-15.7532201870599;-15.7532201870599;-15.7532201870599;-15.648343173822	MS1 mz matched	447.13	287.179	8.07646e-06	8.55095e-06	9.30261e-06	8.1265e-06	7.66357e-06	5.795e-06	6.12241e-06	5.42099e-06	5.78913e-06	5.16495e-06	5.15988e-06	8.83278e-06	9.06782e-06	9.80522e-06	1.0977e-05	9.42417e-06	1.09877e-05	1.76653	0.820919	2.41353e-05	1.29963	up	--
meta_898			Cyanidin 3-glucoside;Cyanidin 3-galactoside;Cyanidin 7-glucoside;Cyanidin 4'-glucoside;Chrysanthemin;Cyanidin 3-O-glucoside;Cyanidin 3-O-beta-D-glucoside;Cyanidin 3-O-galactoside;Cyanidin 3-O-beta-D-galactoside;Cyanidin 5-O-glucoside	5.81930794114748;5.81930794114748;5.81930794114748;5.81930794114748;5.78924820816672;5.78924820816672;5.78924820816672	MS1 mz matched	448.104	385.596	3.9888e-05	3.5724e-05	5.96004e-05	3.72704e-05	3.45844e-05	4.4049e-05	4.51657e-05	3.8567e-05	4.1556e-05	4.16422e-05	4.31295e-05	4.33721e-05	5.35657e-05	4.84074e-05	4.31577e-05	5.41646e-05	4.62626e-05	1.13703	0.185271	0.0321235	0.870267	unchanged	--
meta_899			Chenodeoxyglycocholic acid;Deoxycholic acid glycine conjugate;Chenodeoxycholic acid glycine conjugate;Glycoursodeoxycholic acid;Glycodeoxycholate;Glycodeoxycholic acid;3alpha,12alpha-Dihydroxy-5beta-cholan-24-oylglycine;Glycochenodeoxycholate;Glycochenodeoxycholic acid;Chenodeoxyglycocholate	-18.0797788788195;-18.0797788788195;-18.0797788788195;-18.0797788788195;-18.0274778824281;-18.0274778824281	MS1 mz matched	448.298	187.645	4.95119e-05	4.6886e-05	4.3572e-05	4.63144e-05	4.65218e-05	6.31909e-05	6.96207e-05	6.14796e-05	5.93286e-05	6.4654e-05	6.52621e-05	6.86166e-05	7.13448e-05	6.97734e-05	7.095e-05	7.54048e-05	7.03329e-05	1.11182	0.152922	0.00275252	1.07814	up	--
meta_900			(17alpha,23S)-17,23-Epoxy-29-hydroxy-27-norlanosta-1,8-diene-3,15,24-trione;	13.7214830187047;	MS1 mz matched	449.259	44.417	4.08612e-05	3.88742e-05	3.77538e-05	3.42556e-05	4.301e-05	3.96911e-05	4.16312e-05	4.70224e-05	4.1314e-05	5.19982e-05	4.60885e-05	4.86803e-05	4.78489e-05	5.75799e-05	4.34688e-05	5.48789e-05	4.98602e-05	1.12912	0.1752	0.0672479	0.737123	unchanged	--
meta_901					Unmapped	449.32	24.4625	2.17782e-05	1.54796e-05	1.80227e-05	1.76866e-05	2.49346e-05	1.0136e-05	1.27232e-05	1.22675e-05	1.09235e-05	1.05308e-05	1.21316e-05	1.16132e-05	1.07421e-05	1.0385e-05	1.24446e-05	1.4615e-05	1.26973e-05	1.05508	0.07735	0.429564	0.345507	unchanged	--
meta_902			5'-Benzoylphosphoadenosine	-8.26887	MS1 mz matched	450.086	111.809	3.5365e-05	4.04399e-05	3.88175e-05	3.58129e-05	3.82989e-05	1.85732e-05	1.90652e-05	2.13228e-05	1.96074e-05	1.99623e-05	1.95965e-05	5.15225e-05	5.0856e-05	5.0507e-05	5.34353e-05	5.13323e-05	4.95896e-05	2.60094	1.37903	2.51052e-12	1.35597	up	--
meta_903			Flucythrite	1.8386	MS1 mz matched	450.16	246.426	4.29233e-06	4.60615e-06	4.97772e-06	4.77633e-06	4.75671e-06	4.52706e-06	4.67295e-06	3.85368e-06	3.48144e-06	3.64038e-06	3.88091e-06	4.90383e-06	5.17516e-06	4.73675e-06	4.24324e-06	4.70746e-06	4.59555e-06	1.17898	0.237537	0.0143738	0.945936	unchanged	--
meta_904			Enterocin 900;	9.70124995988673;	MS1 mz matched	450.256	181.485	4.5576e-06	4.33368e-06	4.44837e-06	5.19835e-06	5.98195e-06	6.74036e-06	4.68086e-06	5.95146e-06	4.34729e-06	3.87776e-06	3.96829e-06	1.20932e-05	9.30915e-06	7.22526e-06	8.36305e-06	8.10986e-06	8.6763e-06	1.81887	0.863046	0.000954014	1.14019	up	--
meta_905					Unmapped	450.914	293.444	0.000863241	0.000877236	0.000875046	0.000838121	0.000824293	0.000735234	0.000795221	0.000777826	0.000726585	0.000766726	0.000785333	0.00106656	0.00110336	0.00113358	0.00109644	0.00114231	0.00117081	1.46352	0.549441	1.17983e-08	1.33968	up	--
meta_906					Unmapped	450.971	333.039	5.78032e-05	5.91184e-05	6.97591e-05	6.68846e-05	5.58478e-05	5.96965e-05	6.6033e-05	5.96497e-05	5.27345e-05	5.35307e-05	5.91553e-05	8.29826e-05	7.70209e-05	6.91654e-05	7.2429e-05	6.77434e-05	7.07579e-05	1.25456	0.327181	0.00070496	1.14131	up	--
meta_907					Unmapped	452.14	275.425	1.40528e-05	1.47694e-05	1.27881e-05	1.21984e-05	1.22678e-05	1.28519e-05	1.23751e-05	1.27533e-05	1.29179e-05	1.0191e-05	1.18704e-05	1.44269e-05	1.67276e-05	1.45602e-05	1.3954e-05	1.76514e-05	1.35474e-05	1.24545	0.316668	0.00513316	1.03832	up	--
meta_908	1-Palmitoyl-2-hydroxy-sn-glycero-3-phosphoethanolamine	0.9626			MS2 forward	452.268	165.601	1.51418e-05	1.5522e-05	2.11341e-05	1.61876e-05	1.65074e-05	2.52159e-05	1.46644e-05	1.49807e-05	1.54068e-05	1.47881e-05	1.41323e-05	1.68446e-05	2.0493e-05	1.57984e-05	1.74792e-05	1.57217e-05	1.66025e-05	1.03782	0.0535557	0.750692	0.143256	unchanged	--
meta_909			Sambutoxin;	0.472547349940514;	MS1 mz matched	452.288	251.346	8.70889e-06	1.1355e-05	1.13641e-05	1.30736e-05	1.28839e-05	1.14906e-05	9.66868e-06	1.38612e-05	1.15897e-05	9.05348e-06	1.06389e-05	1.24137e-05	1.44103e-05	1.31174e-05	1.40124e-05	1.25099e-05	1.23851e-05	1.18923	0.250024	0.0297917	0.879739	unchanged	--
meta_910					Unmapped	452.341	23.406	1.44212e-05	1.87399e-05	1.65267e-05	1.34367e-05	1.67141e-05	9.87257e-06	1.06018e-05	9.69949e-06	9.3849e-06	1.16687e-05	1.19249e-05	8.83582e-06	1.07927e-05	7.14406e-06	8.63107e-06	1.19805e-05	1.08568e-05	0.922229	-0.116803	0.364979	0.395859	unchanged	--
meta_911			Kimycin D	-9.86168	MS1 mz matched	453.097	333.486	6.65206e-06	6.33141e-06	4.6998e-06	6.47457e-06	6.26259e-06	1.20978e-05	1.43375e-05	8.0065e-06	8.21373e-06	1.0913e-05	1.25921e-05	3.37219e-06	4.54783e-06	2.71799e-06	3.62497e-06	6.01354e-06	3.17251e-06	0.354425	-1.49645	0.000383524	1.21353	down	--
meta_912			7,8-Dehydro-beta-micropteroxanthin;Tylactone;Protylonolide	-15.675122868903;23.0805187993094	MS1 mz matched	453.288	227.305	9.18698e-06	9.92082e-06	1.04691e-05	9.70421e-06	9.81187e-06	1.37066e-05	1.35488e-05	1.39284e-05	1.28075e-05	1.3497e-05	1.39403e-05	7.83415e-06	7.61021e-06	7.04419e-06	6.47873e-06	6.76225e-06	7.42497e-06	0.529967	-0.916025	9.38261e-10	1.34621	down	--
meta_913			Perfluorooctanoic acid;	-1.6967261347614;	MS1 mz matched	453.991	76.61	4.21723e-05	2.18285e-05	2.7358e-05	2.95843e-05	3.21647e-05	4.32622e-05	4.28774e-05	4.30011e-05	3.47458e-05	3.43953e-05	4.53077e-05	4.45106e-05	4.11319e-05	4.35967e-05	4.35846e-05	4.30514e-05	4.39943e-05	1.06683	0.0933357	0.226706	0.540899	unchanged	--
meta_914			Flecainide;Clavamycin A	7.6986450161258;5.55369493372131	MS1 mz matched	454.158	374.288	2.66629e-06	2.3133e-06	1.76928e-06	2.07539e-06	2.08376e-06	1.39755e-06	1.49385e-06	1.26737e-06	1.87414e-06	1.3248e-06	1.09258e-06	4.23475e-06	4.26209e-06	4.76721e-06	4.21874e-06	4.99386e-06	4.49016e-06	3.19123	1.67411	9.26548e-09	1.33813	up	--
meta_915	Nimodipine	0.6528			MS2 forward	455.132	103.527	4.1038e-06	4.05645e-06	4.98082e-06	3.60854e-06	3.72143e-06	7.10855e-06	7.52574e-06	6.16309e-06	5.71437e-06	7.08908e-06	7.44236e-06	2.80718e-06	2.08701e-06	1.51606e-06	1.57536e-06	1.7422e-06	1.52054e-06	0.274061	-1.86743	2.94456e-07	1.32369	down	--
meta_916			5,10-Methenyltetrahydrofolate	-6.36088	MS1 mz matched	455.16	278.539	6.41093e-06	5.71627e-06	5.04631e-06	4.97208e-06	3.02938e-06	2.5098e-06	3.86956e-06	3.48694e-06	2.74366e-06	2.70592e-06	2.25357e-06	6.89072e-06	5.98063e-06	7.05171e-06	6.23713e-06	7.2551e-06	4.8732e-06	2.17927	1.12384	2.74773e-05	1.25921	up	--
meta_917					Unmapped	456.038	323.738	7.18906e-05	7.61686e-05	7.5005e-05	5.99488e-05	7.58406e-05	7.67446e-05	8.10365e-05	7.26011e-05	7.68505e-05	7.64939e-05	7.03641e-05	8.99793e-05	7.8672e-05	8.19736e-05	6.83411e-05	7.89444e-05	8.44878e-05	1.06234	0.0872442	0.195827	0.557534	unchanged	--
meta_918					Unmapped	456.322	245.708	1.05718e-05	1.0596e-05	1.15146e-05	1.13364e-05	1.10247e-05	1.13363e-05	9.57207e-06	1.05335e-05	1.05695e-05	9.08945e-06	9.97061e-06	1.49898e-05	1.19119e-05	1.15277e-05	1.36205e-05	1.12667e-05	1.18146e-05	1.23022	0.298916	0.0093114	1.0034	up	--
meta_919			FMNH2;Reduced FMN;FMNH2	-20.2237288106596;-20.300344691113	MS1 mz matched	457.098	22.489	0.000128312	0.000124897	9.5907e-05	0.000126106	0.000132525	2.67716e-06	1.84832e-06	4.08661e-06	3.1059e-06	3.45438e-06	4.50439e-06	0.000247085	0.000244732	0.000238783	0.00023738	4.70624e-06	0.000235666	61.4101	5.9404	0.00399601	1.1514	up	--
meta_920					Unmapped	458.095	250.518	3.77312e-05	3.66366e-05	3.69002e-05	3.6122e-05	3.35437e-05	3.66535e-05	5.21964e-05	3.75774e-05	3.89198e-05	3.94774e-05	3.988e-05	3.83145e-05	4.19978e-05	4.13066e-05	3.86355e-05	4.63119e-05	4.38872e-05	1.02349	0.0335015	0.727476	0.152283	unchanged	--
meta_921			Flupoxam;Flupoxam	-7.7050892150749;-7.60858342972644	MS1 mz matched	459.069	324.452	1.95619e-05	1.88842e-05	1.44251e-05	1.40858e-05	1.33181e-05	1.42621e-05	1.7426e-05	1.25903e-05	1.44544e-05	1.49519e-05	1.31885e-05	1.86998e-05	1.65893e-05	2.0888e-05	1.72827e-05	2.10825e-05	1.964e-05	1.31436	0.394357	0.00125695	1.10659	up	--
meta_922			Wistin;6''-Acetylliquiritin;5,7-Dihydroxy-2',6-dimethoxyisoflavone 7-rhamnoside;	-4.23134897713327;-4.23134897713327;-4.23134897713327;	MS1 mz matched	459.128	364.675	8.16773e-06	6.32111e-06	6.75174e-06	5.52896e-06	5.50557e-06	7.33743e-06	8.40589e-06	6.81395e-06	6.94483e-06	8.00217e-06	7.50675e-06	5.1295e-06	4.90428e-06	6.40606e-06	5.71638e-06	6.58996e-06	6.09557e-06	0.774071	-0.369461	0.0011393	1.11532	down	--
meta_923			Bromofenoxim	16.919	MS1 mz matched	460.02	436.568	7.98933e-06	7.30217e-06	7.84138e-06	8.06256e-06	9.14061e-06	9.42145e-06	9.2928e-06	1.03136e-05	9.3546e-06	9.0946e-06	9.20649e-06	8.57705e-06	9.47659e-06	8.67936e-06	9.26412e-06	9.1078e-06	8.50747e-06	0.945819	-0.0803644	0.0617706	0.75271	unchanged	--
meta_924			dTDP;dTDP;Deoxythymidine 5'-diphosphate	20.0675119497336;20.1481059910097	MS1 mz matched	461.041	25.134	4.28086e-06	5.26575e-06	7.05254e-06	5.55053e-06	6.7953e-06	7.51641e-06	7.60805e-06	9.00043e-06	1.05568e-05	8.61477e-06	9.04345e-06	3.99828e-06	4.35464e-06	6.1773e-06	6.94699e-06	4.21624e-06	6.00395e-06	0.605607	-0.723546	0.00052611	1.15103	down	--
meta_925			Farnesyl triphosphate	12.1187	MS1 mz matched	461.095	115.475	6.02982e-06	7.85977e-06	7.43761e-06	7.78776e-06	9.34751e-06	2.27392e-06	2.72934e-06	2.59622e-06	2.43359e-06	2.28015e-06	2.23399e-06	1.47951e-05	1.4073e-05	1.5112e-05	1.2965e-05	1.34615e-05	1.32838e-05	5.75302	2.52432	1.73369e-07	1.35214	up	--
meta_926			6-O-Methylarmillaridin;(+)-Plicamine	6.67184621996856;10.6019506291404	MS1 mz matched	461.172	36.008	1.25229e-05	6.52206e-06	1.02836e-05	9.19468e-06	8.09119e-06	7.33196e-06	0	9.9826e-06	6.62908e-06	9.04852e-06	9.51622e-06	6.50932e-06	1.14481e-05	8.99079e-06	1.05756e-05	8.49797e-06	1.1597e-05	1.35547	0.438793	0.181715	0.572816	unchanged	--
meta_927			Polyporusterone F;Dolichosterone;	-10.3747488987542;-10.3747488987542;	MS1 mz matched	461.65	177.596	3.54078e-05	2.78171e-05	3.63912e-05	3.17838e-05	3.54927e-05	2.89459e-05	3.16222e-05	3.53117e-05	3.30179e-05	3.54679e-05	3.41404e-05	2.79732e-05	3.62964e-05	3.53668e-05	3.48535e-05	3.78055e-05	3.68768e-05	1.05373	0.0755076	0.340354	0.408722	unchanged	--
meta_928	Adenylsuccinic acid	0.8481			MS2 forward	462.06	470.583	1.49918e-05	1.2491e-05	1.38123e-05	1.58355e-05	1.3113e-05	1.46432e-05	1.51757e-05	1.71174e-05	1.47448e-05	1.24056e-05	1.54695e-05	1.73412e-05	1.63587e-05	1.60556e-05	1.64736e-05	1.40891e-05	1.5882e-05	1.07419	0.103246	0.180354	0.572054	unchanged	--
meta_929					Unmapped	462.292	147.841	8.66546e-05	9.31932e-05	0.000101537	9.29196e-05	9.99768e-05	8.8886e-05	8.3665e-05	8.69597e-05	7.86994e-05	8.87205e-05	8.86614e-05	9.15608e-05	9.46157e-05	9.59033e-05	9.88135e-05	9.85798e-05	0.000102655	1.12905	0.175106	0.000674364	1.13884	up	--
meta_930			Adenylsuccinic acid;N(6)-(1,2-dicarboxyethyl)AMP;Gentamicin C2;Gentamicin C2b;Sagamicin;Gentamicin C2a	-2.47078848953505;-2.47078848953505;-18.0114163460016;-18.0114163460016;-18.0114163460016	MS1 mz matched	462.292	169.184	2.08009e-05	2.28187e-05	2.48215e-05	1.97351e-05	3.6021e-05	1.97698e-05	2.14042e-05	3.85064e-05	1.87551e-05	1.96517e-05	1.8646e-05	4.02255e-05	3.63961e-05	2.08892e-05	2.2459e-05	2.21202e-05	2.37139e-05	1.21261	0.278114	0.324247	0.426051	unchanged	--
meta_931					Unmapped	463.335	24.483	2.62141e-05	2.47721e-05	2.65125e-05	2.34721e-05	3.19607e-05	2.0002e-05	2.17453e-05	1.98982e-05	1.86765e-05	2.18614e-05	2.32011e-05	1.70606e-05	2.05444e-05	1.7753e-05	1.9748e-05	2.57411e-05	2.7244e-05	1.02159	0.0308109	0.814498	0.104632	unchanged	--
meta_932					Unmapped	464.01	327.454	1.58482e-05	1.45613e-05	1.6711e-05	1.51571e-05	1.60694e-05	1.36901e-05	1.42597e-05	9.07253e-06	1.2081e-05	6.50536e-06	9.38217e-06	1.85593e-05	1.86879e-05	1.61221e-05	1.77955e-05	1.89634e-05	1.69295e-05	1.64727	0.72008	0.00146329	1.17055	up	--
meta_933					Unmapped	464.152	411.709	5.22201e-06	4.53784e-06	4.97263e-06	5.06504e-06	4.99466e-06	3.35613e-06	3.55752e-06	3.78295e-06	3.93523e-06	3.7682e-06	3.23196e-06	3.75626e-06	4.24405e-06	5.11753e-06	4.03448e-06	4.00209e-06	4.05663e-06	1.16545	0.220888	0.0285122	0.873353	unchanged	--
meta_934			Biotripyrrin-b;Biotripyrrin-a;Cisapride	-6.41802294204021;-6.41802294204021;8.38379554198628	MS1 mz matched	464.178	231.564	1.41651e-05	1.4275e-05	1.57372e-05	1.4313e-05	1.46294e-05	1.90248e-05	2.23618e-05	1.58975e-05	1.90178e-05	1.48102e-05	1.53685e-05	2.08495e-05	1.75515e-05	1.45269e-05	1.64081e-05	1.59232e-05	1.4808e-05	0.939769	-0.0896215	0.498326	0.29335	unchanged	--
meta_935			Armillaridin;	1.6368961519093;	MS1 mz matched	464.198	239.767	1.04811e-05	8.10885e-06	6.66983e-06	7.12698e-06	6.53552e-06	5.96419e-06	1.0179e-05	5.17737e-06	5.28665e-06	7.5743e-06	5.67283e-06	4.68984e-06	3.87281e-06	5.60764e-06	5.0107e-06	7.46123e-06	5.50888e-06	0.806716	-0.309867	0.203909	0.545446	unchanged	--
meta_936	Glycocholic acid	0.9999			MS2 reverse	464.312	177.357	2.02231e-05	3.15198e-05	3.29083e-05	2.96386e-05	3.27953e-05	3.37863e-05	3.36809e-05	4.96661e-05	2.75613e-05	4.93213e-05	3.01063e-05	5.11599e-05	2.90467e-05	3.18289e-05	5.07421e-05	3.27141e-05	3.24751e-05	1.01715	0.024538	0.913034	0.0490216	unchanged	--
meta_937					Unmapped	465.068	336.706	2.36224e-05	2.43051e-05	2.09837e-05	1.86955e-05	2.13307e-05	1.46377e-05	1.56211e-05	1.43232e-05	1.77762e-05	1.62437e-05	1.60244e-05	2.89646e-05	3.01497e-05	3.35412e-05	2.75324e-05	3.44011e-05	3.15043e-05	1.96661	0.975712	3.79264e-06	1.31806	up	--
meta_938			Phenethyl rutinoside;Athamantin	16.5110782765585;-19.0609373519171	MS1 mz matched	465.166	34.0925	1.32093e-05	1.08546e-05	1.01151e-05	6.62693e-06	1.31156e-05	6.5047e-06	7.60016e-06	7.47053e-06	2.27581e-06	5.9126e-06	7.09314e-06	4.5098e-06	6.74008e-06	5.14276e-06	5.57002e-06	5.47579e-06	4.68973e-06	0.8717	-0.198097	0.400966	0.371065	unchanged	--
meta_939			Lancerin;4-C-Glucosyl-1,3,7-trihydroxyxanthone	1.96879	MS1 mz matched	465.361	42.51	5.23662e-05	5.03327e-05	5.00037e-05	5.48821e-05	4.40261e-05	7.00914e-05	7.47592e-05	3.79651e-05	1.64235e-05	4.40975e-05	4.92448e-05	5.05989e-05	3.95176e-05	1.47176e-05	7.76443e-06	1.72466e-05	2.8806e-06	0.453637	-1.14039	0.0459537	0.794763	unchanged	--
meta_940			dCTP;C.I. Acid red 33;Azofuchsin	-16.352398527603;-3.08212240524067	MS1 mz matched	465.982	337.116	3.68851e-06	4.53258e-06	5.77186e-06	6.93047e-06	7.21268e-06	5.26971e-06	4.62342e-06	7.19541e-06	7.04675e-06	5.09446e-06	6.12224e-06	5.2508e-06	7.06707e-06	4.75008e-06	4.94862e-06	4.24623e-06	4.90985e-06	0.881779	-0.18151	0.265798	0.473735	unchanged	--
meta_941			dCTP;dCTP;Deoxycytidine 5'-triphosphate;Deoxycytidine triphosphate;2'-Deoxycytidine 5'-triphosphate	16.9194347134463;16.9132246200389	MS1 mz matched	465.997	403.64	1.00547e-05	1.00894e-05	9.41355e-06	1.0262e-05	1.05111e-05	1.22838e-05	1.21573e-05	1.20628e-05	1.15042e-05	1.12896e-05	1.04574e-05	1.03088e-05	1.08865e-05	8.27141e-06	9.30069e-06	9.48182e-06	9.72948e-06	0.831175	-0.266777	0.00196104	1.08851	down	--
meta_942					Unmapped	466.203	232.931	2.63073e-05	2.65365e-05	2.85368e-05	2.69173e-05	2.74374e-05	1.94928e-05	2.76026e-05	2.6413e-05	2.43984e-05	2.71804e-05	2.95664e-05	8.50015e-06	2.40486e-05	2.70549e-05	2.06744e-05	2.79038e-05	3.02955e-05	0.895403	-0.159391	0.469189	0.322629	unchanged	--
meta_943					Unmapped	467.535	327.622	2.12202e-05	2.08179e-05	1.81176e-05	1.75828e-05	2.07699e-05	1.87188e-05	8.16951e-06	2.2102e-05	1.55258e-05	1.92313e-05	1.62937e-05	1.27956e-05	2.17355e-05	1.95435e-05	2.04446e-05	1.83111e-05	1.76362e-05	1.10421	0.143016	0.475325	0.310911	unchanged	--
meta_944			1-Phosphatidyl-1D-myo-inositol 3-phosphate;	-1.08675612073115;	MS1 mz matched	469.022	327.699	0.00635295	0.00621841	0.00621971	0.00608798	0.00621291	0.00620629	0.00672887	0.00634835	0.00651907	0.00635266	0.00633786	0.00637809	0.00670849	0.00655181	0.00628643	0.00682876	0.00663976	1.02339	0.0333519	0.209974	0.527746	unchanged	--
meta_945			Limonin;Zapoterin;Limonin;Evodin;Zapoterin;Butyrylmallotochromene;1-Butanone, 1-(6-((3-acetyl-2,4-dihydroxy-6-methoxy-5-methylphenyl)methyl)-5,7-dihydroxy-2,2-dimethyl-2H-1-benzopyran-8-yl)-;Drummondin A;Isobutyrylmallotochromene	1.42600693157842;1.42600693157842;1.35773715581271;1.35773715581271;1.35773715581271;1.35773715581271;1.35773715581271	MS1 mz matched	469.195	466.686	1.33962e-05	1.22349e-05	1.26048e-05	1.43785e-05	1.3243e-05	9.28462e-06	1.26554e-05	7.78401e-06	1.42278e-05	8.26824e-06	5.12944e-06	1.53222e-05	2.20496e-05	1.62672e-05	1.53481e-05	1.72911e-05	1.45545e-05	1.75821	0.814109	0.00229173	1.07498	up	--
meta_946			Heliocide H1;Heliocide H2;Heliocide H4;Heliocide H3;2-Geranyl-2',3,4,4'-tetrahydroxydihydrochalcone;(R)-Kanzonol Y;Vismione D	-8.10342380022506;-8.10342380022506;-8.10342380022506;-8.10342380022506;-8.10342380022506;-8.10342380022506;-8.04467377986662	MS1 mz matched	469.218	79.8175	3.11488e-05	2.11026e-05	2.22171e-05	2.79608e-05	2.20485e-05	2.0096e-05	3.15786e-05	2.74866e-05	2.06965e-05	2.77179e-05	2.82576e-05	3.47195e-05	3.48796e-05	3.70338e-05	3.57889e-05	3.88299e-05	3.79561e-05	1.40668	0.492296	0.00152477	1.16694	up	--
meta_947			Heliocide H1;Heliocide H2;Heliocide H4;Heliocide H3;2-Geranyl-2',3,4,4'-tetrahydroxydihydrochalcone;(R)-Kanzonol Y;Vismione D	-0.790084429970838;-0.790084429970838;-0.790084429970838;-0.790084429970838;-0.790084429970838;-0.790084429970838;-0.731333979950082	MS1 mz matched	469.222	54.6895	3.38911e-05	2.56481e-05	2.79564e-05	2.54527e-05	2.71185e-05	2.69629e-05	3.01517e-05	2.92871e-05	3.01446e-05	2.77606e-05	3.61347e-05	2.96813e-05	3.25083e-05	3.10193e-05	3.20561e-05	3.35429e-05	3.21052e-05	1.05803	0.0813835	0.263342	0.490191	unchanged	--
meta_948			Clofazimine;Clofazimine	12.3864130797095;12.2849550391089	MS1 mz matched	471.12	22.5015	3.99381e-05	3.21393e-05	3.68175e-05	3.59439e-05	4.17876e-05	2.45615e-06	2.69002e-06	1.2554e-06	1.95002e-06	1.84631e-06	2.04349e-06	6.9442e-05	6.77742e-05	6.2429e-05	6.49837e-05	7.35309e-05	6.06133e-05	32.5758	5.02573	3.74178e-07	1.35255	up	--
meta_949					Unmapped	471.25	234.32	2.8241e-05	3.05122e-05	3.52522e-05	2.77375e-05	3.30781e-05	2.35473e-05	2.8591e-05	3.1345e-05	2.42377e-05	2.44776e-06	3.05723e-05	1.50891e-05	2.58724e-05	2.61373e-05	2.47885e-05	2.77008e-05	3.08089e-05	1.06861	0.0957317	0.752183	0.143836	unchanged	--
meta_950	Folinic acid	0.8683			MS2 reverse	472.149	383.504	5.7517e-06	5.33415e-06	6.47721e-06	5.44259e-06	5.54007e-06	5.35662e-06	6.02814e-06	5.44276e-06	4.93821e-06	5.04168e-06	5.37802e-06	5.69707e-06	4.12952e-06	2.977e-06	3.64794e-06	2.70497e-06	5.66428e-06	0.771181	-0.374859	0.0688037	0.777914	unchanged	--
meta_951					Unmapped	473.1	23.195	6.70175e-05	8.55264e-05	7.78392e-05	7.41606e-05	7.23242e-05	7.25762e-06	3.98696e-06	1.85724e-06	9.63881e-06	2.26735e-06	1.0047e-05	0.000170071	0.000175613	0.000185911	0.000199154	0.000184298	0.000226448	32.563	5.02516	2.04007e-06	1.3452	up	--
meta_952			D-Galactopyranosyl-(1-&gt;3)-D-galactopyranosyl-(1-&gt;3)-L-arabinose;a-L-Arabinofuranosyl-(1-&gt;2)-[a-D-mannopyranosyl-(1-&gt;6)]-D-mannose;alpha-D-Xylopyranosyl-(1-&gt;6)-beta-D-glucopyranosyl-(1-&gt;4)-D-glucose;	11.6621348059275;11.6621348059275;11.6621348059275;	MS1 mz matched	473.155	367.273	2.94168e-06	2.62998e-06	1.75711e-06	2.15652e-06	1.94753e-06	1.54588e-06	1.77313e-06	1.36702e-06	1.62571e-06	1.6328e-06	1.54977e-06	5.10333e-06	3.64327e-06	5.58119e-06	3.39264e-06	3.92166e-06	5.4098e-06	2.84928	1.5106	0.000618085	1.24902	up	--
meta_953			D-Galactopyranosyl-(1-&gt;3)-D-galactopyranosyl-(1-&gt;3)-L-arabinose;a-L-Arabinofuranosyl-(1-&gt;2)-[a-D-mannopyranosyl-(1-&gt;6)]-D-mannose;alpha-D-Xylopyranosyl-(1-&gt;6)-beta-D-glucopyranosyl-(1-&gt;4)-D-glucose;	8.54545527252149;8.54545527252149;8.54545527252149;	MS1 mz matched	473.163	202.504	7.12239e-06	7.19549e-06	7.16563e-06	6.71717e-06	7.97875e-06	9.546e-06	9.62625e-06	1.01323e-05	9.97719e-06	9.35616e-06	9.99195e-06	5.40767e-06	7.67969e-06	5.49379e-06	4.07641e-06	7.6856e-06	5.68212e-06	0.614453	-0.702626	0.00102228	1.21743	down	--
meta_954			Licorisoflavan A;16alpha,17-Dihydroxypregn-4-ene-3,20-dione cyclic acetal with 2-furyl methyl ketone	-3.70618311116738;-3.65096250780113	MS1 mz matched	473.212	35.3655	0.00266842	0.00252167	0.00259133	0.0024689	0.00250382	0.00270675	0.00314444	0.00309867	0.00328617	0.00303025	0.00297159	0.00268185	0.00266368	0.00272394	0.00295134	0.00293091	0.00317538	0.939095	-0.0906577	0.13652	0.619225	unchanged	--
meta_955			Rubraflavone B;Diterpenoid EF-D;12-Deoxy-phorbol-13-alpha-methylbutyrate-20-acetate	21.9896809084172;-22.6613233450677	MS1 mz matched	473.251	94.519	3.72569e-05	3.6834e-05	3.57627e-05	3.58345e-05	3.5268e-05	3.43113e-05	4.13766e-05	3.85292e-05	3.45256e-05	3.73341e-05	3.64184e-05	4.26438e-05	5.87117e-05	4.20134e-05	4.13185e-05	5.01772e-05	4.54736e-05	1.25997	0.333393	0.0150663	0.97517	unchanged	--
meta_956			2',3'-Dideoxyadenosine-5-triphosphate;Codeine-6-glucuronide	-16.4745228252464;-20.683347636566	MS1 mz matched	474.174	285.829	6.72671e-06	6.81289e-06	1.05259e-05	9.71089e-06	9.46076e-06	8.28346e-06	6.49168e-06	7.76563e-06	9.18537e-06	6.96273e-06	9.22262e-06	1.18143e-05	1.09209e-05	9.08314e-06	1.28423e-05	9.49669e-06	1.21027e-05	1.38297	0.467769	0.00293731	1.06823	up	--
meta_957					Unmapped	475.043	439.241	2.80711e-05	2.60931e-05	2.73716e-05	2.77022e-05	2.80401e-05	2.76093e-05	3.2514e-05	3.4291e-05	3.1959e-05	2.96917e-05	3.11361e-05	2.42632e-05	2.88374e-05	2.4626e-05	2.61952e-05	2.60729e-05	2.74466e-05	0.841027	-0.249776	0.00218429	1.08584	down	--
meta_958			Furcelleran;19-Chloroproansamitocin	-20.0564127618435;-15.4285970546367	MS1 mz matched	476.184	35.366	4.86764e-05	4.5583e-05	5.0283e-05	4.75994e-05	4.09309e-05	3.85876e-05	4.03372e-05	3.61371e-05	4.01794e-05	4.03802e-05	3.93503e-05	3.38336e-05	3.30523e-05	4.7466e-05	3.95588e-05	4.48508e-05	3.87333e-05	1.01074	0.0154072	0.869444	0.0703758	unchanged	--
meta_959					Unmapped	476.268	178.424	1.51177e-05	1.41649e-05	1.41256e-05	1.51903e-05	1.45192e-05	8.37089e-06	9.63803e-06	8.98025e-06	8.37937e-06	7.77011e-06	8.46084e-06	2.43912e-05	2.56806e-05	2.4602e-05	2.3264e-05	2.4174e-05	2.65013e-05	2.88012	1.52613	2.35146e-09	1.35163	up	--
meta_960			Quercetin-4'-glucuronide;Quercetin 3'-O-glucuronide;Quercetin 4'-glucuronide;Quercetin 3-O-glucuronide;Fucofuroeckol B	2.50857199953464;2.50857199953464;2.50857199953464;2.50857199953464;-0.83618786970119	MS1 mz matched	477.36	41.226	6.66276e-05	6.08404e-05	6.60487e-05	5.07249e-05	5.33138e-05	7.73179e-05	7.60688e-05	3.47184e-05	1.3875e-05	4.29027e-05	4.16769e-05	0.000107916	7.33713e-05	3.68071e-05	1.14579e-05	2.94187e-05	7.29398e-06	0.929178	-0.105972	0.861896	0.0759117	unchanged	--
meta_961			Delcorine	-7.33212	MS1 mz matched	478.285	161.501	0.000165215	0.000222601	0.000236855	0.000212344	0.000192298	0.00012383	0.000126415	0.00013677	0.000118991	0.000130161	0.000136201	0.000239511	0.00025448	0.000243605	0.00024025	0.000237346	0.000254237	1.9025	0.927896	1.03613e-10	1.35007	up	--
meta_962			1-alpha-Acevaltrate;Acevaltrate;Acevaltrate	-7.38692908113019;-7.38692908113019;-7.28863732672375	MS1 mz matched	479.191	299.163	1.80984e-05	1.73793e-05	1.5251e-05	1.602e-05	1.48233e-05	1.69602e-05	1.96618e-05	1.66813e-05	1.71307e-05	1.82439e-05	1.6498e-05	1.39814e-05	1.33455e-05	1.47518e-05	1.37943e-05	1.58611e-05	1.46803e-05	0.821619	-0.283459	0.000609069	1.15602	down	--
meta_963			Emetine	-5.10849	MS1 mz matched	479.296	24.861	7.92597e-06	9.87062e-06	1.00962e-05	9.56217e-06	7.77422e-06	7.48614e-06	9.33626e-06	7.96662e-06	7.18687e-06	7.70406e-06	9.02302e-06	9.72639e-06	1.32647e-05	1.29231e-05	8.99366e-06	8.72302e-06	1.04387e-05	1.31552	0.395628	0.0228785	0.919992	unchanged	--
meta_964					Unmapped	479.377	41.227	0.000539483	0.000591345	0.000558691	0.000526758	0.00056736	0.000807968	0.000660134	0.000323738	0.000103711	0.00044411	0.000374807	0.000981028	0.00071312	0.000287042	8.90459e-05	0.000293114	6.82396e-05	0.895789	-0.15877	0.800193	0.110742	unchanged	--
meta_965			6-(Methylsulfonyl)hexyl glucosinolate;Cycloprothrin	6.21691491979589;-14.9379069967839	MS1 mz matched	480.078	336.946	5.38533e-06	4.81611e-06	4.34587e-06	3.75958e-06	4.04115e-06	2.75531e-06	3.26467e-06	3.12792e-06	3.6201e-06	3.47155e-06	3.36223e-06	4.84845e-06	6.04371e-06	6.883e-06	6.31244e-06	6.25528e-06	7.06444e-06	1.90836	0.932336	8.77831e-05	1.27531	up	--
meta_966					Unmapped	480.136	346.136	4.97406e-06	4.36659e-06	4.24154e-06	4.34254e-06	4.53921e-06	5.05964e-06	5.83934e-06	4.63608e-06	4.45413e-06	4.90233e-06	5.1685e-06	4.80414e-06	5.45396e-06	4.58859e-06	4.58783e-06	5.48716e-06	4.97177e-06	0.994459	-0.00801584	0.916485	0.0475403	unchanged	--
meta_967			Catalposide	-4.97778	MS1 mz matched	481.135	369.844	4.54185e-06	3.6654e-06	4.3011e-06	3.01466e-06	3.78465e-06	1.41126e-06	1.21209e-06	8.40928e-07	1.28289e-06	1.1668e-06	1.4721e-06	1.08615e-05	1.09282e-05	1.32972e-05	1.08034e-05	1.2244e-05	1.07557e-05	9.32703	3.22142	1.14509e-06	1.3461	up	--
meta_968					Unmapped	481.312	25.9145	1.60339e-05	1.88924e-05	1.947e-05	1.78172e-05	1.8905e-05	1.81665e-05	1.80328e-05	1.79645e-05	1.67959e-05	1.64098e-05	1.54648e-05	2.22352e-05	2.36748e-05	1.97165e-05	1.82037e-05	2.41005e-05	2.07448e-05	1.25129	0.323416	0.00421721	1.07881	up	--
meta_969			Delphinidin 3-glucoside;Delphinidin 3-O-glucoside;Mirtillin;Delphinidin 3-glucoside;Delphinidin 3-O-beta-D-glucoside	18.9091077865365;18.9091077865365	MS1 mz matched	481.418	43.777	0.000155087	0.000162631	0.000135644	0.000148786	0.000265777	0.000172906	0.000180878	0.000214966	0.000222454	0.00021024	0.000184519	9.9438e-05	0.000250841	0.00010145	9.82349e-05	8.8309e-05	0.000110612	0.631457	-0.663244	0.0339169	0.88877	unchanged	--
meta_970	Pravastatin	0.7021			MS2 reverse	483.263	46.41	7.72131e-05	6.56404e-05	7.49551e-05	4.87726e-05	6.39364e-05	1.8478e-05	6.67253e-05	4.54582e-05	7.39614e-05	6.10224e-05	6.84726e-05	9.30999e-05	8.04453e-05	9.38879e-05	8.70784e-05	0.000118507	0.000102384	1.72215	0.784215	0.00342497	1.06554	up	Bile secretion(ko04976)
meta_971					Unmapped	483.435	42.5255	0.000284749	0.000240146	0.000261924	0.000198515	0.000215707	0.000266046	0.000290279	0.000260496	0.000234482	0.000270235	0.000291648	0.000144756	0.000181814	0.000212942	0.000166785	0.000172999	0.000212064	0.676525	-0.563785	0.000117633	1.21315	down	--
meta_972			Nocardicin D	-24.0877	MS1 mz matched	484.132	392.747	4.7554e-06	4.32075e-06	4.40705e-06	3.5746e-06	4.24232e-06	5.80503e-06	4.38517e-06	3.2295e-06	4.17224e-06	3.07094e-06	3.08252e-06	5.10791e-06	6.94809e-06	4.69647e-06	5.65514e-06	6.82337e-06	4.90574e-06	1.43761	0.523677	0.015343	0.922062	unchanged	--
meta_973			Hypericin;Hypericin	-12.9293794468295;-12.8946634939516	MS1 mz matched	485.063	322.857	2.16697e-05	1.6358e-05	1.67997e-05	1.61184e-05	1.40342e-05	1.64083e-05	2.35393e-05	1.82443e-05	1.78444e-05	2.00241e-05	1.89202e-05	1.32302e-05	1.3647e-05	1.55125e-05	1.66275e-05	1.74365e-05	1.6786e-05	0.810917	-0.302374	0.0162611	0.92813	unchanged	--
meta_974					Unmapped	485.069	36.087	0.000206728	0.000189976	0.000205201	0.000191983	0.000180744	0.000160967	0.000195189	0.000175023	0.000174917	0.000189124	0.000190373	0.000169374	0.000183621	0.000205739	0.000207402	0.000214054	0.00022352	1.1088	0.149003	0.0769839	0.727697	unchanged	--
meta_975					Unmapped	485.092	272.777	9.61857e-06	9.66651e-06	1.09128e-05	9.29059e-06	9.19021e-06	7.74264e-06	8.34406e-06	7.99942e-06	7.5853e-06	9.50692e-06	7.63689e-06	1.44026e-05	1.55478e-05	1.54934e-05	1.27355e-05	1.58835e-05	1.49698e-05	1.82387	0.867002	1.32897e-06	1.31309	up	--
meta_976			Austalide I;	19.9703689626345;	MS1 mz matched	485.235	23.1995	5.20008e-06	5.19177e-06	7.19148e-06	4.81895e-06	6.07948e-06	4.11796e-06	4.80672e-06	3.40036e-06	3.66574e-06	3.61392e-06	4.63871e-06	6.46251e-06	3.67748e-06	4.36531e-06	3.99882e-06	5.17119e-06	9.50584e-06	1.36867	0.452772	0.160709	0.620682	unchanged	--
meta_977	Adenosine 5'-phosphosulfate (APS)	0.8351			MS2 reverse	486.032	386.223	1.34253e-05	1.47332e-05	1.32268e-05	1.14817e-05	1.19637e-05	1.08335e-05	1.17163e-05	1.11423e-05	1.19857e-05	1.23155e-05	1.32604e-05	1.81446e-05	1.54133e-05	1.8339e-05	1.81353e-05	1.8882e-05	1.81797e-05	1.50299	0.587836	4.43571e-06	1.29243	up	--
meta_978					Unmapped	486.142	275.284	7.9904e-06	9.56364e-06	9.69979e-06	1.02405e-05	9.92193e-06	8.2167e-06	7.59941e-06	9.58705e-06	7.31387e-06	8.82849e-06	8.52436e-06	1.02671e-05	1.01786e-05	1.01359e-05	9.66409e-06	9.80575e-06	8.85067e-06	1.1764	0.234377	0.00574545	1.02865	up	--
meta_979			Citicoline;CDP-choline;Cytidine 5'-diphosphocholine;Citicoline	-19.1160824947718;-19.0531876904855	MS1 mz matched	487.09	417.843	0.00010314	0.000108473	0.000103503	9.52739e-05	0.000103204	8.48917e-05	8.97764e-05	7.83873e-05	9.50018e-05	8.32318e-05	8.79892e-05	0.000172451	0.0001655	0.000164076	0.000160103	0.000170233	0.000168012	1.92647	0.945963	2.96933e-10	1.34975	up	--
meta_980					Unmapped	487.09	323.987	2.5135e-05	2.36968e-05	2.52706e-05	2.38722e-05	2.27899e-05	2.07769e-05	2.26757e-05	2.32914e-05	2.39561e-05	2.33923e-05	2.46619e-05	3.35337e-05	3.27293e-05	3.33541e-05	3.32938e-05	3.44719e-05	3.45495e-05	1.45532	0.541339	2.25614e-07	1.33606	up	--
meta_981			6''-O-Acetylglycitin;Phrymarolin I	-12.0082306874821;-12.0868970046762	MS1 mz matched	487.113	22.269	0.00389001	0.0034932	0.00339308	0.00325926	0.00263131	3.98282e-05	2.48776e-06	7.28226e-06	0.000100938	8.50411e-06	4.68588e-05	0.00709482	0.00723818	0.00709902	0.00712802	0.00760202	0.00710313	210.128	7.71513	1.2263e-09	1.35788	up	--
meta_982					Unmapped	488.085	292.178	2.22686e-05	2.13438e-05	2.21523e-05	1.89058e-05	2.11281e-05	1.23418e-05	1.29315e-05	1.03329e-05	1.27011e-05	9.42404e-06	9.91641e-06	2.50358e-05	3.04794e-05	3.20383e-05	2.79573e-05	3.26449e-05	2.83383e-05	2.60902	1.38351	1.11774e-06	1.32308	up	--
meta_983			dGTP;Adenosine triphosphate;2-hydroxy-dATP;ATP;Adenosine 5'-triphosphate;dGTP;2'-Deoxyguanosine 5'-triphosphate;Deoxyguanosine 5'-triphosphate;Deoxyguanosine triphosphate;2-Hydroxy-dATP;2-Hydroxy-2'-deoxyadenosine 5'-triphosphate	1.97168269322628;1.97168269322628;1.97168269322628;1.97168269322628;1.97168269322628;1.97168269322628	MS1 mz matched	488.154	278.11	3.43884e-05	3.15895e-05	3.34026e-05	3.60321e-05	3.13577e-05	3.40627e-05	3.50853e-05	3.55836e-05	3.9062e-05	3.96893e-05	3.72018e-05	3.46191e-05	3.34616e-05	3.10399e-05	3.63141e-05	3.33938e-05	3.27997e-05	0.913649	-0.130288	0.0229825	0.885926	unchanged	--
meta_984			Phenethyl rutinoside;Athamantin	16.5110782765585;-19.0609373519171	MS1 mz matched	489.203	35.402	7.01786e-06	7.30103e-06	8.50629e-06	6.60453e-06	5.72182e-06	5.69494e-06	9.17322e-06	7.68079e-06	8.60461e-06	6.52746e-06	7.01698e-06	9.84292e-06	1.30717e-05	1.29143e-05	1.14201e-05	1.23528e-05	1.28439e-05	1.62078	0.69669	9.17772e-05	1.21266	up	--
meta_985			Macrocarpal I;Hemibrevetoxin B	-10.5494050159122;-10.6438373290953	MS1 mz matched	489.288	22.984	2.77543e-05	2.39881e-05	2.31654e-05	2.66242e-05	2.96891e-05	2.70132e-05	8.53439e-06	2.53283e-05	2.07376e-05	2.63509e-05	2.59026e-05	3.64556e-05	4.0465e-05	2.78654e-05	2.92652e-05	3.74292e-05	3.83804e-05	1.56768	0.648633	0.00626033	1.01318	up	--
meta_986			Jamaicamide C	5.33028	MS1 mz matched	490.065	287.56	2.75716e-05	2.29535e-05	1.99239e-05	1.60348e-05	1.86513e-05	1.38149e-05	2.41446e-05	1.34042e-05	1.51767e-05	1.91729e-05	1.66068e-05	1.3875e-05	1.87467e-05	2.09862e-05	1.76076e-05	2.4551e-05	2.23399e-05	1.15428	0.206999	0.27216	0.465192	unchanged	--
meta_987					Unmapped	490.847	294.73	6.13768e-05	6.7311e-05	7.45939e-05	7.33023e-05	8.50622e-05	7.13073e-05	6.13825e-05	7.72331e-05	6.83309e-05	6.4374e-05	7.20361e-05	9.41166e-05	9.2959e-05	7.98214e-05	8.25945e-05	8.09708e-05	8.28901e-05	1.238	0.308007	0.000803933	1.13319	up	--
meta_988					Unmapped	492.983	329.59	0.000522244	0.000553985	0.000600326	0.000588861	0.000605195	0.000613383	0.000584917	0.000614703	0.000592835	0.000589097	0.000582619	0.00069116	0.000655206	0.000601721	0.00062118	0.000608978	0.000622782	1.06247	0.0874162	0.0426226	0.844559	unchanged	--
meta_989			1'-O-Galloylsucrose;2-O-Galloylsucrose;6'-O-Galloylsucrose;6-O-Galloylsucrose;4'-O-Galloylsucrose;N-Adenylyl-L-phenylalanine	-11.5291098899946;-11.5291098899946;-11.5291098899946;-11.5291098899946;-11.5291098899946;-0.202267376905114	MS1 mz matched	493.383	23.2385	6.38522e-05	6.31657e-05	6.44287e-05	6.02425e-05	6.60956e-05	4.92628e-05	8.70068e-06	5.19906e-05	4.54801e-05	5.40106e-05	5.06738e-05	3.92572e-05	4.064e-05	3.57933e-05	5.09538e-05	5.53491e-05	3.85294e-05	1.00155	0.00223996	0.993282	0.00363403	unchanged	--
meta_990					Unmapped	493.391	40.5985	5.91727e-05	7.23623e-05	6.33522e-05	6.15536e-05	5.89991e-05	9.3156e-05	6.33089e-05	4.44434e-05	2.05075e-05	5.442e-05	5.11438e-05	0.000100427	7.00625e-05	3.29572e-05	1.48703e-05	3.23106e-05	8.98452e-06	0.793971	-0.332842	0.53413	0.271152	unchanged	--
meta_991			Lorazepam glucuronide;	-6.09018529020779;	MS1 mz matched	495.032	414.441	2.96117e-05	2.82263e-05	2.76683e-05	2.48156e-05	2.40134e-05	3.04209e-05	2.931e-05	2.24692e-05	2.67152e-05	2.89673e-05	2.65062e-05	2.97586e-05	3.23341e-05	3.19551e-05	3.2071e-05	3.46371e-05	3.29224e-05	1.17817	0.23655	0.00666654	1.02652	up	--
[truncated: 458 more rows]

## Sheet: IBS vs Control ESI-
#ID	MS2 name	MS2 score	MS1 name	MS1 ppm	Type	m/z	RT (s)	QC1neg	QC2neg	QC3neg	QC4neg	QC5neg	Control1neg	Control2neg	Control3neg	Control4neg	Control5neg	Control6neg	IBS1neg	IBS2neg	IBS3neg	IBS4neg	IBS5neg	IBS6neg	Fold change	log2FC	p value	VIP	Regulated	KEGG pathway annotation
[truncated: 1,449 more rows]
